# Supplementary material for: Transcriptional time course after rotator cuff repair in 6 month old female rabbits
Source: Front Physiol. 2023 May 9;14:1164055. doi: 10.3389/fphys.2023.1164055 (PMC10203179; doi:10.3389/fphys.2023.1164055)
Supplement: Supplementary file 1 [file DataSheet7.XLSX]

## Sheet: Data8.WGCNA-GOEnrichment
module	modSize	bkgrModSize	rank	enrichmentP	nModGenesInTerm	bkgrTermSize	termID	termOntology	termName	termDefinition
0	40	39	1	0.000309027	2	7	GO:0006833	BP	water transport	The directed movement of water (H2O) into, out of or within a cell, or between cells, by means of some agent such as a transporter or pore.
0	40	39	2	0.000959295	2	12	GO:0042044	BP	fluid transport	The directed movement of substances that are in liquid form in normal living conditions into, out of or within a cell, or between cells, by means of some agent such as a transporter or pore.
0	40	39	3	0.00172703	2	16	GO:0008409	MF	5'-3' exonuclease activity	Catalysis of the hydrolysis of ester linkages within nucleic acids by removing nucleotide residues from the 5' end.
0	40	39	4	0.00195247	2	17	GO:0005164	MF	tumor necrosis factor receptor binding	Interacting selectively and non-covalently with the tumor necrosis factor receptor.
0	40	39	5	0.00327568	2	22	GO:0003091	BP	renal water homeostasis	Renal process involved in the maintenance of an internal steady state of water in the body.
0	40	39	6	0.00357882	2	23	GO:0090314	BP	positive regulation of protein targeting to membrane	Any process that increases the frequency, rate or extent of the process of directing proteins towards a membrane, usually using signals contained within the protein.
0	40	39	7	0.00391017	1	1	GO:0010701	BP	positive regulation of norepinephrine secretion	Any process that increases the frequency, rate or extent of the regulated release of norepinephrine.
0	40	39	8	0.00391017	1	1	GO:0045226	BP	extracellular polysaccharide biosynthetic process	The chemical reactions and pathways resulting in the formation of polysaccharides used in extracellular structures.
0	40	39	9	0.00391017	1	1	GO:0050976	BP	detection of mechanical stimulus involved in sensory perception of touch	The series of events involved in the perception of touch in which a mechanical stimulus is received and converted into a molecular signal.
0	40	39	10	0.00391017	1	1	GO:1902630	BP	regulation of membrane hyperpolarization	NA
1	1764	1737	1	3.40015e-06	21	44	GO:0097525	CC	spliceosomal snRNP complex	A ribonucleoprotein complex involved in formation of the spliceosome and composed of one or more snRNA and multiple protein components.
1	1764	1737	2	7.02707e-06	22	49	GO:0030532	CC	small nuclear ribonucleoprotein complex	A complex composed of RNA of the small nuclear RNA (snRNA) class and protein, found in the nucleus of a eukaryotic cell. These are typically named after the snRNA(s) they contain, e.g. U1 snRNP or U4/U6 snRNP. Many, but not all, of these complexes are involved in splicing of nuclear mRNAs.
1	1764	1737	3	2.41474e-05	47	151	GO:0005681	CC	spliceosomal complex	Any of a series of ribonucleoprotein complexes that contain snRNA(s) and small nuclear ribonucleoproteins (snRNPs), and are formed sequentially during the spliceosomal splicing of one or more substrate RNAs, and which also contain the RNA substrate(s) from the initial target RNAs of splicing, the splicing intermediate RNA(s), to the final RNA products. During cis-splicing, the initial target RNA …
1	1764	1737	4	0.000236385	26	75	GO:0005684	CC	U2-type spliceosomal complex	Any spliceosomal complex that forms during the splicing of a messenger RNA primary transcript to excise an intron that has canonical consensus sequences near the 5' and 3' ends.
1	1764	1737	5	0.000682485	17	44	GO:0048844	BP	artery morphogenesis	The process in which the anatomical structures of arterial blood vessels are generated and organized. Arteries are blood vessels that transport blood from the heart to the body and its organs.
1	1764	1737	6	0.000732229	1700	9640	GO:0005575	CC	cellular_component	A location, relative to cellular compartments and structures, occupied by a macromolecular machine when it carries out a molecular function. There are two ways in which the gene ontology describes locations of gene products: (1) relative to cellular structures (e.g., cytoplasmic side of plasma membrane) or compartments (e.g., mitochondrion), and (2) the stable macromolecular complexes of which th…
1	1764	1737	7	0.000751427	11	23	GO:0032731	BP	positive regulation of interleukin-1 beta production	Any process that activates or increases the frequency, rate, or extent of interleukin-1 beta production.
1	1764	1737	8	0.000818113	5	6	GO:0061051	BP	positive regulation of cell growth involved in cardiac muscle cell development	Any process that increases the rate, frequency, or extent of the growth of a cardiac muscle cell, where growth contributes to the progression of the cell over time from its initial formation to its mature state.
1	1764	1737	9	0.000917238	4	4	GO:0002606	BP	positive regulation of dendritic cell antigen processing and presentation	Any process that activates or increases the frequency, rate, or extent of dendritic cell antigen processing and presentation.
1	1764	1737	10	0.00143748	6	9	GO:0044615	CC	nuclear pore nuclear basket	A filamentous, cage-like assembly on the nuclear face of the nuclear pore complex (NPC). In S. cerevisiae, Mlp1p and Mlp2p are two major components of the NPC nuclear basket. In vertebrates, Tpr is a major component.
2	928	913	1	8.72494e-05	20	87	GO:0001952	BP	regulation of cell-matrix adhesion	Any process that modulates the frequency, rate or extent of attachment of a cell to the extracellular matrix.
2	928	913	2	0.000175036	28	149	GO:0071456	BP	cellular response to hypoxia	Any process that results in a change in state or activity of a cell (in terms of movement, secretion, enzyme production, gene expression, etc.) as a result of a stimulus indicating lowered oxygen tension. Hypoxia, defined as a decline in O2 levels below normoxic levels of 20.8 - 20.95%, results in metabolic adaptation at both the cellular and organismal level.
2	928	913	3	0.000419811	19	90	GO:0048284	BP	organelle fusion	The creation of a single organelle from two or more organelles.
2	928	913	4	0.000479007	28	158	GO:0036294	BP	cellular response to decreased oxygen levels	Any process that results in a change in state or activity of a cell (in terms of movement, secretion, enzyme production, gene expression, etc.) as a result of a stimulus reflecting a decline in the level of oxygen.
2	928	913	5	0.000712331	27	154	GO:0031032	BP	actomyosin structure organization	A process that is carried out at the cellular level which results in the assembly, arrangement of constituent parts, or disassembly of cytoskeletal structures containing both actin and myosin or paramyosin. The myosin may be organized into filaments.
2	928	913	6	0.000764727	3	3	GO:0032889	BP	regulation of vacuole fusion, non-autophagic	Any process that modulates the frequency, rate or extent of the fusion of two vacuole membranes to form a single vacuole.
2	928	913	7	0.000894546	38	246	GO:0031589	BP	cell-substrate adhesion	The attachment of a cell to the underlying substrate via adhesion molecules.
2	928	913	8	0.00103844	25	142	GO:0010810	BP	regulation of cell-substrate adhesion	Any process that modulates the frequency, rate or extent of cell-substrate adhesion. Cell-substrate adhesion is the attachment of a cell to the underlying substrate via adhesion molecules.
2	928	913	9	0.00141691	28	169	GO:0071453	BP	cellular response to oxygen levels	Any process that results in a change in state or activity of a cell (in terms of movement, secretion, enzyme production, gene expression, etc.) as a result of a stimulus reflecting the presence, absence, or concentration of oxygen.
2	928	913	10	0.00183597	5	11	GO:0031639	BP	plasminogen activation	The process in which inactive plasminogen is processed to active plasmin. This process includes cleavage at an internal Arg-Val site to form an N-terminal A-chain and C-terminal B-chain held together by a disulfide bond, and can include further proteolytic cleavage events to remove the preactivation peptide.
3	509	502	1	8.97772e-05	17	119	GO:0050679	BP	positive regulation of epithelial cell proliferation	Any process that activates or increases the rate or extent of epithelial cell proliferation.
3	509	502	2	0.000193944	9	42	GO:0042733	BP	embryonic digit morphogenesis	The process, occurring in the embryo, by which the anatomical structures of the digit are generated and organized. A digit is one of the terminal divisions of an appendage, such as a finger or toe.
3	509	502	3	0.000309302	476	9044	GO:0009987	BP	cellular process	Any process that is carried out at the cellular level, but not necessarily restricted to a single cell. For example, cell communication occurs among more than one cell, but occurs at the cellular level.
3	509	502	4	0.000549333	147	2300	GO:0030154	BP	cell differentiation	The process in which relatively unspecialized cells, e.g. embryonic or regenerative cells, acquire specialized structural and/or functional features that characterize the cells, tissues, or organs of the mature organism or some other relatively stable phase of the organism's life history. Differentiation includes the processes involved in commitment of a cell to a specific fate and its subsequent…
3	509	502	5	0.00104425	4	10	GO:0099243	CC	extrinsic component of synaptic membrane	The component of the synaptic membrane consisting of gene products and protein complexes that are loosely bound to one of its surfaces, but not integrated into the hydrophobic region.
3	509	502	6	0.00117449	3	5	GO:0005955	CC	calcineurin complex	A heterodimeric calcium ion and calmodulin dependent protein phosphatase composed of catalytic and regulatory subunits; the regulatory subunit is very similar in sequence to calmodulin.
3	509	502	7	0.00117449	3	5	GO:0033192	MF	calmodulin-dependent protein phosphatase activity	Catalysis of the reaction: protein serine/threonine phosphate + H2O = protein serine/threonine + phosphate, dependent on the presence of calcium-bound calmodulin.
3	509	502	8	0.00117973	12	86	GO:0030326	BP	embryonic limb morphogenesis	The process, occurring in the embryo, by which the anatomical structures of the limb are generated and organized. A limb is an appendage of an animal used for locomotion or grasping.
3	509	502	9	0.00120017	22	215	GO:0050678	BP	regulation of epithelial cell proliferation	Any process that modulates the frequency, rate or extent of epithelial cell proliferation.
3	509	502	10	0.00147234	61	828	GO:0030182	BP	neuron differentiation	The process in which a relatively unspecialized cell acquires specialized features of a neuron.
6	346	346	1	0.000341703	10	78	GO:0051250	BP	negative regulation of lymphocyte activation	Any process that stops, prevents, or reduces the frequency, rate or extent of lymphocyte activation.
6	346	346	2	0.000470532	11	96	GO:0002695	BP	negative regulation of leukocyte activation	Any process that stops, prevents, or reduces the frequency, rate, or extent of leukocyte activation.
6	346	346	3	0.000765613	3	6	GO:0006616	BP	SRP-dependent cotranslational protein targeting to membrane, translocation	The process during cotranslational membrane targeting wherein proteins move across a membrane. SRP and its receptor initiate the transfer of the nascent chain across the endoplasmic reticulum (ER) membrane; they then dissociate from the chain, which is transferred to a set of transmembrane proteins, collectively called the translocon. Once the nascent chain translocon complex is assembled, the el…
6	346	346	4	0.000828225	7	45	GO:0071806	BP	protein transmembrane transport	The process in which a protein is transported across a membrane.
6	346	346	5	0.000914327	8	59	GO:0050868	BP	negative regulation of T cell activation	Any process that stops, prevents, or reduces the frequency, rate or extent of T cell activation.
6	346	346	6	0.00108077	4	14	GO:0017134	MF	fibroblast growth factor binding	Interacting selectively and non-covalently with a fibroblast growth factor.
6	346	346	7	0.00120005	2	2	GO:0071799	BP	cellular response to prostaglandin D stimulus	Any process that results in a change in state or activity of a cell (in terms of movement, secretion, enzyme production, gene expression, etc.) as a result of a prostagladin D stimulus.
6	346	346	8	0.00120005	2	2	GO:1905706	BP	regulation of mitochondrial ATP synthesis coupled proton transport	NA
6	346	346	9	0.0015916	11	111	GO:0050866	BP	negative regulation of cell activation	Any process that stops, prevents, or reduces the frequency, rate or extent of cell activation.
6	346	346	10	0.00163339	54	1043	GO:1902494	CC	catalytic complex	NA
7	392	387	1	0.000429797	14	128	GO:0007179	BP	transforming growth factor beta receptor signaling pathway	A series of molecular signals initiated by the binding of an extracellular ligand to a transforming growth factor beta receptor on the surface of a target cell, and ending with regulation of a downstream cellular process, e.g. transcription.
7	392	387	2	0.000516455	12	101	GO:0034341	BP	response to interferon-gamma	Any process that results in a change in state or activity of a cell or an organism (in terms of movement, secretion, enzyme production, gene expression, etc.) as a result of an interferon-gamma stimulus. Interferon-gamma is also known as type II interferon.
7	392	387	3	0.000623833	16	164	GO:0071560	BP	cellular response to transforming growth factor beta stimulus	Any process that results in a change in state or activity of a cell (in terms of movement, secretion, enzyme production, gene expression, etc.) as a result of a transforming growth factor beta stimulus.
7	392	387	4	0.000811603	16	168	GO:0071559	BP	response to transforming growth factor beta	Any process that results in a change in state or activity of a cell or an organism (in terms of movement, secretion, enzyme production, gene expression, etc.) as a result of a transforming growth factor beta stimulus.
7	392	387	5	0.00130941	9	69	GO:0045807	BP	positive regulation of endocytosis	Any process that activates or increases the frequency, rate or extent of endocytosis.
7	392	387	6	0.00150177	2	2	GO:0010693	BP	negative regulation of alkaline phosphatase activity	Any process that decreases the frequency, rate or extent of alkaline phosphatase activity, the catalysis of the reaction: an orthophosphoric monoester + H2O = an alcohol + phosphate, with an alkaline pH optimum.
7	392	387	7	0.00150177	2	2	GO:0034970	BP	histone H3-R2 methylation	The modification of histone H3 by addition of a methyl group to arginine at position 2 of the histone.
7	392	387	8	0.00150177	2	2	GO:0097638	BP	L-arginine import across plasma membrane	The directed movement of L-arginine from outside of a cell, across the plasma membrane and into the cytosol.
7	392	387	9	0.00150177	2	2	GO:1903577	BP	cellular response to L-arginine	NA
7	392	387	10	0.00165924	11	100	GO:0070374	BP	positive regulation of ERK1 and ERK2 cascade	Any process that activates or increases the frequency, rate or extent of signal transduction mediated by the ERK1 and ERK2 cascade.
8	738	724	1	0.000371616	58	510	GO:0000978	MF	RNA polymerase II cis-regulatory region sequence-specific DNA binding	Interacting selectively and non-covalently with a specific upstream regulatory DNA sequence (transcription factor recognition sequence or binding site) located in cis relative to the transcription start site (i.e., on the same strand of DNA) of a gene transcribed by RNA polymerase II.
8	738	724	2	0.000430452	76	717	GO:1990837	MF	sequence-specific double-stranded DNA binding	NA
8	738	724	3	0.000555179	70	654	GO:0003700	MF	DNA-binding transcription factor activity	Interacting selectively and non-covalently with a specific double-stranded genomic DNA sequence (sometimes referred to as a motif) within the regulatory region of a gene to modulate transcription. Regulatory regions include promoters (proximal and distal) and enhancers. Genes are transcriptional units, and include bacterial operons.
8	738	724	4	0.000626215	21	134	GO:0016051	BP	carbohydrate biosynthetic process	The chemical reactions and pathways resulting in the formation of carbohydrates, any of a group of organic compounds based of the general formula Cx(H2O)y.
8	738	724	5	0.0006382	58	521	GO:0000987	MF	cis-regulatory region sequence-specific DNA binding	Interacting selectively and non-covalently with a specific upstream regulatory DNA sequence (transcription factor recognition sequence or binding site) located in cis relative to the transcription start site (i.e., on the same strand of DNA) of a gene transcribed by some RNA polymerase. The proximal promoter is in cis with and relatively close to the core promoter.
8	738	724	6	0.000675013	9	35	GO:0072583	BP	clathrin-dependent endocytosis	An endocytosis process that begins when material is taken up into clathrin-coated pits, which then pinch off to form clathrin-coated endocytic vesicles.
8	738	724	7	0.000792519	65	605	GO:0000977	MF	RNA polymerase II transcription regulatory region sequence-specific DNA binding	Interacting selectively and non-covalently with a specific sequence of DNA that is part of a regulatory region that controls the transcription of a gene or cistron by RNA polymerase II.
8	738	724	8	0.000887212	79	770	GO:0003690	MF	double-stranded DNA binding	Interacting selectively and non-covalently with double-stranded DNA.
8	738	724	9	0.00102352	5	12	GO:0030132	CC	clathrin coat of coated pit	The coat found on coated pits and the coated vesicles derived from coated pits; comprises clathrin and the AP-2 adaptor complex.
8	738	724	10	0.00144139	3	4	GO:0070269	BP	pyroptosis	A caspase-1-dependent cell death subroutine that is associated with the generation of pyrogenic mediators such as IL-1beta and IL-18.
9	487	481	1	0.000429934	3	4	GO:0072014	BP	proximal tubule development	The process whose specific outcome is the progression of the proximal tubule over time, from its formation to the mature structure. In mammals, the proximal tubule is a nephron tubule that connects Bowman's capsule to the descending thin limb of the loop of Henle. It has a brush border epithelial morphology.
9	487	481	2	0.00103628	3	5	GO:0006382	BP	adenosine to inosine editing	The conversion of an adenosine residue to inosine in an RNA molecule by deamination.
9	487	481	3	0.00103628	3	5	GO:0000832	MF	inositol hexakisphosphate 5-kinase activity	Catalysis of the reaction: ATP + 1D-myo-inositol 1,2,3,4,5,6-hexakisphosphate = ADP + 5-diphospho-1D-myo-inositol (1,2,3,4,6)pentakisphosphate.
9	487	481	4	0.00129716	5	18	GO:0009083	BP	branched-chain amino acid catabolic process	The chemical reactions and pathways resulting in the breakdown of amino acids containing a branched carbon skeleton, comprising isoleucine, leucine and valine.
9	487	481	5	0.00232109	2	2	GO:0061909	BP	autophagosome-lysosome fusion	The process in which autophagosomes, double-membraned vesicles containing cytoplasmic material, fuse with a vacuole (yeast) or lysosome (e.g. mammals and insects). In the case of yeast, inner membrane-bounded structures (autophagic bodies) appear in the vacuole. Fusion provides an acidic environment and digestive function to the interior of the autophagosome.
9	487	481	6	0.00232109	2	2	GO:0072237	BP	metanephric proximal tubule development	The process whose specific outcome is the progression of the metanephric proximal tubule over time, from its formation to the mature structure. The metanephric proximal tubule is a metanephric nephron tubule that connects Bowman's capsule to the descending thin limb of the loop of Henle in the metanephros. It has a brush border epithelial morphology.
9	487	481	7	0.00232109	2	2	GO:1905223	BP	epicardium morphogenesis	NA
9	487	481	8	0.00232109	2	2	GO:0034066	CC	RIC1-RGP1 guanyl-nucleotide exchange factor complex	A protein complex that acts as a nucleotide exchange factor for the GTPase Ypt6p, and is required for fusion of endosome-derived vesicles with the Golgi.
9	487	481	9	0.00232109	2	2	GO:0038025	MF	reelin receptor activity	Combining with the secreted glycoprotein reelin, and transmitting the signal from one side of the membrane to the other to initiate a change in cell activity.
9	487	481	10	0.00232109	2	2	GO:1990174	MF	phosphodiesterase decapping endonuclease activity	NA
12	326	319	1	0.00146621	5	27	GO:0071949	MF	FAD binding	Interacting selectively and non-covalently with the oxidized form, FAD, of flavin-adenine dinucleotide, the coenzyme or the prosthetic group of various flavoprotein oxidoreductase enzymes.
12	326	319	2	0.00161033	3	8	GO:1903054	BP	negative regulation of extracellular matrix organization	NA
12	326	319	3	0.00272001	4	19	GO:0015949	BP	nucleobase-containing small molecule interconversion	The chemical reactions and pathways by which a nucleobase, nucleoside or nucleotide small molecule is synthesized from another nucleobase, nucleoside or nucleotide small molecule.
12	326	319	4	0.00299462	2	3	GO:0046078	BP	dUMP metabolic process	The chemical reactions and pathways involving dUMP, deoxyuridine (5'-)monophosphate (2'-deoxyuridine 5'-phosphate).
12	326	319	5	0.00329	3	10	GO:0005751	CC	mitochondrial respiratory chain complex IV	A protein complex located in the mitochondrial inner membrane that forms part of the mitochondrial respiratory chain. Contains the 13 polypeptide subunits of cytochrome c oxidase, including cytochrome a and cytochrome a3. Catalyzes the oxidation of reduced cytochrome c by dioxygen (O2).
12	326	319	6	0.00348575	7	62	GO:0050660	MF	flavin adenine dinucleotide binding	Interacting selectively and non-covalently with FAD, flavin-adenine dinucleotide, the coenzyme or the prosthetic group of various flavoprotein oxidoreductase enzymes, in either the oxidized form, FAD, or the reduced form, FADH2.
12	326	319	7	0.00399373	4	21	GO:0006221	BP	pyrimidine nucleotide biosynthetic process	The chemical reactions and pathways resulting in the formation of a pyrimidine nucleotide, a compound consisting of nucleoside (a pyrimidine base linked to a deoxyribose or ribose sugar) esterified with a phosphate group at either the 3' or 5'-hydroxyl group of the sugar.
12	326	319	8	0.00448287	6	49	GO:0072341	MF	modified amino acid binding	Interacting selectively and non-covalently with a modified amino acid.
12	326	319	9	0.00476005	4	22	GO:0070069	CC	cytochrome complex	A protein complex in which at least one of the proteins is a cytochrome, i.e. a heme-containing protein involved in catalysis of redox reactions.
12	326	319	10	0.005627	9	103	GO:0006575	BP	cellular modified amino acid metabolic process	The chemical reactions and pathways involving compounds derived from amino acids, organic acids containing one or more amino substituents.
16	305	299	1	1.87606e-05	6	20	GO:0035082	BP	axoneme assembly	The assembly and organization of an axoneme, the bundle of microtubules and associated proteins that forms the core of cilia (also called flagella) in eukaryotic cells and is responsible for their movements.
16	305	299	2	0.000345893	7	45	GO:0003341	BP	cilium movement	The directed, self-propelled movement of a cilium.
16	305	299	3	0.000457037	6	34	GO:0060294	BP	cilium movement involved in cell motility	Movement of cilia mediated by motor proteins that contributes to the movement of a cell.
16	305	299	4	0.000732616	6	37	GO:0060285	BP	cilium-dependent cell motility	Cell motility due to the motion of one or more eukaryotic cilia. A eukaryotic cilium is a specialized organelle that consists of a filiform extrusion of the cell surface. Each cilium is bounded by an extrusion of the cytoplasmic (plasma) membrane, and contains a regular longitudinal array of microtubules, anchored basally in a centriole.
16	305	299	5	0.000853504	3	7	GO:0007288	BP	sperm axoneme assembly	The assembly and organization of the sperm flagellar axoneme, the bundle of microtubules and associated proteins that forms the core of the eukaryotic sperm flagellum, and is responsible for movement.
16	305	299	6	0.0014582	6	42	GO:0001578	BP	microtubule bundle formation	A process that results in a parallel arrangement of microtubules.
16	305	299	7	0.00173659	4	18	GO:0000729	BP	DNA double-strand break processing	The 5' to 3' exonucleolytic resection of the DNA at the site of the break to form a 3' single-strand DNA overhang.
16	305	299	8	0.00180176	5	30	GO:0030317	BP	flagellated sperm motility	The directed, self-propelled movement of a cilium (aka flagellum) that contributes to the movement of a flagellated sperm.
16	305	299	9	0.00214832	4	19	GO:0051457	BP	maintenance of protein location in nucleus	Any process in which a protein is maintained in the nucleus and prevented from moving elsewhere. These include sequestration within the nucleus, protein stabilization to prevent transport elsewhere and the active retrieval of proteins that escape the nucleus.
16	305	299	10	0.00263393	2	3	GO:0097694	BP	establishment of RNA localization to telomere	The directed movement of RNA to a specific location in the telomeric region of a chromosome.
18	175	172	1	0.000295685	2	2	GO:2000584	BP	negative regulation of platelet-derived growth factor receptor-alpha signaling pathway	NA
18	175	172	2	0.00173404	2	4	GO:0005862	CC	muscle thin filament tropomyosin	A form of the tropomyosin dimer found associated with actin and the troponin complex in muscle thin filaments.
18	175	172	3	0.0018153	6	75	GO:0004843	MF	thiol-dependent ubiquitin-specific protease activity	Catalysis of the thiol-dependent hydrolysis of a peptide bond formed by the C-terminal glycine of ubiquitin and another protein.
18	175	172	4	0.0018153	6	75	GO:0101005	MF	ubiquitinyl hydrolase activity	Catalysis of the hydrolysis of ubiquitin from proteins and other molecules.
18	175	172	5	0.00285731	2	5	GO:2000583	BP	regulation of platelet-derived growth factor receptor-alpha signaling pathway	NA
18	175	172	6	0.00285975	6	82	GO:0008242	MF	omega peptidase activity	Catalysis of the cleavage of non-standard peptide bonds releasing substituted amino acids such as pyroglutamate or cleave isopeptide bonds, such as many deubiquitinating enzymes.
18	175	172	7	0.00339867	3	18	GO:0010869	BP	regulation of receptor biosynthetic process	Any process that modulates the frequency or rate of receptor biosynthesis. Receptor biosynthesis is the collection of chemical reactions and pathways resulting in the formation of a receptor molecule, a macromolecule that undergoes combination with a hormone, neurotransmitter, drug or intracellular messenger to initiate a change in cell function.
18	175	172	8	0.00339867	3	18	GO:0032800	BP	receptor biosynthetic process	The chemical reactions and pathways resulting in the formation of a receptor molecule, a macromolecule that undergoes combination with a hormone, neurotransmitter, drug or intracellular messenger to initiate a change in cell function.
18	175	172	9	0.00423746	2	6	GO:0010871	BP	negative regulation of receptor biosynthetic process	Any process that decreases the frequency or rate of receptor biosynthesis. Receptor biosynthesis is the collection of chemical reactions and pathways resulting in the formation of a receptor molecule, a macromolecule that undergoes combination with a hormone, neurotransmitter, drug or intracellular messenger to initiate a change in cell function.
18	175	172	10	0.00423746	2	6	GO:0016338	BP	calcium-independent cell-cell adhesion via plasma membrane cell-adhesion molecules	The attachment of one cell to another cell via adhesion molecules that do not require the presence of calcium for the interaction.
19	372	370	1	5.06522e-05	3	3	GO:0051138	BP	positive regulation of NK T cell differentiation	Any process that activates or increases the frequency, rate or extent of natural killer T cell differentiation.
19	372	370	2	5.96766e-05	4	7	GO:0000056	BP	ribosomal small subunit export from nucleus	The directed movement of a ribosomal small subunit from the nucleus into the cytoplasm.
19	372	370	3	0.000197016	3	4	GO:0051136	BP	regulation of NK T cell differentiation	Any process that modulates the frequency, rate or extent of natural killer T cell differentiation.
19	372	370	4	0.000312429	18	194	GO:0097193	BP	intrinsic apoptotic signaling pathway	A series of molecular signals in which an intracellular signal is conveyed to trigger the apoptotic death of a cell. The pathway starts with reception of an intracellular signal (e.g. DNA damage, endoplasmic reticulum stress, oxidative stress etc.), and ends when the execution phase of apoptosis is triggered. The intrinsic apoptotic signaling pathway is crucially regulated by permeabilization of …
19	372	370	5	0.000471142	6	28	GO:0046638	BP	positive regulation of alpha-beta T cell differentiation	Any process that activates or increases the frequency, rate or extent of alpha-beta T cell differentiation.
19	372	370	6	0.000499747	4	11	GO:0045064	BP	T-helper 2 cell differentiation	The process in which a relatively unspecialized T cell acquires specialized features of a T-helper 2 (Th2) cell. A Th2 cell is a CD4-positive, alpha-beta T cell that has the phenotype GATA-3-positive and produces interleukin-4.
19	372	370	7	0.000668502	5	20	GO:0032469	BP	endoplasmic reticulum calcium ion homeostasis	Any process involved in the maintenance of an internal steady state of calcium ions within the endoplasmic reticulum of a cell or between the endoplasmic reticulum and its surroundings.
19	372	370	8	0.000931588	3	6	GO:0001865	BP	NK T cell differentiation	The process in which a precursor cell type acquires the specialized features of a NK T cell.
19	372	370	9	0.000931588	3	6	GO:0008635	BP	activation of cysteine-type endopeptidase activity involved in apoptotic process by cytochrome c	Any process that initiates the activity of the inactive enzyme cysteine-type endopeptidase in the context of an apoptotic process and is mediated by cytochrome c.
19	372	370	10	0.00102068	4	13	GO:0000054	BP	ribosomal subunit export from nucleus	The directed movement of a ribosomal subunit from the nucleus into the cytoplasm.
20	194	194	1	0.000534097	5	35	GO:0008375	MF	acetylglucosaminyltransferase activity	Catalysis of the transfer of an N-acetylglucosaminyl residue from UDP-N-acetyl-glucosamine to a sugar.
20	194	194	2	0.00189754	5	46	GO:0031228	CC	intrinsic component of Golgi membrane	The component of the Golgi membrane consisting of the gene products and protein complexes having either part of their peptide sequence embedded in the hydrophobic region of the membrane or some other covalently attached group such as a GPI anchor that is similarly embedded in the membrane.
20	194	194	3	0.00220091	2	4	GO:0048172	BP	regulation of short-term neuronal synaptic plasticity	A process that modulates short-term neuronal synaptic plasticity, the ability of neuronal synapses to change in the short-term as circumstances require. Short-term neuronal synaptic plasticity generally involves increasing or decreasing synaptic sensitivity.
20	194	194	4	0.00255919	4	30	GO:0032964	BP	collagen biosynthetic process	The chemical reactions and pathways resulting in the formation of collagen, any of a group of fibrous proteins of very high tensile strength that form the main component of connective tissue in animals. Collagen is highly enriched in glycine (some regions are 33% glycine) and proline, occurring predominantly as 3-hydroxyproline (about 20%).
20	194	194	5	0.00362125	2	5	GO:0010764	BP	negative regulation of fibroblast migration	Any process that decreases the rate, frequency or extent of fibroblast cell migration. Fibroblast cell migration is accomplished by extension and retraction of a pseudopodium.
20	194	194	6	0.00362125	2	5	GO:0033591	BP	response to L-ascorbic acid	Any process that results in a change in state or activity of a cell or an organism (in terms of movement, secretion, enzyme production, gene expression, etc.) as a result of an L-ascorbic acid (vitamin C) stimulus.
20	194	194	7	0.00362125	2	5	GO:0008532	MF	N-acetyllactosaminide beta-1,3-N-acetylglucosaminyltransferase activity	Catalysis of the reaction: UDP-N-acetyl-D-glucosamine + beta-D-galactosyl-1,4-N-acetyl-D-glucosaminyl-R = UDP + N-acetyl-beta-D-glucosaminyl-1,3-beta-D-galactosyl-1,4-N-acetyl-D-glucosaminyl-R.
20	194	194	8	0.00362125	2	5	GO:0098639	MF	collagen binding involved in cell-matrix adhesion	Any collagen binding that occurs as part of cell-matrix adhesion.
20	194	194	9	0.00536247	2	6	GO:0030309	BP	poly-N-acetyllactosamine metabolic process	The chemical reactions and pathways involving poly-N-acetyllactosamine, a carbohydrate composed of N-acetyllactosamine repeats (Gal-beta-1,4-GlcNAc-beta-1,3)n.
20	194	194	10	0.00536247	2	6	GO:0030311	BP	poly-N-acetyllactosamine biosynthetic process	The chemical reactions and pathways resulting in the formation of poly-N-acetyllactosamine, a carbohydrate composed of N-acetyllactosamine repeats (Gal-beta-1,4-GlcNAc-beta-1,3)n.
22	237	234	1	0.000123131	3	5	GO:1900825	BP	regulation of membrane depolarization during cardiac muscle cell action potential	NA
22	237	234	2	0.000241992	3	6	GO:0098902	BP	regulation of membrane depolarization during action potential	Any process that modulates the rate, frequency or extent of membrane depolarization during an action potential. Membrane depolarization is the process in which membrane potential changes in the depolarizing direction from the resting potential.
22	237	234	3	0.00129137	6	52	GO:0005905	CC	clathrin-coated pit	A part of the endomembrane system in the form of an invagination of a membrane upon which a clathrin coat forms, and that can be converted by vesicle budding into a clathrin-coated vesicle. Coated pits form on the plasma membrane, where they are involved in receptor-mediated selective transport of many proteins and other macromolecules across the cell membrane, in the trans-Golgi network, and on …
22	237	234	4	0.00154863	4	22	GO:0098901	BP	regulation of cardiac muscle cell action potential	Any process that modulates the frequency, rate or extent of action potential creation, propagation or termination in a cardiac muscle cell. This typically occurs via modulation of the activity or expression of voltage-gated ion channels.
22	237	234	5	0.00161886	2	3	GO:0034465	BP	response to carbon monoxide	Any process that results in a change in state or activity of a cell or an organism (in terms of movement, secretion, enzyme production, gene expression, etc.) as a result of a carbon monoxide (CO) stimulus.
22	237	234	6	0.0016351	22	472	GO:0006511	BP	ubiquitin-dependent protein catabolic process	The chemical reactions and pathways resulting in the breakdown of a protein or peptide by hydrolysis of its peptide bonds, initiated by the covalent attachment of a ubiquitin group, or multiple ubiquitin groups, to the protein.
22	237	234	7	0.00186715	22	477	GO:0019941	BP	modification-dependent protein catabolic process	The chemical reactions and pathways resulting in the breakdown of a protein or peptide by hydrolysis of its peptide bonds, initiated by the covalent modification of the target protein.
22	237	234	8	0.00239773	3	12	GO:0008090	BP	retrograde axonal transport	The directed movement of organelles or molecules along microtubules from the cell periphery toward the cell body in nerve cell axons.
22	237	234	9	0.00306344	3	13	GO:0032930	BP	positive regulation of superoxide anion generation	Any process that activates or increases the frequency, rate or extent of enzymatic generation of superoxide by a cell.
22	237	234	10	0.0031876	2	4	GO:0045006	BP	DNA deamination	The removal of an amino group from a nucleotide base in DNA. An example is the deamination of cytosine to produce uracil.
23	137	136	1	0.000184577	2	2	GO:0051563	BP	smooth endoplasmic reticulum calcium ion homeostasis	Any process involved in the maintenance of an internal steady state of calcium ions within the smooth endoplasmic reticulum of a cell or between the smooth endoplasmic reticulum and its surroundings.
23	137	136	2	0.00040192	19	591	GO:0005215	MF	transporter activity	Enables the directed movement of substances (such as macromolecules, small molecules, ions) into, out of or within a cell, or between cells.
23	137	136	3	0.000460788	17	502	GO:0022857	MF	transmembrane transporter activity	Enables the transfer of a substance, usually a specific substance or a group of related substances, from one side of a membrane to the other.
23	137	136	4	0.000498561	3	12	GO:0015929	MF	hexosaminidase activity	Catalysis of the cleavage of hexosamine or N-acetylhexosamine residues (e.g. N-acetylglucosamine) residues from gangliosides or other glycoside oligosaccharides.
23	137	136	5	0.000531315	7	104	GO:0031406	MF	carboxylic acid binding	Interacting selectively and non-covalently with a carboxylic acid, any organic acid containing one or more carboxyl (COOH) groups or anions (COO-).
23	137	136	6	0.00054877	2	3	GO:0002265	BP	astrocyte activation involved in immune response	A change in the morphology or behavior of an astrocyte resulting from exposure to an activating factor such as a cellular or soluble ligand, leading to the initiation or perpetuation of an immune response.
23	137	136	7	0.00054877	2	3	GO:0015871	BP	choline transport	The directed movement of choline into, out of or within a cell, or between cells, by means of some agent such as a transporter or pore. Choline (2-hydroxyethyltrimethylammonium) is an amino alcohol that occurs widely in living organisms as a constituent of certain types of phospholipids and in the neurotransmitter acetylcholine.
23	137	136	8	0.00054877	2	3	GO:1905908	BP	positive regulation of amyloid fibril formation	NA
23	137	136	9	0.00054877	2	3	GO:0043878	MF	glyceraldehyde-3-phosphate dehydrogenase (NAD+) (non-phosphorylating) activity	Catalysis of the reaction: D-glyceraldehyde 3-phosphate + NAD+ + H2O = 3-phospho-D-glycerate + NADH + H+.
23	137	136	10	0.00063052	7	107	GO:0043177	MF	organic acid binding	Interacting selectively and non-covalently with an organic acid, any acidic compound containing carbon in covalent linkage.
26	125	123	1	0.00402359	2	8	GO:0000835	CC	ER ubiquitin ligase complex	A ubiquitin ligase complex found in the ER.
26	125	123	2	0.00513158	2	9	GO:0036006	BP	cellular response to macrophage colony-stimulating factor stimulus	Any process that results in a change in state or activity of a cell (in terms of movement, secretion, enzyme production, gene expression, etc.) as a result of a macrophage colony-stimulating factor stimulus.
26	125	123	3	0.00513158	2	9	GO:2000767	BP	positive regulation of cytoplasmic translation	NA
26	125	123	4	0.00525673	4	57	GO:0003281	BP	ventricular septum development	The progression of the ventricular septum over time from its formation to the mature structure.
26	125	123	5	0.00525673	4	57	GO:0060021	BP	roof of mouth development	The biological process whose specific outcome is the progression of the roof of the mouth from an initial condition to its mature state. This process begins with the formation of the structure and ends with the mature structure. The roof of the mouth is the partition that separates the nasal and oral cavities.
26	125	123	6	0.00771448	2	11	GO:0000183	BP	rDNA heterochromatin assembly	The assembly of chromatin characterized by the modified histone H3K9me3, into heterochromatin, resulting in the repression of transcription of rDNA.
26	125	123	7	0.00918313	2	12	GO:0035563	BP	positive regulation of chromatin binding	Any process that increases the frequency, rate or extent of chromatin binding. Chromatin binding is the selective interaction with chromatin, the network of fibers of DNA, protein, and sometimes RNA, that make up the chromosomes of the eukaryotic nucleus during interphase.
26	125	123	8	0.00918313	2	12	GO:0050860	BP	negative regulation of T cell receptor signaling pathway	Any process that stops, prevents, or reduces the frequency, rate or extent of signaling pathways initiated by the cross-linking of an antigen receptor on a T cell.
26	125	123	9	0.00918313	2	12	GO:0000153	CC	cytoplasmic ubiquitin ligase complex	A ubiquitin ligase complex found in the cytoplasm.
26	125	123	10	0.0107658	2	13	GO:0035584	BP	calcium-mediated signaling using intracellular calcium source	A series of molecular signals in which a cell uses calcium ions released from an intracellular store to convert a signal into a response.
27	204	201	1	0.000506219	14	249	GO:0034329	BP	cell junction assembly	A cellular process that results in the aggregation, arrangement and bonding together of a set of components to form a cell junction.
27	204	201	2	0.000717589	6	54	GO:0071230	BP	cellular response to amino acid stimulus	Any process that results in a change in state or activity of a cell (in terms of movement, secretion, enzyme production, gene expression, etc.) as a result of an amino acid stimulus. An amino acid is a carboxylic acids containing one or more amino groups.
27	204	201	3	0.000880692	4	22	GO:0048027	MF	mRNA 5'-UTR binding	Interacting selectively and non-covalently with the 5' untranslated region of an mRNA molecule.
27	204	201	4	0.000896443	24	596	GO:0034220	BP	ion transmembrane transport	A process in which an ion is transported across a membrane.
27	204	201	5	0.00118066	3	11	GO:1903830	BP	magnesium ion transmembrane transport	NA
27	204	201	6	0.00118066	3	11	GO:0015095	MF	magnesium ion transmembrane transporter activity	Enables the transfer of magnesium (Mg) ions from one side of a membrane to the other.
27	204	201	7	0.00119629	2	3	GO:0060676	BP	ureteric bud formation	The developmental process pertaining to the initial formation of the ureteric bud from the Wolffian duct. This process begins when the bud protrudes from the duct and ends when it is a recognizable bud.
27	204	201	8	0.00119629	2	3	GO:1900365	BP	positive regulation of mRNA polyadenylation	NA
27	204	201	9	0.00138393	7	83	GO:0043200	BP	response to amino acid	Any process that results in a change in state or activity of a cell or an organism (in terms of movement, secretion, enzyme production, gene expression, etc.) as a result of an amino acid stimulus. An amino acid is a carboxylic acids containing one or more amino groups.
27	204	201	10	0.00155094	3	12	GO:0015693	BP	magnesium ion transport	The directed movement of magnesium (Mg) ions into, out of or within a cell, or between cells, by means of some agent such as a transporter or pore.
29	875	864	1	0.000451836	5	9	GO:0045176	BP	apical protein localization	Any process in which a protein is transported to, or maintained in, apical regions of the cell.
29	875	864	2	0.000638009	144	1295	GO:0016192	BP	vesicle-mediated transport	A cellular transport process in which transported substances are moved in membrane-bounded vesicles; transported substances are enclosed in the vesicle lumen or located in the vesicle membrane. The process begins with a step that directs a substance to the forming vesicle, and includes vesicle budding and coating. Vesicles are then targeted to, and fuse with, an acceptor membrane.
29	875	864	3	0.000716973	24	138	GO:0019902	MF	phosphatase binding	Interacting selectively and non-covalently with any phosphatase.
29	875	864	4	0.000727612	4	6	GO:0060440	BP	trachea formation	The process pertaining to the initial formation of a trachea from unspecified parts. The process begins with the specific processes that contribute to the appearance of the discrete structure and ends when the trachea is recognizable. The trachea is the portion of the airway that attaches to the bronchi as it branches.
29	875	864	5	0.000767395	20	107	GO:0019903	MF	protein phosphatase binding	Interacting selectively and non-covalently with any protein phosphatase.
29	875	864	6	0.00127351	17	88	GO:1900180	BP	regulation of protein localization to nucleus	NA
29	875	864	7	0.00131114	47	347	GO:0050778	BP	positive regulation of immune response	Any process that activates or increases the frequency, rate or extent of the immune response, the immunological reaction of an organism to an immunogenic stimulus.
29	875	864	8	0.00158131	4	7	GO:0060442	BP	branching involved in prostate gland morphogenesis	The process in which the branching structure of the prostate gland is generated and organized. A branch is a division or offshoot from a main stem.
29	875	864	9	0.00158131	4	7	GO:0072546	CC	ER membrane protein complex	A transmembrane protein complex located in the ER that is involved in ER-mitochondrial membrane tethering, which is required to facilitate lipid transfer from the ER to the mitochondrial membrane. In S. cerevisiae, it has six members: EMC1, EMC2, AIM27, EMC4, KRE27, and EMC6.
29	875	864	10	0.00179039	16	83	GO:0061351	BP	neural precursor cell proliferation	The multiplication or reproduction of neural precursor cells, resulting in the expansion of a cell population. A neural precursor cell is either a nervous system stem cell or a nervous system progenitor cell.
34	105	105	1	0.00064965	2	4	GO:0005283	MF	amino acid:sodium symporter activity	Enables the transfer of a solute or solutes from one side of a membrane to the other according to the reaction: amino acid(out) + Na+(out) = amino acid(in) + Na+(in).
34	105	105	2	0.00160188	2	6	GO:0085020	BP	protein K6-linked ubiquitination	A protein ubiquitination process in which a polymer of ubiquitin, formed by linkages between lysine residues at position 6 of the ubiquitin monomers, is added to a protein. K6-linked ubiquitination is involved in DNA repair.
34	105	105	3	0.00222724	2	7	GO:0070419	CC	nonhomologous end joining complex	A protein complex that plays a role in DNA double-strand break repair via nonhomologous end joining. Such complexes typically contain a specialized DNA ligase (e.g. Lig4 in eukaryotes) and one or more proteins that bind to DNA ends.
34	105	105	4	0.00222724	2	7	GO:0070679	MF	inositol 1,4,5 trisphosphate binding	Interacting selectively and non-covalently with inositol 1,4,5 trisphosphate.
34	105	105	5	0.00359842	4	60	GO:0006303	BP	double-strand break repair via nonhomologous end joining	The repair of a double-strand break in DNA in which the two broken ends are rejoined with little or no sequence complementarity. Information at the DNA ends may be lost due to the modification of broken DNA ends. This term covers instances of separate pathways, called classical (or canonical) and alternative nonhomologous end joining (C-NHEJ and A-NHEJ). These in turn may further branch into sub-…
34	105	105	6	0.00376595	2	9	GO:0030502	BP	negative regulation of bone mineralization	Any process that stops, prevents, or reduces the frequency, rate or extent of bone mineralization.
34	105	105	7	0.00376595	2	9	GO:0005343	MF	organic acid:sodium symporter activity	Enables the transfer of a solute or solutes from one side of a membrane to the other according to the reaction: organic acid(out) + Na+(out) = organic acid(in) + Na+(in).
34	105	105	8	0.00376595	2	9	GO:0050811	MF	GABA receptor binding	Interacting selectively and non-covalently with the gamma-aminobutyric acid (GABA, 4-aminobutyrate) receptor.
34	105	105	9	0.00384454	9	295	GO:0043025	CC	neuronal cell body	The portion of a neuron that includes the nucleus, but excludes cell projections such as axons and dendrites.
34	105	105	10	0.00480008	4	65	GO:0000726	BP	non-recombinational repair	A DNA repair process in which that does not require the exchange of genetic material between the broken DNA molecule and a homologous region of DNA.
35	111	109	1	0.00012117	4	24	GO:0007588	BP	excretion	The elimination by an organism of the waste products that arise as a result of metabolic activity. These products include water, carbon dioxide (CO2), and nitrogenous compounds.
35	111	109	2	0.000607295	4	36	GO:1901016	BP	regulation of potassium ion transmembrane transporter activity	NA
35	111	109	3	0.000854035	6	102	GO:0009411	BP	response to UV	Any process that results in a change in state or activity of a cell or an organism (in terms of movement, secretion, enzyme production, gene expression, etc.) as a result of an ultraviolet radiation (UV light) stimulus. Ultraviolet radiation is electromagnetic radiation with a wavelength in the range of 10 to 380 nanometers.
35	111	109	4	0.00115827	2	5	GO:0003062	BP	regulation of heart rate by chemical signal	The regulation of the rate of heart contraction mediated by chemical signaling, hormonal, autocrine or paracrine.
35	111	109	5	0.00172501	2	6	GO:0019871	MF	sodium channel inhibitor activity	Stops, prevents, or reduces the activity of a sodium channel.
35	111	109	6	0.00191757	3	23	GO:0086005	BP	ventricular cardiac muscle cell action potential	An action potential that occurs in a ventricular cardiac muscle cell.
35	111	109	7	0.00211187	4	50	GO:0086001	BP	cardiac muscle cell action potential	An action potential that occurs in a cardiac muscle cell.
35	111	109	8	0.00239779	2	7	GO:0050815	MF	phosphoserine residue binding	Interacting selectively and non-covalently with a phosphorylated serine residue within a protein.
35	111	109	9	0.00245117	3	25	GO:0060306	BP	regulation of membrane repolarization	Any process that modulates the establishment or extent of a membrane potential in the polarizing direction towards the resting potential, usually from positive to negative.
35	111	109	10	0.00261883	4	53	GO:1901379	BP	regulation of potassium ion transmembrane transport	NA
38	90	89	1	0.000142563	3	12	GO:0039535	BP	regulation of RIG-I signaling pathway	Any process that modulates the frequency, rate or extent of the series of molecular signals generated as a consequence of the cytoplasmic pattern recognition receptor (PRR) RIG-1 (also known as DDX58) binding to viral RNA.
38	90	89	2	0.000234836	2	3	GO:0001635	MF	calcitonin gene-related peptide receptor activity	Combining with a calcitonin gene-related polypeptide (CGRP) to initiate a change in cell activity.
38	90	89	3	0.000426635	3	17	GO:0039529	BP	RIG-I signaling pathway	Any series of molecular signals generated as a consequence of the cytoplasmic pattern recognition receptor (PRR) RIG-1 (also known as DDX58) binding to viral RNA. RIG-I detects RNA synthesized during active viral replication and triggers a signaling pathway to protect the host against viral infection, for example by inducing the expression of antiviral cytokines.
38	90	89	4	0.000677457	5	79	GO:0000184	BP	nuclear-transcribed mRNA catabolic process, nonsense-mediated decay	The nonsense-mediated decay pathway for nuclear-transcribed mRNAs degrades mRNAs in which an amino-acid codon has changed to a nonsense codon; this prevents the translation of such mRNAs into truncated, and potentially harmful, proteins.
38	90	89	5	0.000773718	2	5	GO:0039536	BP	negative regulation of RIG-I signaling pathway	Any process that stops, prevents, or reduces the frequency, rate or extent of the series of molecular signals generated as a consequence of the cytoplasmic pattern recognition receptor (PRR) RIG-1 (also known as DDX58) binding to viral RNA.
38	90	89	6	0.00093553	3	22	GO:0039528	BP	cytoplasmic pattern recognition receptor signaling pathway in response to virus	Any series of molecular signals generated as a consequence of a virus or viral RNA binding to a pattern recognition receptor (PRR) located in the cytoplasm. Cytosolic PRRs such as RIG-I (DDX58) and MDA-5 (IFIH1) detect RNA synthesized during active viral replication and trigger a signaling pathway to protect the host against viral infection, for example by inducing the expression of antiviral cyt…
38	90	89	7	0.00115384	2	6	GO:0016045	BP	detection of bacterium	The series of events in which a stimulus from a bacterium is received and converted into a molecular signal.
38	90	89	8	0.00122532	9	295	GO:0006401	BP	RNA catabolic process	The chemical reactions and pathways resulting in the breakdown of RNA, ribonucleic acid, one of the two main type of nucleic acid, consisting of a long, unbranched macromolecule formed from ribonucleotides joined in 3',5'-phosphodiester linkage.
38	90	89	9	0.00212893	2	8	GO:0032836	BP	glomerular basement membrane development	The process whose specific outcome is the progression of the glomerular basement membrane over time, from its formation to the mature structure. The glomerular basement membrane is the basal laminal portion of the glomerulus which performs the actual filtration.
38	90	89	10	0.00212893	2	8	GO:0039532	BP	negative regulation of viral-induced cytoplasmic pattern recognition receptor signaling pathway	Any process that stops, prevents, or reduces the frequency, rate or extent of the series of molecular signals generated as a consequence of a virus or viral RNA binding to a pattern recognition receptor (PRR) located in the cytoplasm.
41	76	75	1	0.000213167	3	16	GO:0001919	BP	regulation of receptor recycling	Any process that modulates the frequency, rate, or extent of receptor recycling.
41	76	75	2	0.000331513	2	4	GO:1904637	BP	cellular response to ionomycin	NA
41	76	75	3	0.000737844	3	24	GO:0001881	BP	receptor recycling	The process that results in the return of receptor molecules to an active state and an active cellular location after they have been stimulated by a ligand. An active state is when the receptor is ready to receive a signal.
41	76	75	4	0.00129661	3	29	GO:0032720	BP	negative regulation of tumor necrosis factor production	Any process that stops, prevents, or reduces the frequency, rate, or extent of tumor necrosis factor production.
41	76	75	5	0.00143293	3	30	GO:1903556	BP	negative regulation of tumor necrosis factor superfamily cytokine production	NA
41	76	75	6	0.00151714	2	8	GO:0006527	BP	arginine catabolic process	The chemical reactions and pathways resulting in the breakdown of arginine, 2-amino-5-(carbamimidamido)pentanoic acid.
41	76	75	7	0.00194112	2	9	GO:0045472	BP	response to ether	Any process that results in a change in state or activity of a cell or an organism (in terms of movement, secretion, enzyme production, gene expression, etc.) as a result of a ether stimulus.
41	76	75	8	0.00206698	3	34	GO:0036126	CC	sperm flagellum	A microtubule-based flagellum (or cilium) that is part of a sperm, a mature male germ cell that develops from a spermatid.
41	76	75	9	0.00224863	3	35	GO:2000514	BP	regulation of CD4-positive, alpha-beta T cell activation	NA
41	76	75	10	0.00243989	3	36	GO:0097729	CC	9+2 motile cilium	A motile cilium where the axoneme has a ring of nine outer microtubule doublets plus two central microtubules (and is therefore called a 9+2 axoneme).
42	118	116	1	0.000792446	2	4	GO:0043503	BP	skeletal muscle fiber adaptation	Any process in which the skeletal muscle fibers change their phenotypic profiles in response to altered functional demands and a variety of signals. Muscle fibers are formed by the maturation of myotubes. They can be classed as slow, intermediate/fast or fast.
42	118	116	2	0.00168195	35	1857	GO:0008104	BP	protein localization	Any process in which a protein is transported to, or maintained in, a specific location.
42	118	116	3	0.0018392	27	1308	GO:0015031	BP	protein transport	The directed movement of proteins into, out of or within a cell, or between cells, by means of some agent such as a transporter or pore.
42	118	116	4	0.0019511	2	6	GO:0000839	CC	Hrd1p ubiquitin ligase ERAD-L complex	A multiprotein complex that recognizes and ubiquitinates proteins with misfolded luminal domains during ER-associated protein degradation (ERAD). In S. cerevisiae, this complex contains the ubiquitin ligase Hrd1p.
42	118	116	5	0.0019511	2	6	GO:0005785	CC	signal recognition particle receptor complex	A transmembrane heterodimeric protein located in the membrane of the rough endoplasmic reticulum. Both subunits contain GTPase domains with which signal recognition particle interacts. In the presence of GTP and SRP receptor, SRP is released from the ribosome-nascent chain complex.
42	118	116	6	0.00227041	27	1327	GO:0015833	BP	peptide transport	The directed movement of peptides, compounds of two or more amino acids where the alpha carboxyl group of one is bound to the alpha amino group of another, into, out of or within a cell, or between cells, by means of some agent such as a transporter or pore.
42	118	116	7	0.00271079	2	7	GO:0000836	CC	Hrd1p ubiquitin ligase complex	A multiprotein complex that recognizes and ubiquitinates proteins with misfolded luminal and membrane domains during ER-associated protein degradation (ERAD). In S. cerevisiae, this complex contains the ubiquitin ligase Hrd1p. In mammals, this complex contains the ubiquitin ligase HRD1 (Synoviolin) or AMFR (gp78).
42	118	116	8	0.00275684	27	1345	GO:0042886	BP	amide transport	The directed movement of an amide, any compound containing one, two, or three acyl groups attached to a nitrogen atom, into, out of or within a cell, or between cells, by means of some agent such as a transporter or pore.
42	118	116	9	0.00358697	2	8	GO:0000835	CC	ER ubiquitin ligase complex	A ubiquitin ligase complex found in the ER.
42	118	116	10	0.0041674	27	1385	GO:0045184	BP	establishment of protein localization	The directed movement of a protein to a specific location.
45	416	411	1	6.85488e-05	8	35	GO:0048156	MF	tau protein binding	Interacting selectively and non-covalently with tau protein. tau is a microtubule-associated protein, implicated in Alzheimer's disease, Down Syndrome and ALS.
45	416	411	2	0.000186948	8	40	GO:0004536	MF	deoxyribonuclease activity	Catalysis of the hydrolysis of ester linkages within deoxyribonucleic acid.
45	416	411	3	0.00112773	11	90	GO:0045335	CC	phagocytic vesicle	A membrane-bounded intracellular vesicle that arises from the ingestion of particulate material by phagocytosis.
45	416	411	4	0.00141441	14	136	GO:0022406	BP	membrane docking	The initial attachment of a membrane or protein to a target membrane. Docking requires only that the proteins come close enough to interact and adhere.
45	416	411	5	0.00148827	19	216	GO:0009101	BP	glycoprotein biosynthetic process	The chemical reactions and pathways resulting in the formation of glycoproteins, any protein that contains covalently bound glycose (i.e. monosaccharide) residues; the glycose occurs most commonly as oligosaccharide or fairly small polysaccharide but occasionally as monosaccharide.
45	416	411	6	0.00169407	2	2	GO:0015866	BP	ADP transport	The directed movement of ADP, adenosine diphosphate, into, out of or within a cell, or between cells, by means of some agent such as a transporter or pore.
45	416	411	7	0.00169407	2	2	GO:1905775	BP	negative regulation of DNA helicase activity	NA
45	416	411	8	0.00250089	20	243	GO:0060271	BP	cilium assembly	The assembly of a cilium, a specialized eukaryotic organelle that consists of a filiform extrusion of the cell surface. Each cilium is bounded by an extrusion of the cytoplasmic membrane, and contains a regular longitudinal array of microtubules, anchored basally in a centriole.
45	416	411	9	0.00310743	21	265	GO:0009100	BP	glycoprotein metabolic process	The chemical reactions and pathways involving glycoproteins, any protein that contains covalently bound glycose (i.e. monosaccharide) residues; the glycose occurs most commonly as oligosaccharide or fairly small polysaccharide but occasionally as monosaccharide.
45	416	411	10	0.00336759	8	61	GO:0004222	MF	metalloendopeptidase activity	Catalysis of the hydrolysis of internal, alpha-peptide bonds in a polypeptide chain by a mechanism in which water acts as a nucleophile, one or two metal ions hold the water molecule in place, and charged amino acid side chains are ligands for the metal ions.
46	147	146	1	1.70137e-05	14	250	GO:0042578	MF	phosphoric ester hydrolase activity	Catalysis of the reaction: RPO-R' + H2O = RPOOH + R'H. This reaction is the hydrolysis of any phosphoric ester bond, any ester formed from orthophosphoric acid, O=P(OH)3.
46	147	146	2	0.000128534	6	54	GO:0008081	MF	phosphoric diester hydrolase activity	Catalysis of the hydrolysis of a phosphodiester to give a phosphomonoester and a free hydroxyl group.
46	147	146	3	0.000212826	2	2	GO:0007538	BP	primary sex determination	The sex determination process that results in the initial specification of sexual status of an individual organism.
46	147	146	4	0.000212826	2	2	GO:0019100	BP	male germ-line sex determination	The determination of sex and sexual phenotype in a male organism's germ line.
46	147	146	5	0.000212826	2	2	GO:0051866	BP	general adaptation syndrome	General adaptation syndrome is the set of changes in various organ systems of the body, especially the pituitary-endocrine system, in response to a wide range of strong external stimuli, both physiological and psychological. It is described as having three stages: alarm reaction, where the body detects the external stimulus; adaptation, where the body engages defensive countermeasures against the…
46	147	146	6	0.000424972	6	67	GO:0005901	CC	caveola	A membrane raft that forms small pit, depression, or invagination that communicates with the outside of a cell and extends inward, indenting the cytoplasm and the cell membrane. Examples include flask-shaped invaginations of the plasma membrane in adipocytes associated with caveolin proteins, and minute pits or incuppings of the cell membrane formed during pinocytosis. Caveolae may be pinched off…
46	147	146	7	0.00068635	4	28	GO:0030857	BP	negative regulation of epithelial cell differentiation	Any process that stops, prevents, or reduces the frequency, rate or extent of epithelial cell differentiation.
46	147	146	8	0.00124636	6	82	GO:0044853	CC	plasma membrane raft	A membrane raft that is part of the plasma membrane.
46	147	146	9	0.0012525	2	4	GO:0007216	BP	G protein-coupled glutamate receptor signaling pathway	A series of molecular signals initiated by glutamate binding to a glutamate receptor on the surface of the target cell, and proceeding with the activated receptor promoting the exchange of GDP for GTP on the alpha-subunit of an associated heterotrimeric G-protein complex. Ends with regulation of a downstream cellular process, e.g. transcription.
46	147	146	10	0.0012525	2	4	GO:0004767	MF	sphingomyelin phosphodiesterase activity	Catalysis of the reaction: H(2)O + sphingomyelin = ceramide + choline phosphate + H(+).
49	73	73	1	0.000197753	4	40	GO:0018023	BP	peptidyl-lysine trimethylation	The methylation of peptidyl-lysine to form peptidyl-N6,N6,N6-trimethyl-L-lysine.
49	73	73	2	0.000237632	3	17	GO:0001965	MF	G-protein alpha-subunit binding	Interacting selectively and non-covalently with a G-protein alpha subunit. The alpha subunit binds a guanine nucleotide.
49	73	73	3	0.000314036	2	4	GO:0009052	BP	pentose-phosphate shunt, non-oxidative branch	The branch of the pentose-phosphate shunt which does not involve oxidation reactions. It comprises a series of sugar phosphate interconversions, starting with ribulose 5-P and producing fructose 6-P and glyceraldehyde 3-P.
49	73	73	4	0.00184001	2	9	GO:0019321	BP	pentose metabolic process	The chemical reactions and pathways involving a pentose, any monosaccharide with a chain of five carbon atoms in the molecule.
49	73	73	5	0.00278461	2	11	GO:0033617	BP	mitochondrial cytochrome c oxidase assembly	The aggregation, arrangement and bonding together of a set of components to form respiratory chain complex IV (also known as cytochrome c oxidase) in the mitochondrial inner membrane.
49	73	73	6	0.00332575	2	12	GO:0006607	BP	NLS-bearing protein import into nucleus	The directed movement of a protein bearing a nuclear localization signal (NLS) from the cytoplasm into the nucleus, across the nuclear envelope.
49	73	73	7	0.00391187	2	13	GO:0006098	BP	pentose-phosphate shunt	The metabolic process in which glucose-6-phosphate is oxidized to form carbon dioxide (CO2) and ribulose 5-phosphate, coupled to reduction of NADP+ to NADPH; ribulose 5-P then enters a series of reactions that can yield biosynthetic precursors (ribose-5-phosphate and erythrose-4-phosphate) and glycolytic intermediates (fructose-6-phosphate and glyceraldehyde-3-phosphate).
49	73	73	8	0.00401774	3	44	GO:0071300	BP	cellular response to retinoic acid	Any process that results in a change in state or activity of a cell (in terms of movement, secretion, enzyme production, gene expression, etc.) as a result of a retinoic acid stimulus.
49	73	73	9	0.00425559	8	355	GO:0071396	BP	cellular response to lipid	Any process that results in a change in state or activity of a cell (in terms of movement, secretion, enzyme production, gene expression, etc.) as a result of a lipid stimulus.
49	73	73	10	0.00454231	2	14	GO:0008535	BP	respiratory chain complex IV assembly	The aggregation, arrangement and bonding together of a set of components to form respiratory chain complex IV (also known as cytochrome c oxidase), the terminal member of the respiratory chain of the mitochondrion and some aerobic bacteria. Cytochrome c oxidases are multi-subunit enzymes containing from 13 subunits in the mammalian mitochondrial form to 3-4 subunits in the bacterial forms.
50	107	104	1	0.000320867	2	3	GO:0008392	MF	arachidonic acid epoxygenase activity	Catalysis of an NADPH- and oxygen-dependent reaction that converts arachidonic acid to a cis-epoxyeicosatrienoic acid.
50	107	104	2	0.000368759	3	14	GO:0030021	MF	extracellular matrix structural constituent conferring compression resistance	A constituent of the extracellular matrix that enables the matrix to resist compressive forces; often a proteoglycan.
50	107	104	3	0.000637361	2	4	GO:0008391	MF	arachidonic acid monooxygenase activity	Catalysis of the incorporation of one atom from molecular oxygen into arachidonic acid and the reduction of the other atom of oxygen to water.
50	107	104	4	0.00105504	2	5	GO:0019373	BP	epoxygenase P450 pathway	The chemical reactions and pathways by which arachidonic acid is converted to other compounds including epoxyeicosatrienoic acids and dihydroxyeicosatrienoic acids.
50	107	104	5	0.00105504	2	5	GO:0070330	MF	aromatase activity	Catalysis of the reduction of an aliphatic ring to yield an aromatic ring.
50	107	104	6	0.00146837	3	22	GO:0001958	BP	endochondral ossification	Replacement ossification wherein bone tissue replaces cartilage.
50	107	104	7	0.0016759	3	23	GO:0018279	BP	protein N-linked glycosylation via asparagine	The glycosylation of protein via the N4 atom of peptidyl-asparagine forming N4-glycosyl-L-asparagine; the most common form is N-acetylglucosaminyl asparagine; N-acetylgalactosaminyl asparagine and N4 glucosyl asparagine also occur. This modification typically occurs in extracellular peptides with an N-X-(ST) motif. Partial modification has been observed to occur with cysteine, rather than serine …
50	107	104	8	0.0016759	3	23	GO:0019369	BP	arachidonic acid metabolic process	The chemical reactions and pathways involving arachidonic acid, a straight chain fatty acid with 20 carbon atoms and four double bonds per molecule. Arachidonic acid is the all-Z-(5,8,11,14)-isomer.
50	107	104	9	0.00218555	2	7	GO:0042738	BP	exogenous drug catabolic process	The chemical reactions and pathways resulting in the breakdown of a drug that has originated externally to the cell or organism.
50	107	104	10	0.00253016	4	55	GO:0001676	BP	long-chain fatty acid metabolic process	The chemical reactions and pathways involving long-chain fatty acids, A long-chain fatty acid is a fatty acid with a chain length between C13 and C22.
54	49	49	1	0.000350243	2	6	GO:0014908	BP	myotube differentiation involved in skeletal muscle regeneration	The process in which a relatively unspecialized cell acquires specialized features of a myotube cell. Myotube differentiation starts with myoblast fusion and the appearance of specific cell markers (this is the cell development step). Then individual myotubes can fuse to form bigger myotubes and start to contract. This process occurs as part of the process of skeletal muscle regeneration. Myotube…
54	49	49	2	0.000350243	2	6	GO:0097027	MF	ubiquitin-protein transferase activator activity	Increases the activity of a ubiquitin-protein transferase, an enzyme that catalyzes the covalent attachment of ubiquitin to lysine in a substrate protein.
54	49	49	3	0.00037219	3	29	GO:0009988	BP	cell-cell recognition	Cell recognition between cells. May involve the formation of specialized cell junctions.
54	49	49	4	0.00064969	2	8	GO:0070513	MF	death domain binding	Interacting selectively and non-covalently with a death domain of a protein. The death domain (DD) is a homotypic protein interaction module composed of a bundle of six alpha-helices. DD bind each other forming oligomers. Some DD-containing proteins are involved in the regulation of apoptosis and inflammation through their activation of caspases and NF-kappaB.
54	49	49	5	0.000832696	2	9	GO:1903818	BP	positive regulation of voltage-gated potassium channel activity	NA
54	49	49	6	0.000899317	3	39	GO:0005801	CC	cis-Golgi network	The network of interconnected tubular and cisternal structures located at the convex side of the Golgi apparatus, which abuts the endoplasmic reticulum.
54	49	49	7	0.0015123	2	12	GO:0055106	MF	ubiquitin-protein transferase regulator activity	Modulates the activity of a ubiquitin-protein transferase, an enzyme that catalyzes the covalent attachment of ubiquitin to lysine in a substrate protein.
54	49	49	8	0.00178167	2	13	GO:0005671	CC	Ada2/Gcn5/Ada3 transcription activator complex	A multiprotein complex that possesses histone acetyltransferase and is involved in regulation of transcription. Contains either GCN5 or PCAF in a mutually exclusive manner. The budding yeast complex includes Gcn5p, two proteins of the Ada family, and two TBP-associate proteins (TAFs); analogous complexes in other species have analogous compositions, and usually contain homologs of the yeast prote…
54	49	49	9	0.0023834	2	15	GO:0007339	BP	binding of sperm to zona pellucida	The process in which the sperm binds to the zona pellucida glycoprotein layer of the egg. The process begins with the attachment of the sperm plasma membrane to the zona pellucida and includes attachment of the acrosome inner membrane to the zona pellucida after the acrosomal reaction takes place.
54	49	49	10	0.00271537	2	16	GO:1901018	BP	positive regulation of potassium ion transmembrane transporter activity	NA
56	45	44	1	8.66597e-05	3	20	GO:0097421	BP	liver regeneration	The regrowth of lost or destroyed liver.
56	45	44	2	0.000258145	4	71	GO:0051983	BP	regulation of chromosome segregation	Any process that modulates the frequency, rate or extent of chromosome segregation, the process in which genetic material, in the form of chromosomes, is organized and then physically separated and apportioned to two or more sets.
56	45	44	3	0.000270172	3	29	GO:0046888	BP	negative regulation of hormone secretion	Any process that stops, prevents, or reduces the frequency, rate or extent of the regulated release of a hormone from a cell.
56	45	44	4	0.000302777	4	74	GO:0042476	BP	odontogenesis	The process whose specific outcome is the progression of a tooth or teeth over time, from formation to the mature structure(s). A tooth is any hard bony, calcareous, or chitinous organ found in the mouth or pharynx of an animal and used in procuring or masticating food.
56	45	44	5	0.000655254	3	39	GO:0032330	BP	regulation of chondrocyte differentiation	Any process that modulates the frequency, rate or extent of chondrocyte differentiation.
56	45	44	6	0.00067141	2	9	GO:0070207	BP	protein homotrimerization	The formation of a protein homotrimer, a macromolecular structure consisting of three noncovalently associated identical subunits.
56	45	44	7	0.000874021	3	43	GO:1905818	BP	regulation of chromosome separation	NA
56	45	44	8	0.00102002	2	11	GO:0070206	BP	protein trimerization	The formation of a protein trimer, a macromolecular structure consisting of three noncovalently associated identical or nonidentical subunits.
56	45	44	9	0.0012206	2	12	GO:0021544	BP	subpallium development	The process whose specific outcome is the progression of the subpallium over time, from its formation to the mature structure. The subpallium is the base region of the telencephalon.
56	45	44	10	0.00143908	3	51	GO:0031100	BP	animal organ regeneration	The regrowth of a lost or destroyed animal organ.
57	310	306	1	0.0003611	8	58	GO:0044070	BP	regulation of anion transport	Any process that modulates the frequency, rate or extent of the directed movement of anions, atoms or small molecules with a net negative charge into, out of or within a cell, or between cells, by means of some agent such as a transporter or pore.
57	310	306	2	0.000681534	4	14	GO:0009263	BP	deoxyribonucleotide biosynthetic process	The chemical reactions and pathways resulting in the formation of a deoxyribonucleotide, a compound consisting of deoxyribonucleoside (a base linked to a deoxyribose sugar) esterified with a phosphate group at either the 3' or 5'-hydroxyl group of the sugar.
57	310	306	3	0.000815671	20	297	GO:0048871	BP	multicellular organismal homeostasis	Any process involved in the maintenance of an internal steady state at the level of the multicellular organism.
57	310	306	4	0.000913114	3	7	GO:0048280	BP	vesicle fusion with Golgi apparatus	The joining of the lipid bilayer membrane around a vesicle to the lipid bilayer membrane around the Golgi.
57	310	306	5	0.000938266	2	2	GO:0019249	BP	lactate biosynthetic process	The chemical reactions and pathways resulting in the formation of lactate, the anion of lactic acid.
57	310	306	6	0.000938266	2	2	GO:0005971	CC	ribonucleoside-diphosphate reductase complex	An enzyme complex composed of 2-4 or more subunits, which usually contains nonheme iron and requires ATP for catalysis. Catalyzes the formation of 2'-deoxyribonucleoside diphosphate from ribonucleoside diphosphate, using either thioredoxin disulfide or glutaredoxin disulfide as an acceptor.
57	310	306	7	0.00118043	4	16	GO:0009264	BP	deoxyribonucleotide catabolic process	The chemical reactions and pathways resulting in the breakdown of a deoxyribonucleotide, a compound consisting of deoxyribonucleoside (a base linked to a deoxyribose sugar) esterified with a phosphate group at either the 3' or 5'-hydroxyl group of the sugar.
57	310	306	8	0.00142788	3	8	GO:0021542	BP	dentate gyrus development	The process whose specific outcome is the progression of the dentate gyrus over time, from its formation to the mature structure. The dentate gyrus is one of two interlocking gyri of the hippocampus. It contains granule cells, which project to the pyramidal cells and interneurons of the CA3 region of the ammon gyrus.
57	310	306	9	0.00142788	3	8	GO:0051280	BP	negative regulation of release of sequestered calcium ion into cytosol	Any process that stops, prevents, or reduces the frequency, rate or extent of the release into the cytosolic compartment of calcium ions sequestered in the endoplasmic reticulum or mitochondria.
57	310	306	10	0.00142788	3	8	GO:0060315	BP	negative regulation of ryanodine-sensitive calcium-release channel activity	Any process that decreases the activity of a ryanodine-sensitive calcium-release channel. The ryanodine-sensitive calcium-release channel catalyzes the transmembrane transfer of a calcium ion by a channel that opens when a ryanodine class ligand has been bound by the channel complex or one of its constituent parts.
59	266	261	1	1.5075e-05	4	7	GO:0061000	BP	negative regulation of dendritic spine development	Any process that decreases the rate, frequency, or extent of dendritic spine development, the process whose specific outcome is the progression of the dendritic spine over time, from its formation to the mature structure.
59	266	261	2	2.86021e-05	5	15	GO:2000171	BP	negative regulation of dendrite development	NA
59	266	261	3	0.000555333	8	72	GO:0045446	BP	endothelial cell differentiation	The process in which a mesodermal, bone marrow or neural crest cell acquires specialized features of an endothelial cell, a thin flattened cell. A layer of such cells lines the inside surfaces of body cavities, blood vessels, and lymph vessels, making up the endothelium.
59	266	261	4	0.000573489	3	7	GO:0051096	BP	positive regulation of helicase activity	Any process that activates or increases the activity of a helicase.
59	266	261	5	0.000650551	4	16	GO:0043267	BP	negative regulation of potassium ion transport	Any process that stops, prevents, or reduces the frequency, rate or extent of the directed movement of potassium ions (K+) into, out of or within a cell, or between cells, by means of some agent such as a transporter or pore.
59	266	261	6	0.000682211	2	2	GO:0003057	BP	regulation of the force of heart contraction by chemical signal	The regulation of the force of heart muscle contraction mediated by chemical signaling, hormonal, autocrine or paracrine.
59	266	261	7	0.000682211	2	2	GO:0090076	BP	relaxation of skeletal muscle	A process in which the extent of skeletal muscle tissue contraction is reduced. Muscle relaxation involves the removal of calcium from the cytoplasm to the sarcoplasmic reticulum lumen through the action of Ca2+ ATPases.
59	266	261	8	0.000682211	2	2	GO:1904674	BP	positive regulation of somatic stem cell population maintenance	NA
59	266	261	9	0.000682211	2	2	GO:0032302	CC	MutSbeta complex	A heterodimer involved in binding to and correcting insertion/deletion mutations. In human the complex consists of two subunits, MSH2 and MSH3.
59	266	261	10	0.000682211	2	2	GO:0032181	MF	dinucleotide repeat insertion binding	Interacting selectively and non-covalently with double-stranded DNA containing a dinucleotide repeat insertion or a deletion resulting in unpaired dinucleotide repeats.
60	45	45	1	0.000319995	3	30	GO:0001774	BP	microglial cell activation	The change in morphology and behavior of a microglial cell resulting from exposure to a cytokine, chemokine, cellular ligand, or soluble factor.
60	45	45	2	0.000412042	2	7	GO:1903977	BP	positive regulation of glial cell migration	NA
60	45	45	3	0.000933648	3	43	GO:0150076	BP	neuroinflammatory response	NA
60	45	45	4	0.000947371	7	354	GO:0098794	CC	postsynapse	The part of a synapse that is part of the post-synaptic cell.
60	45	45	5	0.00127652	2	12	GO:1903978	BP	regulation of microglial cell activation	NA
60	45	45	6	0.00290871	2	18	GO:0071813	MF	lipoprotein particle binding	Interacting selectively and non-covalently with a lipoprotein particle. A lipoprotein particle, also known as a lipoprotein, is a clathrate complex consisting of a lipid enwrapped in a protein host without covalent binding in such a way that the complex has a hydrophilic outer surface consisting of all the protein and the polar ends of any phospholipids.
60	45	45	7	0.00295076	3	64	GO:0042116	BP	macrophage activation	A change in morphology and behavior of a macrophage resulting from exposure to a cytokine, chemokine, cellular ligand, or soluble factor.
60	45	45	8	0.00359148	2	20	GO:0150077	BP	regulation of neuroinflammatory response	NA
60	45	45	9	0.0040373	6	341	GO:0006820	BP	anion transport	The directed movement of anions, atoms or small molecules with a net negative charge, into, out of or within a cell, or between cells, by means of some agent such as a transporter or pore.
60	45	45	10	0.00451173	1	1	GO:0006781	BP	succinyl-CoA pathway	The chemical reactions that utilize succinyl-CoA in the synthesis of protoporphyrin IX.
