# Supplementary material for: Transcriptional time course after rotator cuff repair in 6 month old female rabbits
Source: Front Physiol. 2023 May 9;14:1164055. doi: 10.3389/fphys.2023.1164055 (PMC10203179; doi:10.3389/fphys.2023.1164055)
Supplement: Supplementary file 3 [file DataSheet4.XLSX]

## Sheet: All_results
1 week post-repair					2 week post-repair					4 week post-repair					8 week post-repair
pathway.code	pathway.name	p.value	Annotated		pathway.code	pathway.name	p.value	Annotated		pathway.code	pathway.name	p.value	Annotated		pathway.code	pathway.name	p.value	Annotated
hsa00190	Oxidative phosphorylation	2.3e-15	92		hsa05012	Parkinson disease	3.02e-23	174		hsa04714	Thermogenesis	3.3e-08	166		hsa04950	Maturity onset diabetes of the young	8.2e-15	1
hsa04714	Thermogenesis	1.03e-11	166		hsa05016	Huntington disease	4.76e-19	207		hsa05020	Prion disease	5.23e-08	182		hsa04350	TGF-beta signaling pathway	3.81e-14	68
hsa04932	Non-alcoholic fatty liver disease	2.72e-11	98		hsa05020	Prion disease	5.11e-19	182		hsa05012	Parkinson disease	8.47e-08	174		hsa00524	Neomycin, kanamycin and gentamicin biosynthesis	7.02e-06	3
hsa00020	Citrate cycle (TCA cycle)	4.4e-11	26		hsa00190	Oxidative phosphorylation	1.66e-17	92		hsa00190	Oxidative phosphorylation	4.36e-07	92		hsa00910	Nitrogen metabolism	2.22e-05	12
hsa05012	Parkinson disease	2.96e-09	174		hsa05014	Amyotrophic lateral sclerosis	4.45e-14	246		hsa03010	Ribosome	6.24e-07	84		hsa05219	Bladder cancer	8.84e-05	28
hsa05020	Prion disease	8.65e-09	182		hsa05022	Pathways of neurodegeneration - multiple diseases	9.16e-13	313		hsa04932	Non-alcoholic fatty liver disease	7.75e-07	98		hsa04115	p53 signaling pathway	0.00021454	50
hsa05016	Huntington disease	2.51e-08	207		hsa05010	Alzheimer disease	1.7e-12	251		hsa05016	Huntington disease	4.84e-06	207		hsa00270	Cysteine and methionine metabolism	0.00030263	32
hsa04390	Hippo signaling pathway	2.97e-05	106		hsa03050	Proteasome	1.02e-11	39		hsa05010	Alzheimer disease	3.46e-05	251		hsa05206	MicroRNAs in cancer	0.0011487	114
hsa04723	Retrograde endocannabinoid signaling	3.48e-05	78		hsa04714	Thermogenesis	1.26e-11	166		hsa04540	Gap junction	6.62e-05	58		hsa04211	Longevity regulating pathway	0.00140454	61
hsa05010	Alzheimer disease	0.000100253	251		hsa04932	Non-alcoholic fatty liver disease	3.18e-10	98		hsa05022	Pathways of neurodegeneration - multiple diseases	0.00034147	313		hsa04012	ErbB signaling pathway	0.00161796	62
hsa05014	Amyotrophic lateral sclerosis	0.000106093	246		hsa04723	Retrograde endocannabinoid signaling	3.18e-05	78		hsa04022	cGMP-PKG signaling pathway	0.000438604	115		hsa05222	Small cell lung cancer	0.00408876	71
hsa04979	Cholesterol metabolism	0.000127232	27		hsa04510	Focal adhesion	4.02e-05	154		hsa05014	Amyotrophic lateral sclerosis	0.000457253	246		hsa04973	Carbohydrate digestion and absorption	0.00420322	23
hsa05022	Pathways of neurodegeneration - multiple diseases	0.000144474	313		hsa05205	Proteoglycans in cancer	4.08e-05	149		hsa04979	Cholesterol metabolism	0.000958647	27		hsa04066	HIF-1 signaling pathway	0.0066186	76
hsa03320	PPAR signaling pathway	0.000176463	49		hsa00020	Citrate cycle (TCA cycle)	0.000101463	26		hsa04723	Retrograde endocannabinoid signaling	0.00121551	78		hsa04150	mTOR signaling pathway	0.00829515	109
hsa00630	Glyoxylate and dicarboxylate metabolism	0.000244947	23		hsa05032	Morphine addiction	0.000252841	42		hsa04010	MAPK signaling pathway	0.00129052	203		hsa05321	Inflammatory bowel disease	0.00998101	27
hsa04974	Protein digestion and absorption	0.000491007	51		hsa04151	PI3K-Akt signaling pathway	0.000292631	226		hsa04921	Oxytocin signaling pathway	0.00177944	106		hsa05216	Thyroid cancer	0.0115181	28
hsa00640	Propanoate metabolism	0.000874694	28		hsa04540	Gap junction	0.00039458	58		hsa04923	Regulation of lipolysis in adipocytes	0.00228037	35		hsa05202	Transcriptional misregulation in cancer	0.0133227	118
hsa04933	AGE-RAGE signaling pathway in diabetic complications	0.0011796	73		hsa05146	Amoebiasis	0.000485463	53		hsa04068	FoxO signaling pathway	0.0028335	90		hsa04152	AMPK signaling pathway	0.0178814	88
hsa04510	Focal adhesion	0.00147006	154		hsa04926	Relaxin signaling pathway	0.000543459	82		hsa03050	Proteasome	0.00333222	39		hsa04110	Cell cycle	0.019835	90
hsa00260	Glycine, serine and threonine metabolism	0.00173337	26		hsa04015	Rap1 signaling pathway	0.00072054	140		hsa04530	Tight junction	0.00355058	106		hsa05220	Chronic myeloid leukemia	0.0200605	59
hsa04010	MAPK signaling pathway	0.00190812	203		hsa04670	Leukocyte transendothelial migration	0.00134179	67		hsa03320	PPAR signaling pathway	0.00355253	49		hsa04010	MAPK signaling pathway	0.0211977	203
hsa00620	Pyruvate metabolism	0.00225442	29		hsa05144	Malaria	0.00174981	28		hsa04924	Renin secretion	0.00394639	48		hsa05224	Breast cancer	0.0231909	94
hsa00280	Valine, leucine and isoleucine degradation	0.0023864	39		hsa04974	Protein digestion and absorption	0.00180101	51		hsa05205	Proteoglycans in cancer	0.00456776	149		hsa05210	Colorectal cancer	0.0273313	63
hsa04060	Cytokine-cytokine receptor interaction	0.00308771	100		hsa05211	Renal cell carcinoma	0.00358997	52		hsa05146	Amoebiasis	0.00568873	53		hsa04064	NF-kappa B signaling pathway	0.030621	66
hsa00030	Pentose phosphate pathway	0.00309555	20		hsa04062	Chemokine signaling pathway	0.00439387	93		hsa05171	Coronavirus disease - COVID-19	0.00721498	126		hsa04928	Parathyroid hormone synthesis, secretion and action	0.0402852	69
hsa04151	PI3K-Akt signaling pathway	0.00448164	226		hsa05017	Spinocerebellar ataxia	0.00452111	105		hsa04260	Cardiac muscle contraction	0.00755715	62		hsa04390	Hippo signaling pathway	0.0434114	106
hsa00380	Tryptophan metabolism	0.00591543	27		hsa04512	ECM-receptor interaction	0.00552021	61		hsa04512	ECM-receptor interaction	0.00760998	61		hsa04921	Oxytocin signaling pathway	0.0454965	106
hsa05219	Bladder cancer	0.00602272	28		hsa05200	Pathways in cancer	0.0057982	339		hsa04510	Focal adhesion	0.00823334	154		hsa04218	Cellular senescence	0.0469227	107
hsa05146	Amoebiasis	0.0063149	53		hsa04066	HIF-1 signaling pathway	0.007418	76		hsa00750	Vitamin B6 metabolism	0.00879947	3
hsa04926	Relaxin signaling pathway	0.00637286	82		hsa05218	Melanoma	0.00825876	49		hsa05032	Morphine addiction	0.00932363	42		hsa05166	Human T-cell leukemia virus 1 infection	0.0512662	149
hsa04217	Necroptosis	0.00749686	81		hsa04068	FoxO signaling pathway	0.00907099	90		hsa04152	AMPK signaling pathway	0.0104603	88		hsa00450	Selenocompound metabolism	0.0526773	14
hsa05145	Toxoplasmosis	0.00757599	76		hsa04520	Adherens junction	0.00941176	60		hsa04926	Relaxin signaling pathway	0.0107779	82		hsa00100	Steroid biosynthesis	0.0556004	14
hsa05200	Pathways in cancer	0.00809579	339		hsa04666	Fc gamma R-mediated phagocytosis	0.0115403	73		hsa04974	Protein digestion and absorption	0.015708	51		hsa04630	JAK-STAT signaling pathway	0.0597861	77
hsa00010	Glycolysis / Gluconeogenesis	0.00816873	36		hsa00531	Glycosaminoglycan degradation	0.0122501	13		hsa04740	Olfactory transduction	0.0166494	22		hsa04931	Insulin resistance	0.0689379	79
hsa04621	NOD-like receptor signaling pathway	0.00830233	93		hsa05169	Epstein-Barr virus infection	0.0133741	132		hsa04024	cAMP signaling pathway	0.0195086	118		hsa04550	Signaling pathways regulating pluripotency of stem cells	0.0699848	80
hsa04910	Insulin signaling pathway	0.00843374	90		hsa05145	Toxoplasmosis	0.013817	76		hsa04270	Vascular smooth muscle contraction	0.0201626	86		hsa05340	Primary immunodeficiency	0.0711183	16
hsa05231	Choline metabolism in cancer	0.00922454	67		hsa04933	AGE-RAGE signaling pathway in diabetic complications	0.0144842	73		hsa04928	Parathyroid hormone synthesis, secretion and action	0.0220872	69		hsa05213	Endometrial cancer	0.0711648	45
hsa05230	Central carbon metabolism in cancer	0.00947153	49		hsa00640	Propanoate metabolism	0.0154731	28		hsa04742	Taste transduction	0.0233293	16		hsa04742	Taste transduction	0.0799557	16
hsa05032	Morphine addiction	0.00965056	42		hsa04913	Ovarian steroidogenesis	0.0166306	25		hsa04611	Platelet activation	0.0234357	84		hsa00534	Glycosaminoglycan biosynthesis - heparan sulfate / heparin	0.0854265	17
hsa00650	Butanoate metabolism	0.0102103	17		hsa04928	Parathyroid hormone synthesis, secretion and action	0.0170397	69		hsa05211	Renal cell carcinoma	0.0303807	52		hsa05221	Acute myeloid leukemia	0.087788	48
hsa04740	Olfactory transduction	0.0105171	22		hsa04010	MAPK signaling pathway	0.017144	203		hsa05130	Pathogenic Escherichia coli infection	0.0393981	125		hsa05230	Central carbon metabolism in cancer	0.088232	49
hsa05152	Tuberculosis	0.0111017	105		hsa04611	Platelet activation	0.0172761	84		hsa00982	Drug metabolism - cytochrome P450	0.0411893	19		hsa00062	Fatty acid elongation	0.0989674	18
hsa04512	ECM-receptor interaction	0.0116465	61		hsa04610	Complement and coagulation cascades	0.0181985	32		hsa04912	GnRH signaling pathway	0.0487504	62		hsa05169	Epstein-Barr virus infection	0.104695	132
hsa04071	Sphingolipid signaling pathway	0.0122756	83		hsa04137	Mitophagy - animal	0.0186086	47							hsa00052	Galactose metabolism	0.104941	19
hsa05218	Melanoma	0.0123077	49		hsa04810	Regulation of actin cytoskeleton	0.0201554	155		hsa04925	Aldosterone synthesis and secretion	0.0509172	61		hsa00500	Starch and sucrose metabolism	0.104941	19
hsa05144	Malaria	0.0140537	28		hsa04024	cAMP signaling pathway	0.0204655	118		hsa04961	Endocrine and other factor-regulated calcium reabsorption	0.0531379	33		hsa04910	Insulin signaling pathway	0.105322	90
hsa04540	Gap junction	0.0140769	58		hsa04072	Phospholipase D signaling pathway	0.0209303	92		hsa00860	Porphyrin and chlorophyll metabolism	0.0535278	21		hsa04068	FoxO signaling pathway	0.107406	90
hsa05164	Influenza A	0.0146306	97		hsa04260	Cardiac muscle contraction	0.021441	62		hsa00563	Glycosylphosphatidylinositol (GPI)-anchor biosynthesis	0.0536012	22		hsa04151	PI3K-Akt signaling pathway	0.115135	226
hsa00970	Aminoacyl-tRNA biosynthesis	0.0154517	38		hsa04014	Ras signaling pathway	0.0217738	138		hsa03015	mRNA surveillance pathway	0.0543654	69		hsa05226	Gastric cancer	0.122673	94
hsa00512	Mucin type O-glycan biosynthesis	0.0213788	18		hsa03015	mRNA surveillance pathway	0.0231975	69		hsa04931	Insulin resistance	0.0547978	79		hsa05163	Human cytomegalovirus infection	0.127318	138
hsa05143	African trypanosomiasis	0.0213855	14		hsa05165	Human papillomavirus infection	0.0237817	218		hsa00970	Aminoacyl-tRNA biosynthesis	0.0554187	38		hsa04371	Apelin signaling pathway	0.13208	96
hsa05323	Rheumatoid arthritis	0.022081	45		hsa05131	Shigellosis	0.0242959	162		hsa04150	mTOR signaling pathway	0.0566519	109		hsa04142	Lysosome	0.136947	97
hsa04020	Calcium signaling pathway	0.0229836	136		hsa04530	Tight junction	0.0243259	106		hsa04211	Longevity regulating pathway	0.0568347	61		hsa04060	Cytokine-cytokine receptor interaction	0.137906	100
hsa04940	Type I diabetes mellitus	0.0230104	12		hsa05100	Bacterial invasion of epithelial cells	0.0255798	63		hsa05144	Malaria	0.0588387	28		hsa00562	Inositol phosphate metabolism	0.139291	58
hsa05160	Hepatitis C	0.0248159	96		hsa00760	Nicotinate and nicotinamide metabolism	0.0263159	22		hsa00830	Retinol metabolism	0.0695283	19		hsa00760	Nicotinate and nicotinamide metabolism	0.14195	22
hsa04260	Cardiac muscle contraction	0.0311253	62		hsa04935	Growth hormone synthesis, secretion and action	0.0263395	75		hsa04933	AGE-RAGE signaling pathway in diabetic complications	0.0699293	73		hsa04215	Apoptosis - multiple species	0.142617	22
hsa05213	Endometrial cancer	0.0339347	45		hsa05164	Influenza A	0.0279419	97		hsa00980	Metabolism of xenobiotics by cytochrome P450	0.0714073	21		hsa04740	Olfactory transduction	0.147534	22
hsa04066	HIF-1 signaling pathway	0.0345577	76		hsa00630	Glyoxylate and dicarboxylate metabolism	0.0299508	23		hsa04071	Sphingolipid signaling pathway	0.0714402	83		hsa05200	Pathways in cancer	0.14888	339
hsa00290	Valine, leucine and isoleucine biosynthesis	0.0353396	2		hsa05161	Hepatitis B	0.0304832	109		hsa04392	Hippo signaling pathway - multiple species	0.0775101	24		hsa04512	ECM-receptor interaction	0.157477	61
hsa04080	Neuroactive ligand-receptor interaction	0.0356045	73		hsa00040	Pentose and glucuronate interconversions	0.0320892	12		hsa04144	Endocytosis	0.0812221	178		hsa05212	Pancreatic cancer	0.157887	60
hsa04977	Vitamin digestion and absorption	0.035811	13		hsa05132	Salmonella infection	0.0325808	177		hsa00260	Glycine, serine and threonine metabolism	0.0847568	26		hsa04925	Aldosterone synthesis and secretion	0.160695	61
hsa04015	Rap1 signaling pathway	0.0359567	140		hsa05150	Staphylococcus aureus infection	0.0326051	27		hsa04950	Maturity onset diabetes of the young	0.0878648	1		hsa04914	Progesterone-mediated oocyte maturation	0.164789	61
hsa04920	Adipocytokine signaling pathway	0.0367498	48		hsa05230	Central carbon metabolism in cancer	0.0345282	49		hsa04261	Adrenergic signaling in cardiomyocytes	0.0944088	103		hsa05204	Chemical carcinogenesis	0.164975	24
hsa00400	Phenylalanine, tyrosine and tryptophan biosynthesis	0.0404896	2		hsa04979	Cholesterol metabolism	0.0346202	27		hsa05135	Yersinia infection	0.0954904	97		hsa00250	Alanine, aspartate and glutamate metabolism	0.167729	24
hsa05142	Chagas disease	0.0431773	63		hsa04916	Melanogenesis	0.035001	59		hsa04218	Cellular senescence	0.101223	107		hsa04392	Hippo signaling pathway - multiple species	0.167729	24
hsa00450	Selenocompound metabolism	0.0434846	14		hsa04350	TGF-beta signaling pathway	0.0369512	68		hsa00100	Steroid biosynthesis	0.104143	14		hsa04710	Circadian rhythm	0.176901	25
hsa05165	Human papillomavirus infection	0.0449707	218		hsa05133	Pertussis	0.0371361	42		hsa04810	Regulation of actin cytoskeleton	0.104902	155		hsa04913	Ovarian steroidogenesis	0.182366	25
hsa00533	Glycosaminoglycan biosynthesis - keratan sulfate	0.0454364	11		hsa05323	Rheumatoid arthritis	0.0382903	45		hsa04976	Bile secretion	0.109324	35		hsa04930	Type II diabetes mellitus	0.185342	26
hsa05321	Inflammatory bowel disease	0.0466713	27		hsa00740	Riboflavin metabolism	0.0383151	6		hsa04935	Growth hormone synthesis, secretion and action	0.11118	75		hsa05161	Hepatitis B	0.185778	109
hsa00860	Porphyrin and chlorophyll metabolism	0.0492886	21		hsa04060	Cytokine-cytokine receptor interaction	0.0410756	100		hsa05323	Rheumatoid arthritis	0.112013	45		hsa05225	Hepatocellular carcinoma	0.185778	109
					hsa05110	Vibrio cholerae infection	0.0421051	32		hsa00760	Nicotinate and nicotinamide metabolism	0.11208	22		hsa04659	Th17 cell differentiation	0.18579	65
hsa04611	Platelet activation	0.0500722	84		hsa04514	Cell adhesion molecules	0.0422363	77		hsa00140	Steroid hormone biosynthesis	0.112833	16		hsa00260	Glycine, serine and threonine metabolism	0.192179	26
hsa00511	Other glycan degradation	0.0510051	12		hsa00270	Cysteine and methionine metabolism	0.0433149	32		hsa05231	Choline metabolism in cancer	0.11655	67		hsa00380	Tryptophan metabolism	0.199289	27
hsa00740	Riboflavin metabolism	0.0529107	6		hsa04630	JAK-STAT signaling pathway	0.0441717	77		hsa03018	RNA degradation	0.116892	64		hsa04979	Cholesterol metabolism	0.205746	27
hsa05133	Pertussis	0.0534644	42							hsa04070	Phosphatidylinositol signaling system	0.117951	72		hsa00051	Fructose and mannose metabolism	0.207835	28
hsa05222	Small cell lung cancer	0.05364	71		hsa04144	Endocytosis	0.0513183	178		hsa04915	Estrogen signaling pathway	0.118726	72		hsa04978	Mineral absorption	0.209148	27
hsa05161	Hepatitis B	0.0545315	109		hsa00532	Glycosaminoglycan biosynthesis - chondroitin sulfate / dermatan sulfate	0.0520353	16		hsa04727	GABAergic synapse	0.119187	41		hsa05144	Malaria	0.213482	28
hsa05210	Colorectal cancer	0.0550247	63		hsa05231	Choline metabolism in cancer	0.0525746	67		hsa00430	Taurine and hypotaurine metabolism	0.127925	6		hsa04022	cGMP-PKG signaling pathway	0.216062	115
hsa05320	Autoimmune thyroid disease	0.0569908	11		hsa04022	cGMP-PKG signaling pathway	0.0536341	115		hsa05100	Bacterial invasion of epithelial cells	0.129682	63		hsa04216	Ferroptosis	0.220606	29
hsa00130	Ubiquinone and other terpenoid-quinone biosynthesis	0.059335	7		hsa04071	Sphingolipid signaling pathway	0.0562493	83		hsa04929	GnRH secretion	0.130371	32		hsa05414	Dilated cardiomyopathy	0.238064	73
hsa05332	Graft-versus-host disease	0.0598933	9		hsa00230	Purine metabolism	0.0596294	88		hsa04722	Neurotrophin signaling pathway	0.131815	82		hsa04962	Vasopressin-regulated water reabsorption	0.249783	31
hsa04072	Phospholipase D signaling pathway	0.0600002	92		hsa05235	PD-L1 expression and PD-1 checkpoint pathway in cancer	0.0611909	62		hsa04340	Hedgehog signaling pathway	0.134115	38		hsa05134	Legionellosis	0.251331	32
hsa04380	Osteoclast differentiation	0.0618295	76		hsa05321	Inflammatory bowel disease	0.0613202	27		hsa04670	Leukocyte transendothelial migration	0.137247	67		hsa05110	Vibrio cholerae infection	0.260514	32
hsa05205	Proteoglycans in cancer	0.0618426	149		hsa04360	Axon guidance	0.0620856	128		hsa03040	Spliceosome	0.138446	97		hsa00330	Arginine and proline metabolism	0.263607	33
hsa04068	FoxO signaling pathway	0.0621696	90		hsa04740	Olfactory transduction	0.0641525	22		hsa04971	Gastric acid secretion	0.140422	43		hsa04961	Endocrine and other factor-regulated calcium reabsorption	0.271085	33
hsa04658	Th1 and Th2 cell differentiation	0.0627516	52		hsa04742	Taste transduction	0.0641893	16		hsa04720	Long-term potentiation	0.144995	37		hsa04612	Antigen processing and presentation	0.271169	34
hsa04022	cGMP-PKG signaling pathway	0.0628172	115		hsa04390	Hippo signaling pathway	0.0660267	106		hsa04910	Insulin signaling pathway	0.145088	90		hsa04114	Oocyte meiosis	0.275724	79
hsa00052	Galactose metabolism	0.0664208	19		hsa04650	Natural killer cell mediated cytotoxicity	0.0663047	54		hsa04916	Melanogenesis	0.149365	59		hsa04923	Regulation of lipolysis in adipocytes	0.291743	35
hsa00072	Synthesis and degradation of ketone bodies	0.0697985	7		hsa04012	ErbB signaling pathway	0.0680605	62		hsa00630	Glyoxylate and dicarboxylate metabolism	0.151609	23		hsa04976	Bile secretion	0.291743	35
hsa04928	Parathyroid hormone synthesis, secretion and action	0.0703676	69		hsa04213	Longevity regulating pathway - multiple species	0.0695809	39		hsa04062	Chemokine signaling pathway	0.152571	93		hsa00010	Glycolysis / Gluconeogenesis	0.29251	36
hsa00531	Glycosaminoglycan degradation	0.0735564	13		hsa04912	GnRH signaling pathway	0.0707318	62		hsa04072	Phospholipase D signaling pathway	0.155696	92		hsa04720	Long-term potentiation	0.314361	37
hsa04350	TGF-beta signaling pathway	0.0758503	68		hsa05219	Bladder cancer	0.0707965	28		hsa05017	Spinocerebellar ataxia	0.156933	105		hsa04270	Vascular smooth muscle contraction	0.317969	86
hsa05235	PD-L1 expression and PD-1 checkpoint pathway in cancer	0.0759621	62		hsa05167	Kaposi sarcoma-associated herpesvirus infection	0.0714399	108		hsa04927	Cortisol synthesis and secretion	0.158191	38		hsa00970	Aminoacyl-tRNA biosynthesis	0.32151	38
hsa04961	Endocrine and other factor-regulated calcium reabsorption	0.0770896	33		hsa05135	Yersinia infection	0.0731285	97		hsa04650	Natural killer cell mediated cytotoxicity	0.161396	54		hsa04927	Cortisol synthesis and secretion	0.32151	38
hsa04975	Fat digestion and absorption	0.077801	15		hsa05214	Glioma	0.0746181	51		hsa05416	Viral myocarditis	0.165788	35		hsa04015	Rap1 signaling pathway	0.321748	140
hsa05140	Leishmaniasis	0.0801858	45		hsa04725	Cholinergic synapse	0.0764938	62		hsa04310	Wnt signaling pathway	0.16981	100		hsa00520	Amino sugar and nucleotide sugar metabolism	0.321783	39
hsa00270	Cysteine and methionine metabolism	0.0812116	32		hsa04915	Estrogen signaling pathway	0.0777043	72		hsa00030	Pentose phosphate pathway	0.171429	20		hsa03460	Fanconi anemia pathway	0.327749	39
hsa04923	Regulation of lipolysis in adipocytes	0.083071	35		hsa00480	Glutathione metabolism	0.0778143	31		hsa00051	Fructose and mannose metabolism	0.177479	28		hsa04370	VEGF signaling pathway	0.328599	39
hsa04620	Toll-like receptor signaling pathway	0.0832308	56		hsa04340	Hedgehog signaling pathway	0.0783385	38		hsa03060	Protein export	0.180406	21		hsa05217	Basal cell carcinoma	0.329539	39
hsa04650	Natural killer cell mediated cytotoxicity	0.0863212	54		hsa04621	NOD-like receptor signaling pathway	0.0793061	93		hsa04750	Inflammatory mediator regulation of TRP channels	0.189006	55		hsa00230	Purine metabolism	0.32981	88
hsa05162	Measles	0.0871536	82		hsa05130	Pathogenic Escherichia coli infection	0.0802999	125		hsa04724	Glutamatergic synapse	0.190744	60		hsa04213	Longevity regulating pathway - multiple species	0.331108	39
hsa05330	Allograft rejection	0.0885816	10		hsa05160	Hepatitis C	0.086872	96		hsa04962	Vasopressin-regulated water reabsorption	0.193549	31		hsa04934	Cushing syndrome	0.33875	90
hsa04742	Taste transduction	0.0886435	16		hsa04380	Osteoclast differentiation	0.0877834	76		hsa00790	Folate biosynthesis	0.195893	16		hsa04727	GABAergic synapse	0.349825	41
hsa05226	Gastric cancer	0.0938767	94		hsa00920	Sulfur metabolism	0.0902354	9		hsa05204	Chemical carcinogenesis	0.197179	24		hsa04918	Thyroid hormone synthesis	0.349825	41
hsa04310	Wnt signaling pathway	0.095777	100		hsa00280	Valine, leucine and isoleucine degradation	0.0915407	39		hsa04918	Thyroid hormone synthesis	0.198216	41		hsa04657	IL-17 signaling pathway	0.350558	42
hsa05221	Acute myeloid leukemia	0.096508	48		hsa00062	Fatty acid elongation	0.0924224	18		hsa04725	Cholinergic synapse	0.20254	62		hsa04330	Notch signaling pathway	0.35561	42
hsa00601	Glycosphingolipid biosynthesis - lacto and neolacto series	0.0967242	10		hsa05224	Breast cancer	0.0938618	94		hsa04122	Sulfur relay system	0.204748	5		hsa05032	Morphine addiction	0.358948	42
hsa04137	Mitophagy - animal	0.0968189	47		hsa04020	Calcium signaling pathway	0.0939421	136		hsa04911	Insulin secretion	0.209499	46		hsa05205	Proteoglycans in cancer	0.363545	149
hsa00532	Glycosaminoglycan biosynthesis - chondroitin sulfate / dermatan sulfate	0.0977729	16		hsa04750	Inflammatory mediator regulation of TRP channels	0.0957947	55		hsa05213	Endometrial cancer	0.210174	45		hsa04971	Gastric acid secretion	0.367916	43
hsa04144	Endocytosis	0.100637	178		hsa04392	Hippo signaling pathway - multiple species	0.0969509	24		hsa00531	Glycosaminoglycan degradation	0.217627	13		hsa05160	Hepatitis C	0.369439	96
hsa05131	Shigellosis	0.101501	162		hsa00130	Ubiquinone and other terpenoid-quinone biosynthesis	0.0972259	7		hsa00270	Cysteine and methionine metabolism	0.232813	32		hsa05323	Rheumatoid arthritis	0.375564	45
hsa05150	Staphylococcus aureus infection	0.101527	27		hsa04923	Regulation of lipolysis in adipocytes	0.0990874	35		hsa04666	Fc gamma R-mediated phagocytosis	0.23335	73		hsa04970	Salivary secretion	0.376731	44
hsa04666	Fc gamma R-mediated phagocytosis	0.101528	73		hsa00650	Butanoate metabolism	0.10006	17		hsa00620	Pyruvate metabolism	0.234207	29		hsa04972	Pancreatic secretion	0.376731	44
hsa00360	Phenylalanine metabolism	0.109826	7		hsa04152	AMPK signaling pathway	0.100432	88		hsa04370	VEGF signaling pathway	0.23541	39		hsa04911	Insulin secretion	0.393915	46
hsa04152	AMPK signaling pathway	0.110682	88		hsa00061	Fatty acid biosynthesis	0.101851	13		hsa05143	African trypanosomiasis	0.235958	14		hsa04310	Wnt signaling pathway	0.394474	100
hsa00053	Ascorbate and aldarate metabolism	0.112836	7		hsa05418	Fluid shear stress and atherosclerosis	0.106103	87		hsa00040	Pentose and glucuronate interconversions	0.239239	12		hsa04920	Adipocytokine signaling pathway	0.407265	48
hsa04014	Ras signaling pathway	0.11347	138		hsa04061	Viral protein interaction with cytokine and cytokine receptor	0.110535	25		hsa05145	Toxoplasmosis	0.239298	76		hsa05152	Tuberculosis	0.410384	105
hsa04672	Intestinal immune network for IgA production	0.114432	19		hsa04217	Necroptosis	0.110957	81		hsa04390	Hippo signaling pathway	0.245162	106		hsa03320	PPAR signaling pathway	0.413866	49
hsa04925	Aldosterone synthesis and secretion	0.11447	61		hsa04210	Apoptosis	0.111059	90		hsa05321	Inflammatory bowel disease	0.250157	27		hsa05218	Melanoma	0.417097	49
hsa04973	Carbohydrate digestion and absorption	0.115606	23		hsa04925	Aldosterone synthesis and secretion	0.115277	61		hsa04610	Complement and coagulation cascades	0.250967	32		hsa05165	Human papillomavirus infection	0.418486	218
hsa04612	Antigen processing and presentation	0.115778	34		hsa05166	Human T-cell leukemia virus 1 infection	0.119486	149		hsa04614	Renin-angiotensin system	0.258626	11		hsa04974	Protein digestion and absorption	0.430246	51
hsa05206	MicroRNAs in cancer	0.117402	114		hsa05226	Gastric cancer	0.120204	94		hsa04020	Calcium signaling pathway	0.267276	136		hsa05214	Glioma	0.432885	51
hsa04012	ErbB signaling pathway	0.119467	62		hsa04727	GABAergic synapse	0.121038	41		hsa04973	Carbohydrate digestion and absorption	0.270489	23		hsa05223	Non-small cell lung cancer	0.432885	51
hsa04978	Mineral absorption	0.120493	27		hsa00970	Aminoacyl-tRNA biosynthesis	0.123897	38		hsa05414	Dilated cardiomyopathy	0.272867	73		hsa05167	Kaposi sarcoma-associated herpesvirus infection	0.434504	108
hsa04520	Adherens junction	0.120499	60		hsa00620	Pyruvate metabolism	0.12512	29		hsa04520	Adherens junction	0.280653	60		hsa05211	Renal cell carcinoma	0.44058	52
hsa04921	Oxytocin signaling pathway	0.121759	106		hsa05225	Hepatocellular carcinoma	0.126483	109		hsa04371	Apelin signaling pathway	0.280892	96		hsa04714	Thermogenesis	0.441783	166
hsa04392	Hippo signaling pathway - multiple species	0.122373	24		hsa04961	Endocrine and other factor-regulated calcium reabsorption	0.12709	33		hsa04728	Dopaminergic synapse	0.283914	77		hsa04120	Ubiquitin mediated proteolysis	0.443381	109
hsa04210	Apoptosis	0.12238	90		hsa00511	Other glycan degradation	0.127626	12		hsa05221	Acute myeloid leukemia	0.285161	48		hsa04750	Inflammatory mediator regulation of TRP channels	0.464349	55
hsa04613	Neutrophil extracellular trap formation	0.124913	70		hsa04370	VEGF signaling pathway	0.13351	39		hsa05131	Shigellosis	0.299922	162		hsa04713	Circadian entrainment	0.47153	56
hsa00062	Fatty acid elongation	0.126867	18		hsa04216	Ferroptosis	0.133716	29		hsa05033	Nicotine addiction	0.301666	5		hsa04144	Endocytosis	0.482134	178
hsa04640	Hematopoietic cell lineage	0.130576	47		hsa05163	Human cytomegalovirus infection	0.136806	138		hsa04920	Adipocytokine signaling pathway	0.303149	48		hsa04540	Gap junction	0.485536	58
hsa04062	Chemokine signaling pathway	0.13065	93		hsa04921	Oxytocin signaling pathway	0.138049	106		hsa04060	Cytokine-cytokine receptor interaction	0.304655	100		hsa05203	Viral carcinogenesis	0.491777	120
hsa04724	Glutamatergic synapse	0.132261	60		hsa04330	Notch signaling pathway	0.139327	42		hsa04960	Aldosterone-regulated sodium reabsorption	0.311006	22		hsa04916	Melanogenesis	0.492366	59
hsa04931	Insulin resistance	0.132789	79		hsa04270	Vascular smooth muscle contraction	0.140248	86		hsa04066	HIF-1 signaling pathway	0.313033	76		hsa04625	C-type lectin receptor signaling pathway	0.497431	61
hsa00330	Arginine and proline metabolism	0.135471	33		hsa04724	Glutamatergic synapse	0.151561	60		hsa00524	Neomycin, kanamycin and gentamicin biosynthesis	0.317419	3		hsa04724	Glutamatergic synapse	0.499084	60
hsa05134	Legionellosis	0.136146	32		hsa04924	Renin secretion	0.153764	48		hsa04141	Protein processing in endoplasmic reticulum	0.321459	128		hsa04520	Adherens junction	0.501395	60
hsa05214	Glioma	0.144157	51		hsa04215	Apoptosis - multiple species	0.15543	22		hsa05110	Vibrio cholerae infection	0.324758	32		hsa05412	Arrhythmogenic right ventricular cardiomyopathy	0.506955	61
hsa04929	GnRH secretion	0.147129	32		hsa04929	GnRH secretion	0.156551	32		hsa04964	Proximal tubule bicarbonate reclamation	0.325217	18		hsa04725	Cholinergic synapse	0.51219	62
hsa04024	cAMP signaling pathway	0.148845	118		hsa00072	Synthesis and degradation of ketone bodies	0.158761	7		hsa00061	Fatty acid biosynthesis	0.327947	13		hsa04912	GnRH signaling pathway	0.51219	62
hsa05217	Basal cell carcinoma	0.15053	39		hsa04211	Longevity regulating pathway	0.159247	61		hsa05410	Hypertrophic cardiomyopathy	0.330633	71		hsa05130	Pathogenic Escherichia coli infection	0.519186	125
hsa04750	Inflammatory mediator regulation of TRP channels	0.151226	55		hsa05134	Legionellosis	0.161148	32		hsa05132	Salmonella infection	0.330763	177		hsa03018	RNA degradation	0.524257	64
hsa04610	Complement and coagulation cascades	0.151635	32		hsa05416	Viral myocarditis	0.162624	35		hsa04080	Neuroactive ligand-receptor interaction	0.333865	73		hsa05231	Choline metabolism in cancer	0.545317	67
hsa05310	Asthma	0.153015	7		hsa03320	PPAR signaling pathway	0.1629	49		hsa00350	Tyrosine metabolism	0.333944	16		hsa03015	mRNA surveillance pathway	0.550789	69
hsa04917	Prolactin signaling pathway	0.156105	40		hsa05142	Chagas disease	0.16646	63		hsa05150	Staphylococcus aureus infection	0.335469	27		hsa00232	Caffeine metabolism	0.551556	1
hsa04061	Viral protein interaction with cytokine and cytokine receptor	0.156171	25		hsa05217	Basal cell carcinoma	0.170179	39		hsa05322	Systemic lupus erythematosus	0.336064	32		hsa05215	Prostate cancer	0.553553	69
hsa00524	Neomycin, kanamycin and gentamicin biosynthesis	0.157676	3		hsa04145	Phagosome	0.170392	88		hsa00562	Inositol phosphate metabolism	0.33662	58		hsa04922	Glucagon signaling pathway	0.563463	71
hsa04530	Tight junction	0.161131	106		hsa00860	Porphyrin and chlorophyll metabolism	0.178651	21		hsa04151	PI3K-Akt signaling pathway	0.340894	226		hsa05410	Hypertrophic cardiomyopathy	0.567332	71
hsa00514	Other types of O-glycan biosynthesis	0.16169	32		hsa00750	Vitamin B6 metabolism	0.180682	3		hsa04380	Osteoclast differentiation	0.340902	76		hsa04070	Phosphatidylinositol signaling system	0.568234	72
hsa05211	Renal cell carcinoma	0.163146	52		hsa04910	Insulin signaling pathway	0.184714	90		hsa04213	Longevity regulating pathway - multiple species	0.342378	39		hsa04080	Neuroactive ligand-receptor interaction	0.568877	73
hsa00051	Fructose and mannose metabolism	0.16321	28		hsa04664	Fc epsilon RI signaling pathway	0.185006	42		hsa04972	Pancreatic secretion	0.342869	44		hsa04915	Estrogen signaling pathway	0.57171	72
hsa00340	Histidine metabolism	0.165616	9		hsa04728	Dopaminergic synapse	0.189098	77		hsa03022	Basal transcription factors	0.342971	35		hsa00290	Valine, leucine and isoleucine biosynthesis	0.572498	2
hsa00604	Glycosphingolipid biosynthesis - ganglio series	0.167286	11		hsa04962	Vasopressin-regulated water reabsorption	0.196062	31		hsa00360	Phenylalanine metabolism	0.347055	7		hsa00400	Phenylalanine, tyrosine and tryptophan biosynthesis	0.572498	2
hsa05418	Fluid shear stress and atherosclerosis	0.170942	87		hsa04976	Bile secretion	0.201757	35		hsa05418	Fluid shear stress and atherosclerosis	0.349127	87		hsa00785	Lipoic acid metabolism	0.572498	2
hsa04922	Glucagon signaling pathway	0.172123	71		hsa00500	Starch and sucrose metabolism	0.205355	19		hsa05030	Cocaine addiction	0.351035	22		hsa04933	AGE-RAGE signaling pathway in diabetic complications	0.579214	73
hsa04215	Apoptosis - multiple species	0.175516	22		hsa00430	Taurine and hypotaurine metabolism	0.206538	6		hsa04130	SNARE interactions in vesicular transport	0.351409	21		hsa04668	TNF signaling pathway	0.583551	75
hsa05224	Breast cancer	0.176499	94		hsa04722	Neurotrophin signaling pathway	0.214521	82		hsa04660	T cell receptor signaling pathway	0.358906	65		hsa04380	Osteoclast differentiation	0.585782	76
hsa04722	Neurotrophin signaling pathway	0.177372	82		hsa05152	Tuberculosis	0.215082	105		hsa04613	Neutrophil extracellular trap formation	0.363428	70		hsa04935	Growth hormone synthesis, secretion and action	0.587801	75
hsa04962	Vasopressin-regulated water reabsorption	0.178639	31		hsa05206	MicroRNAs in cancer	0.217921	114		hsa05165	Human papillomavirus infection	0.367457	218		hsa00471	D-Glutamine and D-glutamate metabolism	0.588464	3
hsa00900	Terpenoid backbone biosynthesis	0.178647	17		hsa00250	Alanine, aspartate and glutamate metabolism	0.226357	24		hsa04934	Cushing syndrome	0.368316	90		hsa00750	Vitamin B6 metabolism	0.588464	3
hsa05202	Transcriptional misregulation in cancer	0.18076	118		hsa04672	Intestinal immune network for IgA production	0.226426	19		hsa04640	Hematopoietic cell lineage	0.369669	47		hsa00780	Biotin metabolism	0.588464	3
hsa00830	Retinol metabolism	0.181931	19		hsa05143	African trypanosomiasis	0.227121	14		hsa00983	Drug metabolism - other enzymes	0.377618	34		hsa04744	Phototransduction	0.588464	3
hsa04810	Regulation of actin cytoskeleton	0.182864	155		hsa04940	Type I diabetes mellitus	0.227892	12		hsa00020	Citrate cycle (TCA cycle)	0.377858	26		hsa05145	Toxoplasmosis	0.588791	76
hsa04971	Gastric acid secretion	0.186125	43		hsa04931	Insulin resistance	0.233428	79		hsa04713	Circadian entrainment	0.388837	56		hsa00440	Phosphonate and phosphinate metabolism	0.601824	4
hsa04211	Longevity regulating pathway	0.187343	61		hsa04371	Apelin signaling pathway	0.235285	96		hsa05217	Basal cell carcinoma	0.389374	39		hsa04723	Retrograde endocannabinoid signaling	0.603163	78
hsa04720	Long-term potentiation	0.189782	37		hsa05215	Prostate cancer	0.244675	69		hsa04730	Long-term depression	0.391106	42		hsa00730	Thiamine metabolism	0.613502	5
hsa05169	Epstein-Barr virus infection	0.189839	132		hsa04141	Protein processing in endoplasmic reticulum	0.255714	128		hsa04913	Ovarian steroidogenesis	0.391921	25		hsa04122	Sulfur relay system	0.613502	5
hsa04625	C-type lectin receptor signaling pathway	0.191376	61		hsa04934	Cushing syndrome	0.256348	90		hsa00120	Primary bile acid biosynthesis	0.393039	7		hsa05033	Nicotine addiction	0.613502	5
hsa04623	Cytosolic DNA-sensing pathway	0.191493	31		hsa05170	Human immunodeficiency virus 1 infection	0.257013	122		hsa05031	Amphetamine addiction	0.397683	36		hsa04217	Necroptosis	0.613826	81
hsa04370	VEGF signaling pathway	0.193519	39		hsa05212	Pancreatic cancer	0.258596	60		hsa05120	Epithelial cell signaling in Helicobacter pylori infection	0.41431	43		hsa04926	Relaxin signaling pathway	0.622582	82
hsa05225	Hepatocellular carcinoma	0.194986	109		hsa05330	Allograft rejection	0.259246	10		hsa04970	Salivary secretion	0.416482	44		hsa00430	Taurine and hypotaurine metabolism	0.623978	6
hsa04913	Ovarian steroidogenesis	0.195086	25		hsa03060	Protein export	0.261798	21		hsa04922	Glucagon signaling pathway	0.418218	71		hsa00603	Glycosphingolipid biosynthesis - globo and isoglobo series	0.623978	6
hsa00750	Vitamin B6 metabolism	0.195453	3		hsa04971	Gastric acid secretion	0.267038	43		hsa05161	Hepatitis B	0.42238	109		hsa00740	Riboflavin metabolism	0.623978	6
hsa04657	IL-17 signaling pathway	0.200361	42		hsa04918	Thyroid hormone synthesis	0.272052	41		hsa00232	Caffeine metabolism	0.426619	1		hsa04722	Neurotrophin signaling pathway	0.624465	82
hsa00910	Nitrogen metabolism	0.200939	12		hsa04720	Long-term potentiation	0.274256	37		hsa04914	Progesterone-mediated oocyte maturation	0.432475	61		hsa04611	Platelet activation	0.631861	84
hsa05030	Cocaine addiction	0.201657	22		hsa00600	Sphingolipid metabolism	0.274729	33		hsa04015	Rap1 signaling pathway	0.440838	140		hsa04510	Focal adhesion	0.63321	154
hsa05212	Pancreatic cancer	0.203594	60		hsa05210	Colorectal cancer	0.276834	63		hsa00740	Riboflavin metabolism	0.440977	6		hsa00053	Ascorbate and aldarate metabolism	0.633534	7
hsa04664	Fc epsilon RI signaling pathway	0.208709	42		hsa04142	Lysosome	0.278816	97		hsa05225	Hepatocellular carcinoma	0.447033	109		hsa00072	Synthesis and degradation of ketone bodies	0.633534	7
hsa00071	Fatty acid degradation	0.209036	31		hsa00140	Steroid hormone biosynthesis	0.283774	16		hsa04978	Mineral absorption	0.448657	27		hsa00120	Primary bile acid biosynthesis	0.633534	7
hsa05163	Human cytomegalovirus infection	0.214067	138		hsa04975	Fat digestion and absorption	0.295141	15		hsa05310	Asthma	0.452191	7		hsa00130	Ubiquinone and other terpenoid-quinone biosynthesis	0.633534	7
hsa04916	Melanogenesis	0.215475	59		hsa05332	Graft-versus-host disease	0.302148	9		hsa04664	Fc epsilon RI signaling pathway	0.45389	42		hsa00360	Phenylalanine metabolism	0.633534	7
hsa03060	Protein export	0.217512	21		hsa04920	Adipocytokine signaling pathway	0.30437	48		hsa03460	Fanconi anemia pathway	0.455921	39		hsa05310	Asthma	0.633534	7
hsa05416	Viral myocarditis	0.225517	35		hsa04927	Cortisol synthesis and secretion	0.307103	38		hsa05133	Pertussis	0.464526	42		hsa04145	Phagosome	0.647316	88
hsa00120	Primary bile acid biosynthesis	0.228118	7		hsa05033	Nicotine addiction	0.309698	5		hsa05210	Colorectal cancer	0.470381	63		hsa00340	Histidine metabolism	0.650577	9
hsa05132	Salmonella infection	0.228543	177		hsa04218	Cellular senescence	0.320578	107		hsa04012	ErbB signaling pathway	0.483649	62		hsa00920	Sulfur metabolism	0.650577	9
hsa05166	Human T-cell leukemia virus 1 infection	0.229208	149		hsa05310	Asthma	0.321718	7		hsa04114	Oocyte meiosis	0.485517	79		hsa05332	Graft-versus-host disease	0.650577	9
hsa00410	beta-Alanine metabolism	0.232431	17		hsa04150	mTOR signaling pathway	0.323296	109		hsa04930	Type II diabetes mellitus	0.48641	26		hsa04210	Apoptosis	0.65444	90
hsa01040	Biosynthesis of unsaturated fatty acids	0.243582	16		hsa00533	Glycosaminoglycan biosynthesis - keratan sulfate	0.325872	11		hsa00670	One carbon pool by folate	0.494845	15		hsa00601	Glycosphingolipid biosynthesis - lacto and neolacto series	0.65829	10
hsa04915	Estrogen signaling pathway	0.256982	72		hsa04550	Signaling pathways regulating pluripotency of stem cells	0.332905	80		hsa03030	DNA replication	0.494957	28		hsa05330	Allograft rejection	0.65829	10
hsa04261	Adrenergic signaling in cardiomyocytes	0.263839	103		hsa04713	Circadian entrainment	0.336667	56		hsa05142	Chagas disease	0.501822	63		hsa04919	Thyroid hormone signaling pathway	0.658572	91
hsa04964	Proximal tubule bicarbonate reclamation	0.26719	18		hsa05140	Leishmaniasis	0.341843	45		hsa04115	p53 signaling pathway	0.504098	50		hsa00533	Glycosaminoglycan biosynthesis - keratan sulfate	0.665566	11
hsa00603	Glycosphingolipid biosynthesis - globo and isoglobo series	0.267632	6		hsa05322	Systemic lupus erythematosus	0.345461	32		hsa00600	Sphingolipid metabolism	0.504182	33		hsa00591	Linoleic acid metabolism	0.665566	11
hsa04911	Insulin secretion	0.268847	46		hsa04658	Th1 and Th2 cell differentiation	0.346047	52		hsa05230	Central carbon metabolism in cancer	0.507378	49		hsa00604	Glycosphingolipid biosynthesis - ganglio series	0.665566	11
hsa00500	Starch and sucrose metabolism	0.274714	19		hsa05221	Acute myeloid leukemia	0.346547	48		hsa04620	Toll-like receptor signaling pathway	0.517318	56		hsa03450	Non-homologous end-joining	0.665566	11
hsa04950	Maturity onset diabetes of the young	0.279696	1		hsa05213	Endometrial cancer	0.347867	45		hsa05235	PD-L1 expression and PD-1 checkpoint pathway in cancer	0.523559	62		hsa04614	Renin-angiotensin system	0.665566	11
hsa04630	JAK-STAT signaling pathway	0.28125	77		hsa04115	p53 signaling pathway	0.348187	50		hsa04977	Vitamin digestion and absorption	0.526889	13		hsa05320	Autoimmune thyroid disease	0.665566	11
hsa05034	Alcoholism	0.28197	71		hsa04620	Toll-like receptor signaling pathway	0.350871	56		hsa00780	Biotin metabolism	0.532633	3		hsa04072	Phospholipase D signaling pathway	0.666356	92
hsa04960	Aldosterone-regulated sodium reabsorption	0.283922	22		hsa00603	Glycosphingolipid biosynthesis - globo and isoglobo series	0.355975	6		hsa05206	MicroRNAs in cancer	0.534487	114		hsa04621	NOD-like receptor signaling pathway	0.666836	93
hsa00430	Taurine and hypotaurine metabolism	0.286008	6		hsa00330	Arginine and proline metabolism	0.367803	33		hsa02010	ABC transporters	0.535977	28		hsa04062	Chemokine signaling pathway	0.670392	93
hsa04912	GnRH signaling pathway	0.286909	62		hsa05320	Autoimmune thyroid disease	0.368138	11		hsa00910	Nitrogen metabolism	0.538192	12		hsa00040	Pentose and glucuronate interconversions	0.672462	12
hsa04614	Renin-angiotensin system	0.289291	11		hsa00524	Neomycin, kanamycin and gentamicin biosynthesis	0.370985	3		hsa00920	Sulfur metabolism	0.538359	9		hsa00511	Other glycan degradation	0.672462	12
hsa05322	Systemic lupus erythematosus	0.296164	32		hsa04726	Serotonergic synapse	0.374518	51		hsa04350	TGF-beta signaling pathway	0.540322	68		hsa00592	alpha-Linolenic acid metabolism	0.672462	12
hsa04115	p53 signaling pathway	0.297185	50		hsa04080	Neuroactive ligand-receptor interaction	0.374927	73		hsa00603	Glycosphingolipid biosynthesis - globo and isoglobo series	0.550704	6		hsa04940	Type I diabetes mellitus	0.672462	12
hsa00760	Nicotinate and nicotinamide metabolism	0.297564	22		hsa00052	Galactose metabolism	0.380134	19		hsa00604	Glycosphingolipid biosynthesis - ganglio series	0.553945	11		hsa04966	Collecting duct acid secretion	0.672462	12
hsa04728	Dopaminergic synapse	0.3001	77		hsa00515	Mannose type O-glycan biosynthesis	0.381529	17		hsa05226	Gastric cancer	0.564351	94		hsa00061	Fatty acid biosynthesis	0.679023	13
hsa04659	Th17 cell differentiation	0.300843	65		hsa05414	Dilated cardiomyopathy	0.382112	73		hsa05412	Arrhythmogenic right ventricular cardiomyopathy	0.567222	61		hsa00531	Glycosaminoglycan degradation	0.679023	13
hsa05130	Pathogenic Escherichia coli infection	0.301424	125		hsa04730	Long-term depression	0.383358	42		hsa04658	Th1 and Th2 cell differentiation	0.595265	52		hsa04977	Vitamin digestion and absorption	0.679023	13
hsa05031	Amphetamine addiction	0.302065	36		hsa00785	Lipoic acid metabolism	0.385132	2		hsa05224	Breast cancer	0.600877	94		hsa00220	Arginine biosynthesis	0.685285	14
hsa00230	Purine metabolism	0.302254	88		hsa04640	Hematopoietic cell lineage	0.392752	47		hsa05219	Bladder cancer	0.602601	28		hsa00770	Pantothenate and CoA biosynthesis	0.685285	14
hsa04142	Lysosome	0.316548	97		hsa04973	Carbohydrate digestion and absorption	0.393545	23		hsa00512	Mucin type O-glycan biosynthesis	0.603868	18		hsa05143	African trypanosomiasis	0.685285	14
hsa00600	Sphingolipid metabolism	0.318034	33		hsa00900	Terpenoid backbone biosynthesis	0.411212	17		hsa04625	C-type lectin receptor signaling pathway	0.606557	61		hsa05135	Yersinia infection	0.687589	97
hsa05033	Nicotine addiction	0.32108	5		hsa04114	Oocyte meiosis	0.413952	79		hsa05200	Pathways in cancer	0.608818	339		hsa04932	Non-alcoholic fatty liver disease	0.687655	98
hsa04218	Cellular senescence	0.323294	107		hsa04310	Wnt signaling pathway	0.416021	100		hsa05163	Human cytomegalovirus infection	0.614654	138		hsa00670	One carbon pool by folate	0.691278	15
hsa00100	Steroid biosynthesis	0.324585	14		hsa05220	Chronic myeloid leukemia	0.417752	59		hsa00450	Selenocompound metabolism	0.618975	14		hsa04975	Fat digestion and absorption	0.691278	15
hsa00562	Inositol phosphate metabolism	0.328468	58		hsa04978	Mineral absorption	0.426769	27		hsa04726	Serotonergic synapse	0.625136	51		hsa00140	Steroid hormone biosynthesis	0.697027	16
hsa04145	Phagosome	0.338281	88		hsa04614	Renin-angiotensin system	0.429481	11		hsa04145	Phagosome	0.631839	88		hsa00350	Tyrosine metabolism	0.697027	16
hsa04727	GABAergic synapse	0.341557	41		hsa04668	TNF signaling pathway	0.42957	75		hsa04917	Prolactin signaling pathway	0.632664	40		hsa00532	Glycosaminoglycan biosynthesis - chondroitin sulfate / dermatan sulfate	0.697027	16
hsa05110	Vibrio cholerae infection	0.356287	32		hsa00100	Steroid biosynthesis	0.430689	14		hsa01040	Biosynthesis of unsaturated fatty acids	0.636986	16		hsa00790	Folate biosynthesis	0.697027	16
hsa02010	ABC transporters	0.35638	28		hsa04977	Vitamin digestion and absorption	0.431334	13		hsa05320	Autoimmune thyroid disease	0.638154	11		hsa01040	Biosynthesis of unsaturated fatty acids	0.697027	16
hsa04514	Cell adhesion molecules	0.358225	77		hsa00400	Phenylalanine, tyrosine and tryptophan biosynthesis	0.434102	2		hsa05166	Human T-cell leukemia virus 1 infection	0.639246	149		hsa00410	beta-Alanine metabolism	0.702554	17
hsa00590	Arachidonic acid metabolism	0.363374	26		hsa00120	Primary bile acid biosynthesis	0.435055	7		hsa03440	Homologous recombination	0.64491	32		hsa00515	Mannose type O-glycan biosynthesis	0.702554	17
hsa04141	Protein processing in endoplasmic reticulum	0.368426	128		hsa03018	RNA degradation	0.437638	64		hsa03020	RNA polymerase	0.660942	20		hsa00650	Butanoate metabolism	0.702554	17
hsa04662	B cell receptor signaling pathway	0.374541	50		hsa05030	Cocaine addiction	0.442377	22		hsa05330	Allograft rejection	0.665553	10		hsa00900	Terpenoid backbone biosynthesis	0.702554	17
hsa04064	NF-kappa B signaling pathway	0.375251	66		hsa00534	Glycosaminoglycan biosynthesis - heparan sulfate / heparin	0.444828	17		hsa05140	Leishmaniasis	0.670509	45		hsa05132	Salmonella infection	0.705283	177
hsa04340	Hedgehog signaling pathway	0.377668	38		hsa00565	Ether lipid metabolism	0.445081	27		hsa00534	Glycosaminoglycan biosynthesis - heparan sulfate / heparin	0.676957	17		hsa04261	Adrenergic signaling in cardiomyocytes	0.707752	103
hsa04935	Growth hormone synthesis, secretion and action	0.379074	75		hsa04261	Adrenergic signaling in cardiomyocytes	0.45188	103		hsa04630	JAK-STAT signaling pathway	0.679763	77		hsa00512	Mucin type O-glycan biosynthesis	0.707877	18
hsa00770	Pantothenate and CoA biosynthesis	0.389589	14		hsa04625	C-type lectin receptor signaling pathway	0.461152	61		hsa00062	Fatty acid elongation	0.680234	18		hsa04964	Proximal tubule bicarbonate reclamation	0.707877	18
hsa00780	Biotin metabolism	0.392248	3		hsa00232	Caffeine metabolism	0.464309	1		hsa00230	Purine metabolism	0.682789	88		hsa00830	Retinol metabolism	0.713012	19
hsa04360	Axon guidance	0.395495	128		hsa03013	RNA transport	0.465572	121		hsa05152	Tuberculosis	0.700738	105		hsa00982	Drug metabolism - cytochrome P450	0.713012	19
hsa04976	Bile secretion	0.396001	35		hsa04612	Antigen processing and presentation	0.468106	34		hsa04662	B cell receptor signaling pathway	0.706278	50		hsa04672	Intestinal immune network for IgA production	0.713012	19
hsa04670	Leukocyte transendothelial migration	0.397822	67		hsa04122	Sulfur relay system	0.470683	5		hsa00400	Phenylalanine, tyrosine and tryptophan biosynthesis	0.709098	2		hsa00030	Pentose phosphate pathway	0.717973	20
hsa05100	Bacterial invasion of epithelial cells	0.399555	63		hsa00450	Selenocompound metabolism	0.473357	14		hsa04514	Cell adhesion molecules	0.711226	77		hsa03020	RNA polymerase	0.717973	20
hsa05220	Chronic myeloid leukemia	0.40472	59		hsa05162	Measles	0.476261	82		hsa05214	Glioma	0.724754	51		hsa03430	Mismatch repair	0.717973	20
hsa04213	Longevity regulating pathway - multiple species	0.409685	39		hsa03440	Homologous recombination	0.477473	32		hsa05218	Melanoma	0.729071	49		hsa04530	Tight junction	0.720518	106
hsa05223	Non-small cell lung cancer	0.414113	51		hsa00512	Mucin type O-glycan biosynthesis	0.479231	18		hsa00730	Thiamine metabolism	0.731255	5		hsa00860	Porphyrin and chlorophyll metabolism	0.722772	21
hsa00515	Mannose type O-glycan biosynthesis	0.416753	17		hsa00790	Folate biosynthesis	0.481833	16		hsa04014	Ras signaling pathway	0.736015	138		hsa00980	Metabolism of xenobiotics by cytochrome P450	0.722772	21
hsa00140	Steroid hormone biosynthesis	0.417276	16		hsa00590	Arachidonic acid metabolism	0.484815	26		hsa00785	Lipoic acid metabolism	0.739117	2		hsa03060	Protein export	0.722772	21
hsa00785	Lipoic acid metabolism	0.421366	2		hsa04721	Synaptic vesicle cycle	0.485763	32		hsa04120	Ubiquitin mediated proteolysis	0.742283	109		hsa04130	SNARE interactions in vesicular transport	0.722772	21
hsa05167	Kaposi sarcoma-associated herpesvirus infection	0.426035	108		hsa04922	Glucagon signaling pathway	0.49655	71		hsa00533	Glycosaminoglycan biosynthesis - keratan sulfate	0.745253	11		hsa00563	Glycosylphosphatidylinositol (GPI)-anchor biosynthesis	0.72742	22
hsa04216	Ferroptosis	0.431282	29		hsa00380	Tryptophan metabolism	0.498236	27		hsa04142	Lysosome	0.747405	97		hsa04960	Aldosterone-regulated sodium reabsorption	0.72742	22
hsa04668	TNF signaling pathway	0.431535	75		hsa00240	Pyrimidine metabolism	0.499502	40		hsa04975	Fat digestion and absorption	0.748558	15		hsa05030	Cocaine addiction	0.72742	22
hsa00520	Amino sugar and nucleotide sugar metabolism	0.432553	39		hsa00290	Valine, leucine and isoleucine biosynthesis	0.500532	2		hsa03420	Nucleotide excision repair	0.750656	36		hsa00630	Glyoxylate and dicarboxylate metabolism	0.731926	23
hsa00061	Fatty acid biosynthesis	0.437845	13		hsa03030	DNA replication	0.506452	28		hsa04360	Axon guidance	0.753481	128		hsa04061	Viral protein interaction with cytokine and cytokine receptor	0.740548	25
hsa00513	Various types of N-glycan biosynthesis	0.438464	30		hsa00910	Nitrogen metabolism	0.508368	12		hsa05134	Legionellosis	0.761559	32		hsa05168	Herpes simplex virus 1 infection	0.740981	189
hsa00480	Glutathione metabolism	0.447886	31		hsa05202	Transcriptional misregulation in cancer	0.514208	118		hsa04550	Signaling pathways regulating pluripotency of stem cells	0.763486	80		hsa00020	Citrate cycle (TCA cycle)	0.744679	26
hsa04918	Thyroid hormone synthesis	0.448624	41		hsa04911	Insulin secretion	0.516303	46		hsa00471	D-Glutamine and D-glutamate metabolism	0.767787	3		hsa00590	Arachidonic acid metabolism	0.744679	26
hsa04930	Type II diabetes mellitus	0.450748	26		hsa05034	Alcoholism	0.519783	71		hsa04210	Apoptosis	0.76872	90		hsa03410	Base excision repair	0.744679	26
hsa04114	Oocyte meiosis	0.45126	79		hsa00053	Ascorbate and aldarate metabolism	0.521227	7		hsa05169	Epstein-Barr virus infection	0.771281	132		hsa00565	Ether lipid metabolism	0.748697	27
hsa04934	Cushing syndrome	0.457288	90		hsa05120	Epithelial cell signaling in Helicobacter pylori infection	0.533928	43		hsa05332	Graft-versus-host disease	0.777859	9		hsa04136	Autophagy - other	0.748697	27
hsa03450	Non-homologous end-joining	0.459564	11		hsa05412	Arrhythmogenic right ventricular cardiomyopathy	0.537791	61		hsa00053	Ascorbate and aldarate metabolism	0.780689	7		hsa05150	Staphylococcus aureus infection	0.748697	27
hsa00564	Glycerophospholipid metabolism	0.460251	62		hsa03420	Nucleotide excision repair	0.541169	36		hsa00240	Pyrimidine metabolism	0.789995	40		hsa00640	Propanoate metabolism	0.75261	28
hsa04713	Circadian entrainment	0.462077	56		hsa01040	Biosynthesis of unsaturated fatty acids	0.541383	16		hsa05034	Alcoholism	0.791953	71		hsa02010	ABC transporters	0.75261	28
hsa00250	Alanine, aspartate and glutamate metabolism	0.462908	24		hsa05222	Small cell lung cancer	0.548148	71		hsa04672	Intestinal immune network for IgA production	0.797186	19		hsa03030	DNA replication	0.75261	28
hsa05135	Yersinia infection	0.468765	97		hsa04064	NF-kappa B signaling pathway	0.551575	66		hsa03430	Mismatch repair	0.803116	20		hsa04024	cAMP signaling pathway	0.754966	118
hsa03020	RNA polymerase	0.476766	20		hsa04136	Autophagy - other	0.552114	27		hsa05340	Primary immunodeficiency	0.806456	16		hsa00620	Pyruvate metabolism	0.756422	29
hsa04927	Cortisol synthesis and secretion	0.479209	38		hsa00514	Other types of O-glycan biosynthesis	0.553135	32		hsa04330	Notch signaling pathway	0.818124	42		hsa00513	Various types of N-glycan biosynthesis	0.760139	30
hsa00350	Tyrosine metabolism	0.488667	16		hsa04950	Maturity onset diabetes of the young	0.56173	1		hsa04136	Autophagy - other	0.818709	27		hsa00071	Fatty acid degradation	0.763764	31
hsa04730	Long-term depression	0.489541	42		hsa02010	ABC transporters	0.570466	28		hsa04744	Phototransduction	0.8209	3		hsa00480	Glutathione metabolism	0.763764	31
hsa00983	Drug metabolism - other enzymes	0.5025	34		hsa05223	Non-small cell lung cancer	0.572442	51		hsa00520	Amino sugar and nucleotide sugar metabolism	0.822314	39		hsa00561	Glycerolipid metabolism	0.763764	31
hsa04970	Salivary secretion	0.506648	44		hsa04662	B cell receptor signaling pathway	0.583553	50		hsa00052	Galactose metabolism	0.822871	19		hsa04623	Cytosolic DNA-sensing pathway	0.763764	31
hsa04660	T cell receptor signaling pathway	0.506827	65		hsa04960	Aldosterone-regulated sodium reabsorption	0.601422	22		hsa00072	Synthesis and degradation of ketone bodies	0.834017	7		hsa03013	RNA transport	0.764585	121
hsa00220	Arginine biosynthesis	0.507912	14		hsa04917	Prolactin signaling pathway	0.603921	40		hsa00440	Phosphonate and phosphinate metabolism	0.834289	4		hsa00514	Other types of O-glycan biosynthesis	0.767302	32
hsa04924	Renin secretion	0.514055	48		hsa00051	Fructose and mannose metabolism	0.611027	28		hsa00220	Arginine biosynthesis	0.845919	14		hsa03440	Homologous recombination	0.767302	32
hsa00440	Phosphonate and phosphinate metabolism	0.522712	4		hsa05410	Hypertrophic cardiomyopathy	0.61287	71		hsa00900	Terpenoid backbone biosynthesis	0.846103	17		hsa04610	Complement and coagulation cascades	0.767302	32
hsa00040	Pentose and glucuronate interconversions	0.52373	12		hsa00310	Lysine degradation	0.618563	50		hsa03450	Non-homologous end-joining	0.853745	11		hsa04721	Synaptic vesicle cycle	0.767302	32
hsa04122	Sulfur relay system	0.5252	5		hsa00983	Drug metabolism - other enzymes	0.620703	34		hsa05170	Human immunodeficiency virus 1 infection	0.854077	122		hsa04929	GnRH secretion	0.767302	32
hsa05203	Viral carcinogenesis	0.541185	120		hsa05340	Primary immunodeficiency	0.636487	16		hsa00565	Ether lipid metabolism	0.865476	27		hsa05322	Systemic lupus erythematosus	0.767302	32
hsa04550	Signaling pathways regulating pluripotency of stem cells	0.545765	80		hsa04914	Progesterone-mediated oocyte maturation	0.63807	61		hsa04140	Autophagy - animal	0.865785	107		hsa00600	Sphingolipid metabolism	0.770757	33
hsa04150	mTOR signaling pathway	0.551264	109		hsa00670	One carbon pool by folate	0.640637	15		hsa04721	Synaptic vesicle cycle	0.866669	32		hsa00983	Drug metabolism - other enzymes	0.774132	34
hsa04130	SNARE interactions in vesicular transport	0.554741	21		hsa04140	Autophagy - animal	0.642359	107		hsa04940	Type I diabetes mellitus	0.868542	12		hsa03022	Basal transcription factors	0.77743	35
hsa04622	RIG-I-like receptor signaling pathway	0.586353	37		hsa00604	Glycosphingolipid biosynthesis - ganglio series	0.648539	11		hsa00010	Glycolysis / Gluconeogenesis	0.871212	36		hsa05416	Viral myocarditis	0.77743	35
hsa05120	Epithelial cell signaling in Helicobacter pylori infection	0.587188	43		hsa00562	Inositol phosphate metabolism	0.648781	58		hsa05215	Prostate cancer	0.874963	69		hsa04360	Axon guidance	0.78008	128
hsa04966	Collecting duct acid secretion	0.587298	12		hsa00980	Metabolism of xenobiotics by cytochrome P450	0.650255	21		hsa04216	Ferroptosis	0.876051	29		hsa03420	Nucleotide excision repair	0.780656	36
hsa05216	Thyroid cancer	0.58976	28		hsa00601	Glycosphingolipid biosynthesis - lacto and neolacto series	0.650991	10		hsa04621	NOD-like receptor signaling pathway	0.876835	93		hsa05031	Amphetamine addiction	0.780656	36
hsa04726	Serotonergic synapse	0.596488	51		hsa00830	Retinol metabolism	0.652315	19		hsa05203	Viral carcinogenesis	0.877603	120		hsa04622	RIG-I-like receptor signaling pathway	0.78381	37
hsa00982	Drug metabolism - cytochrome P450	0.597926	19		hsa04659	Th17 cell differentiation	0.652546	65		hsa04668	TNF signaling pathway	0.878526	75		hsa04340	Hedgehog signaling pathway	0.786897	38
hsa00232	Caffeine metabolism	0.607322	1		hsa00220	Arginine biosynthesis	0.657122	14		hsa00250	Alanine, aspartate and glutamate metabolism	0.881029	24		hsa00280	Valine, leucine and isoleucine degradation	0.789919	39
hsa00565	Ether lipid metabolism	0.607623	27		hsa04964	Proximal tubule bicarbonate reclamation	0.664404	18		hsa00590	Arachidonic acid metabolism	0.887216	26		hsa03050	Proteasome	0.789919	39
hsa04140	Autophagy - animal	0.612657	107		hsa00260	Glycine, serine and threonine metabolism	0.665131	26		hsa00515	Mannose type O-glycan biosynthesis	0.898582	17		hsa00240	Pyrimidine metabolism	0.792878	40
hsa00790	Folate biosynthesis	0.614104	16		hsa00440	Phosphonate and phosphinate metabolism	0.667489	4		hsa00532	Glycosaminoglycan biosynthesis - chondroitin sulfate / dermatan sulfate	0.901381	16		hsa00510	N-Glycan biosynthesis	0.792878	40
hsa04972	Pancreatic secretion	0.620336	44		hsa04966	Collecting duct acid secretion	0.685718	12		hsa04137	Mitophagy - animal	0.902406	47		hsa04917	Prolactin signaling pathway	0.792878	40
hsa00310	Lysine degradation	0.622593	50		hsa04070	Phosphatidylinositol signaling system	0.685898	72		hsa04966	Collecting duct acid secretion	0.902801	12		hsa04664	Fc epsilon RI signaling pathway	0.798616	42
hsa00920	Sulfur metabolism	0.62386	9		hsa04613	Neutrophil extracellular trap formation	0.690613	70		hsa05223	Non-small cell lung cancer	0.903305	51		hsa04730	Long-term depression	0.798616	42
hsa05017	Spinocerebellar ataxia	0.627312	105		hsa00591	Linoleic acid metabolism	0.70917	11		hsa00290	Valine, leucine and isoleucine biosynthesis	0.905467	2		hsa05133	Pertussis	0.798616	42
hsa00471	D-Glutamine and D-glutamate metabolism	0.627669	3		hsa00730	Thiamine metabolism	0.711683	5		hsa04612	Antigen processing and presentation	0.90565	34		hsa04020	Calcium signaling pathway	0.800571	136
hsa04725	Cholinergic synapse	0.629224	62		hsa04919	Thyroid hormone signaling pathway	0.713356	91		hsa05216	Thyroid cancer	0.905845	28		hsa04014	Ras signaling pathway	0.800912	138
hsa03440	Homologous recombination	0.634424	32		hsa04660	T cell receptor signaling pathway	0.718235	65		hsa04657	IL-17 signaling pathway	0.905866	42		hsa05120	Epithelial cell signaling in Helicobacter pylori infection	0.801399	43
hsa04146	Peroxisome	0.634594	59		hsa00563	Glycosylphosphatidylinositol (GPI)-anchor biosynthesis	0.723403	22		hsa00561	Glycerolipid metabolism	0.909819	31		hsa05140	Leishmaniasis	0.806803	45
hsa00591	Linoleic acid metabolism	0.638657	11		hsa00770	Pantothenate and CoA biosynthesis	0.72472	14		hsa04061	Viral protein interaction with cytokine and cytokine receptor	0.90987	25		hsa04137	Mitophagy - animal	0.812001	47
hsa04914	Progesterone-mediated oocyte maturation	0.642866	61		hsa00340	Histidine metabolism	0.732208	9		hsa00601	Glycosphingolipid biosynthesis - lacto and neolacto series	0.911149	10		hsa04640	Hematopoietic cell lineage	0.812001	47
hsa00980	Metabolism of xenobiotics by cytochrome P450	0.64414	21		hsa05204	Chemical carcinogenesis	0.736349	24		hsa00340	Histidine metabolism	0.914323	9		hsa04924	Renin secretion	0.814528	48
hsa05215	Prostate cancer	0.675154	69		hsa00982	Drug metabolism - cytochrome P450	0.760196	19		hsa05220	Chronic myeloid leukemia	0.915041	59		hsa00310	Lysine degradation	0.819442	50
hsa00670	One carbon pool by folate	0.686369	15		hsa04930	Type II diabetes mellitus	0.760649	26		hsa05222	Small cell lung cancer	0.918892	71		hsa04662	B cell receptor signaling pathway	0.819442	50
hsa04371	Apelin signaling pathway	0.687784	96		hsa04972	Pancreatic secretion	0.766015	44		hsa04659	Th17 cell differentiation	0.921914	65		hsa04726	Serotonergic synapse	0.821833	51
hsa05170	Human immunodeficiency virus 1 infection	0.702356	122		hsa04623	Cytosolic DNA-sensing pathway	0.77815	31		hsa03008	Ribosome biogenesis in eukaryotes	0.927225	66		hsa04658	Th1 and Th2 cell differentiation	0.824181	52
hsa03050	Proteasome	0.705989	39		hsa00360	Phenylalanine metabolism	0.779097	7		hsa00591	Linoleic acid metabolism	0.929829	11		hsa05146	Amoebiasis	0.826487	53
hsa03018	RNA degradation	0.724502	64		hsa05031	Amphetamine addiction	0.781392	36		hsa04623	Cytosolic DNA-sensing pathway	0.930297	31		hsa04650	Natural killer cell mediated cytotoxicity	0.828753	54
hsa05414	Dilated cardiomyopathy	0.728402	73		hsa00410	beta-Alanine metabolism	0.786904	17		hsa00513	Various types of N-glycan biosynthesis	0.932674	30		hsa04620	Toll-like receptor signaling pathway	0.833168	56
hsa05204	Chemical carcinogenesis	0.732654	24		hsa04970	Salivary secretion	0.800382	44		hsa00480	Glutathione metabolism	0.933695	31		hsa04810	Regulation of actin cytoskeleton	0.837215	155
hsa00592	alpha-Linolenic acid metabolism	0.749851	12		hsa05203	Viral carcinogenesis	0.801497	120		hsa00510	N-Glycan biosynthesis	0.93438	40		hsa04146	Peroxisome	0.839514	59
hsa04070	Phosphatidylinositol signaling system	0.764666	72		hsa03430	Mismatch repair	0.814374	20		hsa00130	Ubiquinone and other terpenoid-quinone biosynthesis	0.941668	7		hsa00564	Glycerophospholipid metabolism	0.845548	62
hsa03410	Base excision repair	0.770057	26		hsa03022	Basal transcription factors	0.817642	35		hsa04217	Necroptosis	0.943659	81		hsa04260	Cardiac muscle contraction	0.845548	62
hsa03030	DNA replication	0.775538	28		hsa00520	Amino sugar and nucleotide sugar metabolism	0.830168	39		hsa05202	Transcriptional misregulation in cancer	0.949403	118		hsa05235	PD-L1 expression and PD-1 checkpoint pathway in cancer	0.845548	62
hsa03015	mRNA surveillance pathway	0.792205	69		hsa04146	Peroxisome	0.835607	59		hsa04710	Circadian rhythm	0.954052	25		hsa05100	Bacterial invasion of epithelial cells	0.847495	63
hsa00561	Glycerolipid metabolism	0.795277	31		hsa00071	Fatty acid degradation	0.840925	31		hsa05212	Pancreatic cancer	0.955116	60		hsa05142	Chagas disease	0.847495	63
hsa00240	Pyrimidine metabolism	0.812459	40		hsa05216	Thyroid cancer	0.849467	28		hsa04215	Apoptosis - multiple species	0.957119	22		hsa05131	Shigellosis	0.847676	162
hsa04721	Synaptic vesicle cycle	0.817184	32		hsa04744	Phototransduction	0.853968	3		hsa00514	Other types of O-glycan biosynthesis	0.957397	32		hsa04660	T cell receptor signaling pathway	0.851295	65
hsa05410	Hypertrophic cardiomyopathy	0.817589	71		hsa03450	Non-homologous end-joining	0.859771	11		hsa00380	Tryptophan metabolism	0.960598	27		hsa03008	Ribosome biogenesis in eukaryotes	0.85315	66
hsa04744	Phototransduction	0.818745	3		hsa00780	Biotin metabolism	0.866453	3		hsa00511	Other glycan degradation	0.961422	12		hsa04670	Leukocyte transendothelial migration	0.854976	67
hsa04270	Vascular smooth muscle contraction	0.822211	86		hsa00471	D-Glutamine and D-glutamate metabolism	0.872351	3		hsa05164	Influenza A	0.961861	97		hsa04613	Neutrophil extracellular trap formation	0.860285	70
hsa03430	Mismatch repair	0.824146	20		hsa03040	Spliceosome	0.876399	97		hsa00770	Pantothenate and CoA biosynthesis	0.962078	14		hsa05034	Alcoholism	0.862001	71
hsa00510	N-Glycan biosynthesis	0.84142	40		hsa05168	Herpes simplex virus 1 infection	0.878777	189		hsa04110	Cell cycle	0.967471	90		hsa04666	Fc gamma R-mediated phagocytosis	0.865354	73
hsa04136	Autophagy - other	0.843183	27		hsa04120	Ubiquitin mediated proteolysis	0.888143	109		hsa00500	Starch and sucrose metabolism	0.969287	19		hsa04514	Cell adhesion molecules	0.871766	77
hsa04919	Thyroid hormone signaling pathway	0.854594	91		hsa00513	Various types of N-glycan biosynthesis	0.90302	30		hsa05167	Kaposi sarcoma-associated herpesvirus infection	0.970125	108		hsa04728	Dopaminergic synapse	0.871766	77
hsa05412	Arrhythmogenic right ventricular cardiomyopathy	0.866653	61		hsa03460	Fanconi anemia pathway	0.911538	39		hsa05160	Hepatitis C	0.97293	96		hsa05162	Measles	0.879267	82
hsa00534	Glycosaminoglycan biosynthesis - heparan sulfate / heparin	0.870243	17		hsa00350	Tyrosine metabolism	0.91405	16		hsa00564	Glycerophospholipid metabolism	0.974213	62		hsa04071	Sphingolipid signaling pathway	0.880703	83
hsa00730	Thiamine metabolism	0.870476	5		hsa00564	Glycerophospholipid metabolism	0.917338	62		hsa04064	NF-kappa B signaling pathway	0.974254	66		hsa03010	Ribosome	0.882119	84
hsa05340	Primary immunodeficiency	0.872586	16		hsa00592	alpha-Linolenic acid metabolism	0.943856	12		hsa03410	Base excision repair	0.974797	26		hsa05418	Fluid shear stress and atherosclerosis	0.886247	87
hsa05168	Herpes simplex virus 1 infection	0.880248	189		hsa00030	Pentose phosphate pathway	0.947897	20		hsa05162	Measles	0.97492	82		hsa00190	Oxidative phosphorylation	0.892754	92
hsa03460	Fanconi anemia pathway	0.881501	39		hsa04110	Cell cycle	0.960486	90		hsa04919	Thyroid hormone signaling pathway	0.978107	91		hsa03040	Spliceosome	0.898829	97
hsa00563	Glycosylphosphatidylinositol (GPI)-anchor biosynthesis	0.912576	22		hsa00510	N-Glycan biosynthesis	0.96521	40		hsa00592	alpha-Linolenic acid metabolism	0.982858	12		hsa05164	Influenza A	0.898829	97
hsa04330	Notch signaling pathway	0.92693	42		hsa04622	RIG-I-like receptor signaling pathway	0.971734	37		hsa03013	RNA transport	0.986043	121		hsa05016	Huntington disease	0.907335	207
hsa04120	Ubiquitin mediated proteolysis	0.932907	109		hsa04710	Circadian rhythm	0.972378	25		hsa00650	Butanoate metabolism	0.99065	17		hsa05017	Spinocerebellar ataxia	0.907739	105
hsa03420	Nucleotide excision repair	0.939786	36		hsa03410	Base excision repair	0.981888	26		hsa05168	Herpes simplex virus 1 infection	0.992355	189		hsa04140	Autophagy - animal	0.909824	107
hsa03022	Basal transcription factors	0.981368	35		hsa00010	Glycolysis / Gluconeogenesis	0.98492	36		hsa04146	Peroxisome	0.993816	59		hsa05170	Human immunodeficiency virus 1 infection	0.923865	122
hsa03013	RNA transport	0.983657	121		hsa00561	Glycerolipid metabolism	0.986592	31		hsa00310	Lysine degradation	0.994714	50		hsa05171	Coronavirus disease - COVID-19	0.927183	126
hsa04710	Circadian rhythm	0.991691	25		hsa03020	RNA polymerase	0.987548	20		hsa00330	Arginine and proline metabolism	0.995298	33		hsa04141	Protein processing in endoplasmic reticulum	0.928782	128
hsa04110	Cell cycle	0.992981	90		hsa04657	IL-17 signaling pathway	0.987873	42		hsa00640	Propanoate metabolism	0.996483	28		hsa05012	Parkinson disease	0.956743	174
hsa03008	Ribosome biogenesis in eukaryotes	0.994664	66		hsa03008	Ribosome biogenesis in eukaryotes	0.992598	66		hsa04622	RIG-I-like receptor signaling pathway	0.998858	37		hsa05020	Prion disease	0.960263	182
hsa05171	Coronavirus disease - COVID-19	0.999635	126		hsa05171	Coronavirus disease - COVID-19	0.993232	126		hsa00071	Fatty acid degradation	0.999004	31		hsa05014	Amyotrophic lateral sclerosis	0.979597	246
hsa03010	Ribosome	0.999698	84		hsa03010	Ribosome	0.996911	84		hsa00410	beta-Alanine metabolism	0.999097	17		hsa05010	Alzheimer disease	0.980619	251
hsa03040	Spliceosome	1	97		hsa04130	SNARE interactions in vesicular transport	0.999326	21		hsa00280	Valine, leucine and isoleucine degradation	0.999717	39		hsa05022	Pathways of neurodegeneration - multiple diseases	0.989698	313
hsa00472	D-Arginine and D-ornithine metabolism	NA	0		hsa00472	D-Arginine and D-ornithine metabolism	NA	0		hsa00472	D-Arginine and D-ornithine metabolism	NA	0		hsa00472	D-Arginine and D-ornithine metabolism	NA	0
hsa01100	Metabolic pathways	NA	0		hsa01100	Metabolic pathways	NA	0		hsa01100	Metabolic pathways	NA	0		hsa01100	Metabolic pathways	NA	0
hsa01200	Carbon metabolism	NA	0		hsa01200	Carbon metabolism	NA	0		hsa01200	Carbon metabolism	NA	0		hsa01200	Carbon metabolism	NA	0
hsa01210	2-Oxocarboxylic acid metabolism	NA	0		hsa01210	2-Oxocarboxylic acid metabolism	NA	0		hsa01210	2-Oxocarboxylic acid metabolism	NA	0		hsa01210	2-Oxocarboxylic acid metabolism	NA	0
hsa01212	Fatty acid metabolism	NA	0		hsa01212	Fatty acid metabolism	NA	0		hsa01212	Fatty acid metabolism	NA	0		hsa01212	Fatty acid metabolism	NA	0
hsa01230	Biosynthesis of amino acids	NA	0		hsa01230	Biosynthesis of amino acids	NA	0		hsa01230	Biosynthesis of amino acids	NA	0		hsa01230	Biosynthesis of amino acids	NA	0
hsa01240	Biosynthesis of cofactors	NA	0		hsa01240	Biosynthesis of cofactors	NA	0		hsa01240	Biosynthesis of cofactors	NA	0		hsa01240	Biosynthesis of cofactors	NA	0
hsa01521	EGFR tyrosine kinase inhibitor resistance	NA	0		hsa01521	EGFR tyrosine kinase inhibitor resistance	NA	0		hsa01521	EGFR tyrosine kinase inhibitor resistance	NA	0		hsa01521	EGFR tyrosine kinase inhibitor resistance	NA	0
hsa01522	Endocrine resistance	NA	0		hsa01522	Endocrine resistance	NA	0		hsa01522	Endocrine resistance	NA	0		hsa01522	Endocrine resistance	NA	0
hsa01523	Antifolate resistance	NA	0		hsa01523	Antifolate resistance	NA	0		hsa01523	Antifolate resistance	NA	0		hsa01523	Antifolate resistance	NA	0
hsa01524	Platinum drug resistance	NA	0		hsa01524	Platinum drug resistance	NA	0		hsa01524	Platinum drug resistance	NA	0		hsa01524	Platinum drug resistance	NA	0

## Sheet: Sig_pathways
pathway.name
Oxidative phosphorylation
Thermogenesis
Non-alcoholic fatty liver disease
Citrate cycle (TCA cycle)
Parkinson disease
Prion disease
Huntington disease
Hippo signaling pathway
Retrograde endocannabinoid signaling
Alzheimer disease
Amyotrophic lateral sclerosis
Cholesterol metabolism
Pathways of neurodegeneration - multiple diseases
PPAR signaling pathway
Glyoxylate and dicarboxylate metabolism
Protein digestion and absorption
Propanoate metabolism
AGE-RAGE signaling pathway in diabetic complications
Focal adhesion
Glycine, serine and threonine metabolism
MAPK signaling pathway
Pyruvate metabolism
Valine, leucine and isoleucine degradation
Cytokine-cytokine receptor interaction
Pentose phosphate pathway
PI3K-Akt signaling pathway
Tryptophan metabolism
Bladder cancer
Amoebiasis
Relaxin signaling pathway
Necroptosis
Toxoplasmosis
Pathways in cancer
Glycolysis / Gluconeogenesis
NOD-like receptor signaling pathway
Insulin signaling pathway
Choline metabolism in cancer
Central carbon metabolism in cancer
Morphine addiction
Butanoate metabolism
Olfactory transduction
Tuberculosis
ECM-receptor interaction
Sphingolipid signaling pathway
Melanoma
Malaria
Gap junction
Influenza A
Aminoacyl-tRNA biosynthesis
Mucin type O-glycan biosynthesis
African trypanosomiasis
Rheumatoid arthritis
Calcium signaling pathway
Type I diabetes mellitus
Hepatitis C
Cardiac muscle contraction
Endometrial cancer
HIF-1 signaling pathway
Valine, leucine and isoleucine biosynthesis
Neuroactive ligand-receptor interaction
Vitamin digestion and absorption
Rap1 signaling pathway
Adipocytokine signaling pathway
Phenylalanine, tyrosine and tryptophan biosynthesis
Chagas disease
Selenocompound metabolism
Human papillomavirus infection
Glycosaminoglycan biosynthesis - keratan sulfate
Inflammatory bowel disease
Porphyrin and chlorophyll metabolism
Proteasome
Proteoglycans in cancer
Leukocyte transendothelial migration
Renal cell carcinoma
Chemokine signaling pathway
Spinocerebellar ataxia
FoxO signaling pathway
Adherens junction
Fc gamma R-mediated phagocytosis
Glycosaminoglycan degradation
Epstein-Barr virus infection
Ovarian steroidogenesis
Parathyroid hormone synthesis, secretion and action
Platelet activation
Complement and coagulation cascades
Mitophagy - animal
Regulation of actin cytoskeleton
cAMP signaling pathway
Phospholipase D signaling pathway
Ras signaling pathway
mRNA surveillance pathway
Shigellosis
Tight junction
Bacterial invasion of epithelial cells
Nicotinate and nicotinamide metabolism
Growth hormone synthesis, secretion and action
Hepatitis B
Pentose and glucuronate interconversions
Salmonella infection
Staphylococcus aureus infection
Melanogenesis
TGF-beta signaling pathway
Pertussis
Riboflavin metabolism
Vibrio cholerae infection
Cell adhesion molecules
Cysteine and methionine metabolism
JAK-STAT signaling pathway
Ribosome
cGMP-PKG signaling pathway
Oxytocin signaling pathway
Regulation of lipolysis in adipocytes
Renin secretion
Coronavirus disease - COVID-19
Vitamin B6 metabolism
AMPK signaling pathway
Vascular smooth muscle contraction
Taste transduction
Pathogenic Escherichia coli infection
Drug metabolism - cytochrome P450
GnRH signaling pathway
Maturity onset diabetes of the young
Neomycin, kanamycin and gentamicin biosynthesis
Nitrogen metabolism
p53 signaling pathway
MicroRNAs in cancer
Longevity regulating pathway
ErbB signaling pathway
Small cell lung cancer
Carbohydrate digestion and absorption
mTOR signaling pathway
Thyroid cancer
Transcriptional misregulation in cancer
Cell cycle
Chronic myeloid leukemia
Breast cancer
Colorectal cancer
NF-kappa B signaling pathway
Cellular senescence

## Sheet: Final_list
pathway.name
Glycine, serine and threonine metabolism	Amino acid metabolism
Valine, leucine and isoleucine degradation	Amino acid metabolism
Tryptophan metabolism	Amino acid metabolism
Valine, leucine and isoleucine biosynthesis	Amino acid metabolism
Phenylalanine, tyrosine and tryptophan biosynthesis	Amino acid metabolism
Cysteine and methionine metabolism	Amino acid metabolism
Selenocompound metabolism	Amino acid metabolism
Pentose phosphate pathway	Carbohydrate metabolism
Citrate cycle (TCA cycle)	Carbohydrate metabolism
Glyoxylate and dicarboxylate metabolism	Carbohydrate metabolism
Pyruvate metabolism	Carbohydrate metabolism
Glycolysis / Gluconeogenesis	Carbohydrate metabolism
Butanoate metabolism	Carbohydrate metabolism
Propanoate metabolism	Carbohydrate metabolism
Carbohydrate digestion and absorption	Carbohydrate metabolism
Nicotinate and nicotinamide metabolism	Metabolism of cofactors and vitamins
Riboflavin metabolism	Metabolism of cofactors and vitamins
Vitamin B6 metabolism	Metabolism of cofactors and vitamins
Drug metabolism - cytochrome P450	Metabolism of cofactors and vitamins
Nitrogen metabolism	Energy Metabolism
Thermogenesis	Energy Metabolism
Oxidative phosphorylation	Energy Metabolism
Glycosaminoglycan biosynthesis - keratan sulfate	Glycan metabolism
Glycosaminoglycan degradation	Glycan metabolism
Mucin type O-glycan biosynthesis	Glycan metabolism
Cholesterol metabolism	Lipid metabolism
PPAR signaling pathway	Endorine system
Relaxin signaling pathway	Endorine system
Insulin signaling pathway	Endorine system
Parathyroid hormone synthesis, secretion and action	Endorine system
Pentose and glucuronate interconversions	Endorine system
Regulation of lipolysis in adipocytes	Endorine system
Renin secretion	Endorine system
GnRH signaling pathway	Endorine system
Growth hormone synthesis, secretion and action	Endorine system
Adipocytokine signaling pathway	Endorine system
Hippo signaling pathway	Signal Transduction
MAPK signaling pathway	Signal Transduction
PI3K-Akt signaling pathway	Signal Transduction
Sphingolipid signaling pathway	Signal Transduction
Calcium signaling pathway	Signal Transduction
HIF-1 signaling pathway	Signal Transduction
Rap1 signaling pathway	Signal Transduction
FoxO signaling pathway	Signal Transduction
cAMP signaling pathway	Signal Transduction
Phospholipase D signaling pathway	Signal Transduction
Ras signaling pathway	Signal Transduction
TGF-beta signaling pathway	Signal Transduction
JAK-STAT signaling pathway	Signal Transduction
cGMP-PKG signaling pathway	Signal Transduction
Oxytocin signaling pathway	Signal Transduction
AMPK signaling pathway	Signal Transduction
p53 signaling pathway	Signal Transduction
Longevity regulating pathway	Signal Transduction
ErbB signaling pathway	Signal Transduction
mTOR signaling pathway	Signal Transduction
NF-kappa B signaling pathway	Signal Transduction
Cytokine-cytokine receptor interaction	Signaling molecules and interaction
ECM-receptor interaction	Signaling molecules and interaction
Neuroactive ligand-receptor interaction	Signaling molecules and interaction
Cell adhesion molecules	Signaling molecules and interaction
Fc gamma R-mediated phagocytosis	Immune system
Leukocyte transendothelial migration	Immune system
Platelet activation	Immune system
Complement and coagulation cascades	Immune system
NOD-like receptor signaling pathway	Immune system
Chemokine signaling pathway	Immune system
Retrograde endocannabinoid signaling	Nervous system
Cell cycle	Cell Processes
Cellular senescence	Cell Processes
Necroptosis	Cell Processes
Mitophagy	Cell Processes
Proteasome	Cell Processes
Gap junction	Cell Processes
Focal adhesion	Cell Processes
Adherens junction	Cell Processes
Tight junction	Cell Processes
Regulation of actin cytoskeleton	Cell Processes
Aminoacyl-tRNA biosynthesis	Cell Processes
mRNA surveillance pathway	Cell Processes
Ribosome	Cell Processes

## Sheet: Final_matrix
KEGG Term	1 Week	2 Weeks	4 Weeks	8 Weeks
Cholesterol metabolism	TRUE	TRUE	TRUE	FALSE
Citrate cycle (TCA cycle)	TRUE	TRUE	FALSE	FALSE
Glyoxylate and dicarboxylate metabolism	TRUE	TRUE	FALSE	FALSE
Propanoate metabolism	TRUE	TRUE	FALSE	FALSE
Pentose phosphate pathway	TRUE	FALSE	FALSE	FALSE
Butanoate metabolism	TRUE	FALSE	FALSE	FALSE
Glycolysis / Gluconeogenesis	TRUE	FALSE	FALSE	FALSE
Pyruvate metabolism	TRUE	FALSE	FALSE	FALSE
Carbohydrate digestion and absorption	FALSE	FALSE	FALSE	TRUE
Cysteine and methionine metabolism	FALSE	TRUE	FALSE	TRUE
Glycine, serine and threonine metabolism	TRUE	FALSE	FALSE	FALSE
Phenylalanine, tyrosine and tryptophan biosynthesis	TRUE	FALSE	FALSE	FALSE
Selenocompound metabolism	TRUE	FALSE	FALSE	FALSE
Tryptophan metabolism	TRUE	FALSE	FALSE	FALSE
Valine, leucine and isoleucine biosynthesis	TRUE	FALSE	FALSE	FALSE
Valine, leucine and isoleucine degradation	TRUE	FALSE	FALSE	FALSE
Nicotinate and nicotinamide metabolism	FALSE	TRUE	FALSE	FALSE
Riboflavin metabolism	FALSE	TRUE	FALSE	FALSE
Vitamin B6 metabolism	FALSE	FALSE	TRUE	FALSE
Drug metabolism - cytochrome P450	FALSE	FALSE	TRUE	FALSE
Glycosaminoglycan biosynthesis - keratan sulfate	TRUE	FALSE	FALSE	FALSE
Mucin type O-glycan biosynthesis	TRUE	FALSE	FALSE	FALSE
Glycosaminoglycan degradation	FALSE	TRUE	FALSE	FALSE
Oxidative phosphorylation	TRUE	TRUE	TRUE	FALSE
Thermogenesis	TRUE	TRUE	TRUE	FALSE
Nitrogen metabolism	FALSE	FALSE	FALSE	TRUE
Gap junction	TRUE	TRUE	TRUE	FALSE
Proteasome	FALSE	TRUE	TRUE	FALSE
Tight junction	FALSE	TRUE	TRUE	FALSE
Aminoacyl-tRNA biosynthesis	TRUE	FALSE	FALSE	FALSE
Necroptosis	TRUE	FALSE	FALSE	FALSE
Adherens junction	FALSE	TRUE	FALSE	FALSE
Mitophagy	FALSE	TRUE	FALSE	FALSE
mRNA surveillance pathway	FALSE	TRUE	FALSE	FALSE
Regulation of actin cytoskeleton	FALSE	TRUE	FALSE	FALSE
Cell adhesion molecules	FALSE	TRUE	FALSE	FALSE
Ribosome	FALSE	FALSE	TRUE	FALSE
Cell cycle	FALSE	FALSE	FALSE	TRUE
Cellular senescence	FALSE	FALSE	FALSE	TRUE
ECM-receptor interaction	TRUE	TRUE	TRUE	FALSE
Cytokine-cytokine receptor interaction	TRUE	TRUE	FALSE	FALSE
Neuroactive ligand-receptor interaction	TRUE	FALSE	FALSE	FALSE
MAPK signaling pathway	TRUE	TRUE	TRUE	TRUE
HIF-1 signaling pathway	TRUE	TRUE	FALSE	TRUE
PI3K-Akt signaling pathway	TRUE	TRUE	FALSE	FALSE
Rap1 signaling pathway	TRUE	TRUE	FALSE	FALSE
Hippo signaling pathway	TRUE	FALSE	FALSE	TRUE
cAMP signaling pathway	FALSE	TRUE	TRUE	FALSE
FoxO signaling pathway	FALSE	TRUE	TRUE	FALSE
TGF-beta signaling pathway	FALSE	TRUE	FALSE	TRUE
AMPK signaling pathway	FALSE	FALSE	TRUE	TRUE
Oxytocin signaling pathway	FALSE	FALSE	TRUE	TRUE
Calcium signaling pathway	TRUE	FALSE	FALSE	FALSE
Sphingolipid signaling pathway	TRUE	FALSE	FALSE	FALSE
JAK-STAT signaling pathway	FALSE	TRUE	FALSE	FALSE
Phospholipase D signaling pathway	FALSE	TRUE	FALSE	FALSE
Ras signaling pathway	FALSE	TRUE	FALSE	FALSE
cGMP-PKG signaling pathway	FALSE	FALSE	TRUE	FALSE
Longevity regulating pathway	FALSE	FALSE	FALSE	TRUE
mTOR signaling pathway	FALSE	FALSE	FALSE	TRUE
NF-kappa B signaling pathway	FALSE	FALSE	FALSE	TRUE
p53 signaling pathway	FALSE	FALSE	FALSE	TRUE
ErbB signaling pathway	FALSE	FALSE	FALSE	TRUE
Relaxin signaling pathway	TRUE	TRUE	TRUE	FALSE
Parathyroid hormone synthesis, secretion and action	FALSE	TRUE	TRUE	TRUE
PPAR signaling pathway	TRUE	FALSE	TRUE	FALSE
Adipocytokine signaling pathway	TRUE	FALSE	FALSE	FALSE
Insulin signaling pathway	TRUE	FALSE	FALSE	FALSE
Growth hormone synthesis, secretion and action	FALSE	TRUE	FALSE	FALSE
Pentose and glucuronate interconversions	FALSE	TRUE	FALSE	FALSE
GnRH signaling pathway	FALSE	FALSE	TRUE	FALSE
Regulation of lipolysis in adipocytes	FALSE	FALSE	TRUE	FALSE
Renin secretion	FALSE	FALSE	TRUE	FALSE
Retrograde endocannabinoid signaling	TRUE	TRUE	TRUE	FALSE
Platelet activation	FALSE	TRUE	TRUE	FALSE
NOD-like receptor signaling pathway	TRUE	FALSE	FALSE	FALSE
Chemokine signaling pathway	FALSE	TRUE	FALSE	FALSE
Complement and coagulation cascades	FALSE	TRUE	FALSE	FALSE
Fc gamma R-mediated phagocytosis	FALSE	TRUE	FALSE	FALSE
Leukocyte transendothelial migration	FALSE	TRUE	FALSE	FALSE
