# Supplementary material for: Transcriptional time course after rotator cuff repair in 6 month old female rabbits
Source: Front Physiol. 2023 May 9;14:1164055. doi: 10.3389/fphys.2023.1164055 (PMC10203179; doi:10.3389/fphys.2023.1164055)
Supplement: Supplementary file 4 [file DataSheet6.XLSX]

## Sheet: Data7.WGCNA-Matrix
Module	CSA	CN	ORO	Collagen	Fibrosis	Degen	Fat	CSA.pval	CN.pval	ORO.pval	Collagen.pval	Fibrosis.pval	Degen.pval	Fat.pval
ME0	0.170178	0.271032	0.364428	-0.597736	0.0623195	-0.177883	0.131773	0.535512	0.316217	0.168432	0.0129024	0.821989	0.516816	0.632726
ME1	-0.106902	0.505525	-0.187638	0.14698	0.686375	0.676866	0.679549	0.698816	0.0447271	0.493565	0.593472	0.00242521	0.00299282	0.00282293
ME12	0.0359693	-0.655143	0.241971	-0.112413	-0.645647	-0.519679	-0.328096	0.896768	0.00468871	0.373416	0.683986	0.00563433	0.0378535	0.219302
ME16	0.416144	-0.394257	-0.117129	-0.262932	-0.670647	-0.663649	-0.728454	0.110192	0.132864	0.671375	0.331641	0.00341794	0.00395231	0.000847889
ME18	-0.368717	0.479708	0.13526	0.188263	0.74743	0.564356	0.532821	0.162978	0.0595274	0.623642	0.49209	0.000488555	0.0211847	0.0321958
ME19	0.112558	-0.555566	0.257945	-0.232043	-0.681464	-0.675345	-0.600583	0.683595	0.0239141	0.341337	0.394124	0.00270644	0.00309267	0.0123332
ME2	0.386039	-0.0577976	-0.117486	-0.0390063	-0.359791	-0.517627	-0.694627	0.142117	0.834741	0.670422	0.888099	0.174459	0.0387985	0.00200568
ME20	-0.282264	0.523069	0.0112478	0.1524	0.766344	0.619663	0.605649	0.295508	0.0363294	0.96765	0.579715	0.000265641	0.00899953	0.0113683
ME22	-0.456409	-0.0967421	0.467755	0.0223053	0.0974291	0.113829	0.2568	0.0756186	0.726412	0.0674434	0.93589	0.724536	0.680191	0.343586
ME23	0.0773986	-0.671678	0.105366	-0.0989279	-0.477779	-0.420465	-0.281462	0.779766	0.0033443	0.702967	0.720448	0.0607573	0.106048	0.296961
ME26	-0.459	-0.0149469	0.443924	0.0179546	0.0416335	0.246054	0.454245	0.0736938	0.957018	0.0853897	0.948379	0.880608	0.365072	0.0772535
ME27	0.152961	-0.216595	0.088895	-0.0132746	-0.453462	-0.519118	-0.686411	0.5783	0.42748	0.747935	0.961824	0.077851	0.0381101	0.00242326
ME29	-0.180801	0.562698	-0.0833975	0.16951	0.781338	0.673603	0.658491	0.50981	0.0216807	0.763114	0.537145	0.000155891	0.00321029	0.00438698
ME3	-0.374334	0.466936	0.120615	0.181534	0.749759	0.630534	0.645389	0.15601	0.0680112	0.662103	0.508058	0.000454808	0.00744164	0.00566203
ME34	0.101702	-0.619381	-0.0477464	-0.0516544	-0.565472	-0.290845	-0.0758932	0.712901	0.00904306	0.863215	0.852125	0.0208558	0.280221	0.783959
ME35	0.200651	-0.369475	-0.240302	-0.0214818	-0.224133	0.0334856	0.123499	0.463309	0.162027	0.376858	0.938253	0.411033	0.903866	0.654466
ME38	-0.203303	0.564636	0.102872	0.0793536	0.726954	0.484889	0.43352	0.457254	0.0211019	0.709723	0.77433	0.000883639	0.0563107	0.0941737
ME41	-0.240121	-0.146948	0.0112266	0.230037	0.119797	0.182777	0.0317538	0.377232	0.593553	0.967711	0.398378	0.664276	0.505091	0.908819
ME42	-0.418467	0.116771	0.221862	0.123119	0.387257	0.493278	0.631351	0.107951	0.67233	0.415953	0.65547	0.140719	0.0513693	0.00733363
ME45	-0.248299	-0.171085	0.507629	-0.127255	-0.178559	-0.331363	-0.316511	0.360526	0.533295	0.0436521	0.644565	0.515189	0.214383	0.237296
ME46	-0.446162	-0.194229	0.509871	-0.0499357	-0.0344401	-0.0367851	0.150626	0.083577	0.47813	0.0425274	0.856999	0.901137	0.894438	0.584205
ME49	0.31983	0.496606	-0.435288	0.114591	0.362047	0.26044	0.059547	0.232052	0.0494985	0.0926394	0.678152	0.171511	0.336467	0.829803
ME50	-0.267919	0.0868679	0.000647318	0.0323442	0.308269	0.527177	0.722058	0.322096	0.753523	0.998138	0.90713	0.25062	0.034543	0.00100897
ME54	-0.00157779	-0.513904	0.166666	-0.219434	-0.559098	-0.273144	-0.044151	0.995461	0.0405573	0.544128	0.421246	0.0227876	0.312264	0.873439
ME56	-0.288695	0.222635	-0.0163715	0.296434	0.451842	0.437501	0.249225	0.284007	0.414275	0.952925	0.270516	0.0790974	0.090742	0.358659
ME57	-0.169997	0.509151	-0.117067	0.239367	0.747873	0.640849	0.631475	0.535954	0.0428861	0.67154	0.378792	0.000481979	0.00616596	0.0073173
ME59	0.264506	-0.0868972	0.0541409	-0.139455	-0.358636	-0.571147	-0.739829	0.328611	0.753442	0.845081	0.61278	0.175981	0.0192419	0.000613353
ME6	0.168957	-0.159956	0.169601	-0.110487	-0.368944	-0.571257	-0.736657	0.538501	0.560751	0.536923	0.689157	0.162693	0.0192116	0.000672618
ME60	0.336933	-0.619324	-0.182064	-0.12683	-0.696252	-0.472247	-0.403411	0.206155	0.0090519	0.506791	0.645682	0.00193041	0.0643862	0.123036
ME7	-0.145638	0.442218	-0.249365	0.30042	0.669091	0.731864	0.692364	0.596899	0.0867893	0.358378	0.263716	0.00353147	0.000770984	0.00211445
ME8	-0.290659	0.303956	0.309652	0.0921547	0.397427	0.128917	0.0148814	0.280547	0.257768	0.248354	0.738973	0.129404	0.640202	0.957206
ME9	0.4782	-0.241029	-0.343987	-0.0562312	-0.534365	-0.422716	-0.529956	0.0604873	0.375357	0.196019	0.839168	0.0315744	0.103932	0.0333723
