# Supplementary material for: Transcriptional time course after rotator cuff repair in 6 month old female rabbits
Source: Front Physiol. 2023 May 9;14:1164055. doi: 10.3389/fphys.2023.1164055 (PMC10203179; doi:10.3389/fphys.2023.1164055)
Supplement: Supplementary file 5 [file DataSheet3.XLSX]

## Sheet: wk1
BP.GO.ID	Term	Annotated	Significant	Expected	raw.p.value		MF.GO.ID	Term	Annotated	Significant	Expected	raw.p.value		CC.GO.ID	Term	Annotated	Significant	Expected	raw.p.value
GO:0032981	mitochondrial respiratory chain complex I assembly	48	33	12.53	7e-10		GO:0008137	NADH dehydrogenase (ubiquinone) activity	30	22	7.84	8.5e-08		GO:0005759	mitochondrial matrix	365	179	95.42	2.2e-16
GO:0006099	tricarboxylic acid cycle	29	23	7.57	3.1e-09		GO:0030371	translation repressor activity	18	12	4.7	8.2e-05		GO:0005743	mitochondrial inner membrane	355	184	92.81	9.4e-12
GO:0006120	mitochondrial electron transport, NADH to ubiquinone	40	27	10.45	4.7e-08		GO:0048037	cofactor binding	333	115	87.04	8.4e-05		GO:0005747	mitochondrial respiratory chain complex I	35	25	9.15	2.6e-08
GO:0070126	mitochondrial translational termination	72	39	18.8	3.6e-07		GO:0004129	cytochrome-c oxidase activity	19	13	4.97	0.00013		GO:0005762	mitochondrial large ribosomal subunit	44	23	11.5	0.00019
GO:0070125	mitochondrial translational elongation	71	38	18.54	7.6e-07		GO:0042562	hormone binding	51	25	13.33	0.00015		GO:0062023	collagen-containing extracellular matrix	240	95	62.74	0.00046
GO:0042407	cristae formation	28	18	7.31	2.4e-05		GO:0016410	N-acyltransferase activity	83	16	21.69	0.00059		GO:0005746	mitochondrial respirasome	60	43	15.69	0.00048
GO:0043648	dicarboxylic acid metabolic process	66	29	17.23	5.5e-05		GO:0042165	neurotransmitter binding	17	11	4.44	0.00093		GO:0005750	mitochondrial respiratory chain complex III	10	8	2.61	0.00058
GO:0033108	mitochondrial respiratory chain complex assembly	70	46	18.28	5.6e-05		GO:0009055	electron transfer activity	73	38	19.08	0.00103		GO:0005615	extracellular space	1672	490	437.12	0.00072
GO:0006123	mitochondrial electron transport, cytochrome c to oxygen	16	12	4.18	6e-05		GO:0016616	oxidoreductase activity, acting on the CH-OH group of donors, NAD or NADP as acceptor	72	28	18.82	0.00135		GO:0098798	mitochondrial protein complex	196	108	51.24	0.00089
GO:0120162	positive regulation of cold-induced thermogenesis	62	29	16.19	0.00035		GO:0022857	transmembrane transporter activity	490	166	128.08	0.00269		GO:0005739	mitochondrion	1131	466	295.68	0.00153
GO:0042775	mitochondrial ATP synthesis coupled electron transport	69	49	18.02	0.00045		GO:0046933	proton-transporting ATP synthase activity, rotational mechanism	14	9	3.66	0.00299		GO:0031305	integral component of mitochondrial inner membrane	33	17	8.63	0.0016
GO:0006744	ubiquinone biosynthetic process	14	10	3.66	0.0005		GO:0016857	racemase and epimerase activity, acting on carbohydrates and derivatives	10	7	2.61	0.00459		GO:0005753	mitochondrial proton-transporting ATP synthase complex	19	12	4.97	0.00177
GO:0070131	positive regulation of mitochondrial translation	14	10	3.66	0.0005		GO:0004222	metalloendopeptidase activity	59	25	15.42	0.0048		GO:0000502	proteasome complex	56	14	14.64	0.00447
GO:0072350	tricarboxylic acid metabolic process	12	9	3.13	0.00055		GO:0046906	tetrapyrrole binding	68	25	17.77	0.00533		GO:0045277	respiratory chain complex IV	15	10	3.92	0.00464
GO:2000726	negative regulation of cardiac muscle cell differentiation	12	9	3.13	0.00055		GO:0019838	growth factor binding	95	41	24.83	0.00581		GO:0042645	mitochondrial nucleoid	33	16	8.63	0.00478
GO:0042776	mitochondrial ATP synthesis coupled proton transport	21	13	5.48	0.00058		GO:0030020	extracellular matrix structural constituent conferring tensile strength	31	15	8.1	0.00636		GO:0005901	caveola	65	27	16.99	0.00482
GO:0009612	response to mechanical stimulus	141	43	36.82	0.00078		GO:0015101	organic cation transmembrane transporter activity	11	7	2.88	0.00978		GO:0005763	mitochondrial small ribosomal subunit	23	12	6.01	0.00679
GO:0010939	regulation of necrotic cell death	21	11	5.48	0.00121		GO:0005326	neurotransmitter transmembrane transporter activity	16	9	4.18	0.01013		GO:0005581	collagen trimer	55	23	14.38	0.0081
GO:0048146	positive regulation of fibroblast proliferation	33	17	8.62	0.00158		GO:0019843	rRNA binding	42	18	10.98	0.0136		GO:0005604	basement membrane	66	26	17.25	0.01245
GO:0017004	cytochrome complex assembly	23	14	6.01	0.00175		GO:0016620	oxidoreductase activity, acting on the aldehyde or oxo group of donors, NAD or NADP as acceptor	25	9	6.53	0.01364		GO:0043202	lysosomal lumen	67	26	17.52	0.0154
GO:0000266	mitochondrial fission	27	12	7.05	0.00177		GO:0016667	oxidoreductase activity, acting on a sulfur group of donors	38	12	9.93	0.01365		GO:0099081	supramolecular polymer	558	122	145.88	0.0165
GO:0043434	response to peptide hormone	277	91	72.33	0.00225		GO:0042803	protein homodimerization activity	547	165	142.98	0.01638		GO:0045239	tricarboxylic acid cycle enzyme complex	14	8	3.66	0.01781
GO:0006470	protein dephosphorylation	228	63	59.54	0.0024		GO:0004722	protein serine/threonine phosphatase activity	61	25	15.94	0.01753		GO:0031258	lamellipodium membrane	15	8	3.92	0.02254
GO:0032891	negative regulation of organic acid transport	12	8	3.13	0.00373		GO:0005104	fibroblast growth factor receptor binding	12	7	3.14	0.01822		GO:0046930	pore complex	15	8	3.92	0.02254
GO:0001937	negative regulation of endothelial cell proliferation	27	14	7.05	0.00374		GO:0070717	poly-purine tract binding	21	6	5.49	0.01849		GO:0009986	cell surface	405	123	105.88	0.02301
GO:0009060	aerobic respiration	67	47	17.5	0.00386		GO:0000166	nucleotide binding	1439	372	376.13	0.01852		GO:0005576	extracellular region	2052	612	536.46	0.02375
GO:0032543	mitochondrial translation	112	63	29.25	0.00396		GO:0005516	calmodulin binding	130	45	33.98	0.01926		GO:0005614	interstitial matrix	10	6	2.61	0.0245
GO:0045333	cellular respiration	142	89	37.08	0.00403		GO:0005544	calcium-dependent phospholipid binding	26	12	6.8	0.02178		GO:0043197	dendritic spine	100	35	26.14	0.03058
GO:0006907	pinocytosis	17	10	4.44	0.00435		GO:0004177	aminopeptidase activity	33	15	8.63	0.02239		GO:0031012	extracellular matrix	289	114	75.55	0.03121
GO:1904925	positive regulation of autophagy of mitochondrion in response to mitochondrial depolarization	10	7	2.61	0.00456		GO:0015179	L-amino acid transmembrane transporter activity	32	14	8.36	0.02306		GO:0070062	extracellular exosome	1264	358	330.45	0.0323
GO:0090148	membrane fission	10	7	2.61	0.00456		GO:0005159	insulin-like growth factor receptor binding	10	6	2.61	0.02448		GO:0098644	complex of collagen trimers	16	8	4.18	0.03494
GO:0000959	mitochondrial RNA metabolic process	33	17	8.62	0.00528		GO:0047617	acyl-CoA hydrolase activity	10	6	2.61	0.02448		GO:0009925	basal plasma membrane	22	10	5.75	0.03933
GO:0006637	acyl-CoA metabolic process	72	32	18.8	0.00557		GO:0046914	transition metal ion binding	640	168	167.28	0.02461		GO:0005751	mitochondrial respiratory chain complex IV	11	6	2.88	0.04215
GO:0002053	positive regulation of mesenchymal cell proliferation	20	11	5.22	0.00561		GO:0008266	poly(U) RNA binding	18	9	4.7	0.02562		GO:0016021	integral component of membrane	2327	659	608.35	0.04352
GO:0015909	long-chain fatty acid transport	39	17	10.18	0.00568		GO:0048029	monosaccharide binding	55	22	14.38	0.02897		GO:0005887	integral component of plasma membrane	693	201	181.17	0.04798
GO:0006086	acetyl-CoA biosynthetic process from pyruvate	15	9	3.92	0.00571		GO:0043169	cation binding	2459	659	642.73	0.02902		GO:1990204	oxidoreductase complex	76	47	19.87	0.05021
GO:0046006	regulation of activated T cell proliferation	15	9	3.92	0.00571		GO:0046332	SMAD binding	58	23	15.16	0.0304		GO:0031594	neuromuscular junction	54	20	14.12	0.05085
GO:0001666	response to hypoxia	261	87	68.15	0.00578		GO:0030170	pyridoxal phosphate binding	33	14	8.63	0.03065		GO:0030117	membrane coat	72	17	18.82	0.05766
GO:0046579	positive regulation of Ras protein signal transduction	36	16	9.4	0.00671		GO:0004812	aminoacyl-tRNA ligase activity	33	14	8.63	0.03065		GO:0031093	platelet alpha granule lumen	39	15	10.2	0.06191
GO:0071363	cellular response to growth factor stimulus	435	141	113.59	0.00705		GO:0090482	vitamin transmembrane transporter activity	13	7	3.4	0.03069		GO:0017101	aminoacyl-tRNA synthetase multienzyme complex	12	6	3.14	0.06607
GO:0016999	antibiotic metabolic process	58	25	15.15	0.00737		GO:0008483	transaminase activity	13	7	3.4	0.03069		GO:0098803	respiratory chain complex	58	42	15.16	0.06695
GO:0006090	pyruvate metabolic process	116	38	30.29	0.00742		GO:0008201	heparin binding	87	31	22.74	0.03137		GO:0099572	postsynaptic specialization	196	59	51.24	0.06798
GO:0008015	blood circulation	305	87	79.64	0.00746		GO:0015108	chloride transmembrane transporter activity	34	12	8.89	0.03284		GO:0045263	proton-transporting ATP synthase complex, coupling factor F(o)	12	7	3.14	0.0682
GO:0048169	regulation of long-term neuronal synaptic plasticity	13	8	3.39	0.00748		GO:0008047	enzyme activator activity	355	92	92.79	0.03533		GO:0002102	podosome	27	11	7.06	0.0699
GO:0050873	brown fat cell differentiation	29	12	7.57	0.00753		GO:0050431	transforming growth factor beta binding	19	9	4.97	0.03762		GO:0031904	endosome lumen	18	8	4.71	0.07169
GO:0051781	positive regulation of cell division	45	18	11.75	0.00766		GO:0016651	oxidoreductase activity, acting on NAD(P)H	64	35	16.73	0.03862		GO:0031981	nuclear lumen	2869	618	750.05	0.07901
GO:0015804	neutral amino acid transport	26	13	6.79	0.00766		GO:0019842	vitamin binding	83	34	21.69	0.03941		GO:0031966	mitochondrial membrane	511	237	133.59	0.08146
GO:0048839	inner ear development	109	33	28.46	0.00771		GO:0016597	amino acid binding	34	14	8.89	0.0399		GO:0098800	inner mitochondrial membrane protein complex	99	59	25.88	0.08278
GO:1902475	L-alpha-amino acid transmembrane transport	32	14	8.36	0.00904		GO:0030291	protein serine/threonine kinase inhibitor activity	25	11	6.53	0.04015		GO:0016605	PML body	74	25	19.35	0.08792
GO:1901096	regulation of autophagosome maturation	11	7	2.87	0.00972		GO:0016811	hydrolase activity, acting on carbon-nitrogen (but not peptide) bonds, in linear amides	47	14	12.28	0.04046		GO:0033178	proton-transporting two-sector ATPase complex, catalytic domain	10	5	2.61	0.09209
GO:1990542	mitochondrial transmembrane transport	78	38	20.37	0.00988		GO:0005518	collagen binding	53	20	13.85	0.04193		GO:0031314	extrinsic component of mitochondrial inner membrane	10	5	2.61	0.09209
GO:0014070	response to organic cyclic compound	579	167	151.19	0.00993		GO:0031435	mitogen-activated protein kinase kinase kinase binding	11	6	2.88	0.04211		GO:0042622	photoreceptor outer segment membrane	10	5	2.61	0.09209
GO:0007601	visual perception	87	33	22.72	0.01		GO:0010314	phosphatidylinositol-5-phosphate binding	11	6	2.88	0.04211		GO:0000276	mitochondrial proton-transporting ATP synthase complex, coupling factor F(o)	10	5	2.61	0.09209
GO:0070584	mitochondrion morphogenesis	16	9	4.18	0.01006		GO:0016888	endodeoxyribonuclease activity, producing 5'-phosphomonoesters	11	6	2.88	0.04211		GO:0045211	postsynaptic membrane	145	47	37.91	0.09272
GO:0097755	positive regulation of blood vessel diameter	35	13	9.14	0.01008		GO:0016805	dipeptidase activity	11	6	2.88	0.04211		GO:0097546	ciliary base	22	9	5.75	0.09447
GO:0042060	wound healing	314	93	81.99	0.0101		GO:0061135	endopeptidase regulator activity	63	25	16.47	0.04349		GO:0036019	endolysosome	13	6	3.4	0.09635
GO:0006695	cholesterol biosynthetic process	48	14	12.53	0.01015		GO:0008234	cysteine-type peptidase activity	129	37	33.72	0.04382		GO:0005771	multivesicular body	29	11	7.58	0.11076
GO:0031400	negative regulation of protein modification process	406	106	106.02	0.0102		GO:1904315	transmitter-gated ion channel activity involved in regulation of postsynaptic membrane potential	14	7	3.66	0.04782		GO:0005768	endosome	612	149	160	0.11156
GO:0010614	negative regulation of cardiac muscle hypertrophy	19	10	4.96	0.01219		GO:1901618	organic hydroxy compound transmembrane transporter activity	14	7	3.66	0.04782		GO:0098978	glutamatergic synapse	192	58	50.2	0.11378
GO:0010812	negative regulation of cell-substrate adhesion	44	14	11.49	0.01251		GO:0016836	hydro-lyase activity	41	16	10.72	0.04819		GO:0005788	endoplasmic reticulum lumen	185	56	48.37	0.11502
GO:0060443	mammary gland morphogenesis	37	12	9.66	0.01251		GO:0030674	protein-macromolecule adaptor activity	147	40	38.42	0.04945		GO:0000791	euchromatin	21	5	5.49	0.11614
GO:0006734	NADH metabolic process	31	10	8.09	0.01253		GO:0004709	MAP kinase kinase kinase activity	23	10	6.01	0.05366		GO:0030424	axon	346	99	90.46	0.12163
GO:1903214	regulation of protein targeting to mitochondrion	35	11	9.14	0.01253		GO:0042162	telomeric DNA binding	34	12	8.89	0.05377		GO:0030425	dendrite	338	104	88.36	0.126
GO:2000026	regulation of multicellular organismal development	1220	343	318.57	0.01293		GO:0022839	ion gated channel activity	19	5	4.97	0.05751		GO:0035578	azurophil granule lumen	53	18	13.86	0.12783
GO:0008203	cholesterol metabolic process	89	32	23.24	0.01293		GO:0042277	peptide binding	162	44	42.34	0.06023		GO:0099055	integral component of postsynaptic membrane	37	13	9.67	0.12942
GO:0043154	negative regulation of cysteine-type endopeptidase activity involved in apoptotic process	54	22	14.1	0.01323		GO:0048038	quinone binding	12	6	3.14	0.066		GO:0031307	integral component of mitochondrial outer membrane	14	6	3.66	0.13272
GO:0010942	positive regulation of cell death	456	125	119.07	0.01343		GO:0050998	nitric-oxide synthase binding	12	6	3.14	0.066		GO:0032589	neuron projection membrane	25	9	6.54	0.13363
GO:2000279	negative regulation of DNA biosynthetic process	32	14	8.36	0.01345		GO:0005024	transforming growth factor beta-activated receptor activity	12	6	3.14	0.066		GO:0097440	apical dendrite	11	5	2.88	0.1337
GO:0043243	positive regulation of protein-containing complex disassembly	25	11	6.53	0.01349		GO:0003746	translation elongation factor activity	12	6	3.14	0.066		GO:0045240	dihydrolipoyl dehydrogenase complex	11	5	2.88	0.1337
GO:0032438	melanosome organization	14	8	3.66	0.01349		GO:0005201	extracellular matrix structural constituent	104	39	27.18	0.06713		GO:0032993	protein-DNA complex	89	26	23.27	0.14525
GO:0007398	ectoderm development	14	8	3.66	0.01349		GO:0015485	cholesterol binding	30	12	7.84	0.06809		GO:0045335	phagocytic vesicle	84	21	21.96	0.14651
GO:0021536	diencephalon development	30	11	7.83	0.01353		GO:0032266	phosphatidylinositol-3-phosphate binding	30	12	7.84	0.06809		GO:0005741	mitochondrial outer membrane	131	42	34.25	0.15655
GO:0017144	drug metabolic process	347	127	90.61	0.01517		GO:0051539	4 iron, 4 sulfur cluster binding	30	12	7.84	0.06809		GO:0042734	presynaptic membrane	68	21	17.78	0.16261
GO:0051181	cofactor transport	25	12	6.53	0.01517		GO:0019900	kinase binding	474	134	123.89	0.06827		GO:0005868	cytoplasmic dynein complex	18	7	4.71	0.16642
GO:0046328	regulation of JNK cascade	120	39	31.34	0.01548		GO:0051537	2 iron, 2 sulfur cluster binding	15	7	3.92	0.06996		GO:0022624	proteasome accessory complex	23	3	6.01	0.16979
GO:0055022	negative regulation of cardiac muscle tissue growth	17	10	4.44	0.01554		GO:0016831	carboxy-lyase activity	24	10	6.27	0.07112		GO:0009898	cytoplasmic side of plasma membrane	95	31	24.84	0.1738
GO:1903792	negative regulation of anion transport	17	10	4.44	0.01554		GO:0015370	solute:sodium symporter activity	18	8	4.7	0.07162		GO:0051233	spindle midzone	25	9	6.54	0.17441
GO:0006605	protein targeting	298	76	77.82	0.01555		GO:0019955	cytokine binding	71	27	18.56	0.07179		GO:0034358	plasma lipoprotein particle	15	6	3.92	0.17451
GO:1903523	negative regulation of blood circulation	20	8	5.22	0.01562		GO:0004683	calmodulin-dependent protein kinase activity	21	9	5.49	0.07183		GO:0032982	myosin filament	15	6	3.92	0.17451
GO:0006353	DNA-templated transcription, termination	57	14	14.88	0.01572		GO:0043565	sequence-specific DNA binding	600	155	156.83	0.07795		GO:0099092	postsynaptic density, intracellular component	15	6	3.92	0.17451
GO:0010823	negative regulation of mitochondrion organization	41	16	10.71	0.01616		GO:0004930	G protein-coupled receptor activity	107	32	27.97	0.08087		GO:0043296	apical junction complex	83	20	21.7	0.17545
GO:0009083	branched-chain amino acid catabolic process	17	9	4.44	0.01648		GO:0086080	protein binding involved in heterotypic cell-cell adhesion	10	5	2.61	0.09201		GO:0031225	anchored component of membrane	54	15	14.12	0.18172
GO:0050768	negative regulation of neurogenesis	164	46	42.82	0.01654		GO:0022829	wide pore channel activity	10	5	2.61	0.09201		GO:0032809	neuronal cell body membrane	12	5	3.14	0.182
GO:0006094	gluconeogenesis	55	22	14.36	0.01671		GO:0031994	insulin-like growth factor I binding	10	5	2.61	0.09201		GO:0031082	BLOC complex	12	5	3.14	0.182
GO:0045773	positive regulation of axon extension	31	14	8.09	0.01682		GO:0031690	adrenergic receptor binding	10	5	2.61	0.09201		GO:0034702	ion channel complex	126	34	32.94	0.18219
GO:0001775	cell activation	770	192	201.07	0.01715		GO:0005543	phospholipid binding	277	80	72.4	0.09301		GO:0098982	GABA-ergic synapse	25	9	6.54	0.18323
GO:0060348	bone development	148	50	38.65	0.01719		GO:0031406	carboxylic acid binding	103	36	26.92	0.09522		GO:0005886	plasma membrane	2505	678	654.89	0.18567
GO:0060333	interferon-gamma-mediated signaling pathway	50	20	13.06	0.01722		GO:0005161	platelet-derived growth factor receptor binding	13	6	3.4	0.09627		GO:0044304	main axon	42	14	10.98	0.18589
GO:0007519	skeletal muscle tissue development	112	34	29.25	0.01764		GO:0008083	growth factor activity	68	23	17.77	0.09741		GO:0005773	vacuole	513	134	134.12	0.18814
GO:0043039	tRNA aminoacylation	41	19	10.71	0.01766		GO:0046982	protein heterodimerization activity	276	82	72.14	0.09768		GO:0031234	extrinsic component of cytoplasmic side of plasma membrane	50	16	13.07	0.19762
GO:0009063	cellular amino acid catabolic process	84	30	21.93	0.01766		GO:0048306	calcium-dependent protein binding	35	13	9.15	0.1009		GO:0008076	voltage-gated potassium channel complex	39	13	10.2	0.19767
GO:0097300	programmed necrotic cell death	30	14	7.83	0.0177		GO:0004553	hydrolase activity, hydrolyzing O-glycosyl compounds	52	18	13.59	0.11036		GO:0005776	autophagosome	72	22	18.82	0.20024
GO:0001823	mesonephros development	63	21	16.45	0.01774		GO:0046943	carboxylic acid transmembrane transporter activity	73	30	19.08	0.11472		GO:0043005	neuron projection	716	202	187.19	0.20047
GO:0000963	mitochondrial RNA processing	14	6	3.66	0.01779		GO:0097110	scaffold protein binding	39	14	10.19	0.11554		GO:0045171	intercellular bridge	36	12	9.41	0.2105
GO:0071621	granulocyte chemotaxis	51	14	13.32	0.01782		GO:0008307	structural constituent of muscle	36	13	9.41	0.12175		GO:0042383	sarcolemma	105	29	27.45	0.21326
GO:1903146	regulation of autophagy of mitochondrion	36	20	9.4	0.01784		GO:0015175	neutral amino acid transmembrane transporter activity	20	8	5.23	0.12526		GO:0016529	sarcoplasmic reticulum	51	14	13.33	0.21953
GO:1903579	negative regulation of ATP metabolic process	22	13	5.74	0.01798		GO:0070273	phosphatidylinositol-4-phosphate binding	20	8	5.23	0.12526		GO:0031092	platelet alpha granule membrane	16	6	4.18	0.22082
GO:0097193	intrinsic apoptotic signaling pathway	192	54	50.14	0.01812		GO:0016746	transferase activity, transferring acyl groups	172	47	44.96	0.12543		GO:0036452	ESCRT complex	16	6	4.18	0.22082
GO:0006098	pentose-phosphate shunt	12	7	3.13	0.01812		GO:0033613	activating transcription factor binding	54	12	14.11	0.12642		GO:0042995	cell projection	1219	324	318.69	0.22482
GO:0007608	sensory perception of smell	12	7	3.13	0.01812		GO:0016301	kinase activity	527	141	137.75	0.12795		GO:0005778	peroxisomal membrane	51	15	13.33	0.22723
GO:0060972	left/right pattern formation	12	7	3.13	0.01812		GO:0072341	modified amino acid binding	48	17	12.55	0.12904		GO:0008287	protein serine/threonine phosphatase complex	38	13	9.93	0.23388
GO:0051258	protein polymerization	197	52	51.44	0.01826		GO:0016504	peptidase activator activity	27	11	7.06	0.12916		GO:0043679	axon terminus	52	16	13.59	0.23988
GO:0051052	regulation of DNA metabolic process	242	68	63.19	0.0183		GO:0005310	dicarboxylic acid transmembrane transporter activity	17	7	4.44	0.12947		GO:0009897	external side of plasma membrane	133	37	34.77	0.2437
GO:0047497	mitochondrion transport along microtubule	15	8	3.92	0.01832		GO:0005244	voltage-gated ion channel activity	81	20	21.17	0.13031		GO:0033646	host intracellular part	10	4	2.61	0.25134
GO:1904888	cranial skeletal system development	42	13	10.97	0.01838		GO:0005496	steroid binding	50	19	13.07	0.13186		GO:0030479	actin cortical patch	10	4	2.61	0.25134
GO:1905039	carboxylic acid transmembrane transport	82	33	21.41	0.01839		GO:0051184	cofactor transmembrane transporter activity	14	6	3.66	0.13261		GO:0044233	mitochondria-associated endoplasmic reticulum membrane	10	4	2.61	0.25134
GO:0048841	regulation of axon extension involved in axon guidance	26	8	6.79	0.01841		GO:0005504	fatty acid binding	14	6	3.66	0.13261		GO:0099524	postsynaptic cytosol	10	4	2.61	0.25134
GO:2000378	negative regulation of reactive oxygen species metabolic process	39	17	10.18	0.01865		GO:0005231	excitatory extracellular ligand-gated ion channel activity	14	6	3.66	0.13261		GO:0099059	integral component of presynaptic active zone membrane	10	4	2.61	0.25134
GO:0050896	response to stimulus	4785	1260	1249.49	0.02072		GO:0017134	fibroblast growth factor binding	14	6	3.66	0.13261		GO:0030134	COPII-coated ER to Golgi transport vesicle	55	16	14.38	0.25138
GO:0016525	negative regulation of angiogenesis	71	28	18.54	0.02123		GO:0042975	peroxisome proliferator activated receptor binding	11	5	2.88	0.1336		GO:0030125	clathrin vesicle coat	20	6	5.23	0.25149
GO:0072330	monocarboxylic acid biosynthetic process	136	45	35.51	0.02132		GO:0047555	3',5'-cyclic-GMP phosphodiesterase activity	11	5	2.88	0.1336		GO:0043235	receptor complex	221	59	57.78	0.25392
GO:0051093	negative regulation of developmental process	547	161	142.84	0.0214		GO:0031434	mitogen-activated protein kinase kinase binding	11	5	2.88	0.1336		GO:0030864	cortical actin cytoskeleton	58	19	15.16	0.25473
GO:0048812	neuron projection morphogenesis	401	119	104.71	0.02171		GO:0070411	I-SMAD binding	11	5	2.88	0.1336		GO:0032580	Golgi cisterna membrane	48	15	12.55	0.25548
GO:0019221	cytokine-mediated signaling pathway	409	114	106.8	0.02196		GO:0008484	sulfuric ester hydrolase activity	11	5	2.88	0.1336		GO:0043230	extracellular organelle	1274	360	333.07	0.2583
GO:0001654	eye development	216	64	56.4	0.02218		GO:0098641	cadherin binding involved in cell-cell adhesion	11	5	2.88	0.1336		GO:0005775	vacuolar lumen	108	41	28.23	0.26017
GO:0017145	stem cell division	25	12	6.53	0.0223		GO:0031543	peptidyl-proline dioxygenase activity	11	5	2.88	0.1336		GO:0070069	cytochrome complex	23	16	6.01	0.26047
GO:0006103	2-oxoglutarate metabolic process	15	8	3.92	0.02238		GO:0000900	translation repressor activity, mRNA regulatory element binding	11	5	2.88	0.1336		GO:0019867	outer membrane	146	46	38.17	0.26069
GO:0006855	drug transmembrane transport	40	16	10.45	0.02239		GO:0000287	magnesium ion binding	155	47	40.51	0.13547		GO:0031983	vesicle lumen	196	59	51.24	0.26069
GO:0009749	response to glucose	109	37	28.46	0.02277		GO:0008144	drug binding	1130	282	295.36	0.1356		GO:0015934	large ribosomal subunit	80	26	20.91	0.26098
GO:0006418	tRNA aminoacylation for protein translation	38	16	9.92	0.02311		GO:0044325	ion channel binding	81	26	21.17	0.1365		GO:0031306	intrinsic component of mitochondrial outer membrane	15	7	3.92	0.26119
GO:0006508	proteolysis	1082	279	282.54	0.02314		GO:0004860	protein kinase inhibitor activity	49	20	12.81	0.14889		GO:0098945	intrinsic component of presynaptic active zone membrane	11	5	2.88	0.26129
GO:0006851	mitochondrial calcium ion transmembrane transport	20	11	5.22	0.02424		GO:0008081	phosphoric diester hydrolase activity	57	20	14.9	0.1495		GO:0038201	TOR complex	11	3	2.88	0.2615
GO:0033561	regulation of water loss via skin	10	6	2.61	0.02436		GO:0043548	phosphatidylinositol 3-kinase binding	21	8	5.49	0.15814		GO:0034518	RNA cap binding complex	11	2	2.88	0.2616
GO:0044827	modulation by host of viral genome replication	10	6	2.61	0.02436		GO:0004252	serine-type endopeptidase activity	41	14	10.72	0.16033		GO:0014069	postsynaptic density	184	54	48.1	0.26426
GO:0043650	dicarboxylic acid biosynthetic process	10	6	2.61	0.02436		GO:0019200	carbohydrate kinase activity	18	7	4.7	0.16628		GO:0098839	postsynaptic density membrane	20	6	5.23	0.26772
GO:0006563	L-serine metabolic process	10	6	2.61	0.02436		GO:0070006	metalloaminopeptidase activity	18	7	4.7	0.16628		GO:1902911	protein kinase complex	79	17	20.65	0.26871
GO:0045820	negative regulation of glycolytic process	10	6	2.61	0.02436		GO:0015294	solute:cation symporter activity	35	15	9.15	0.16864		GO:0043227	membrane-bounded organelle	7475	1939	1954.21	0.26879
GO:0042255	ribosome assembly	37	10	9.66	0.02451		GO:0042625	ATPase-coupled ion transmembrane transporter activity	35	12	9.15	0.16901		GO:0070013	intracellular organelle lumen	3614	899	944.82	0.26915
GO:0032733	positive regulation of interleukin-10 production	18	9	4.7	0.02546		GO:0016417	S-acyltransferase activity	21	8	5.49	0.16905		GO:0097386	glial cell projection	17	6	4.44	0.27059
GO:0009952	anterior/posterior pattern specification	114	40	29.77	0.02552		GO:0005217	intracellular ligand-gated ion channel activity	16	3	4.18	0.16951		GO:0030659	cytoplasmic vesicle membrane	440	109	115.03	0.27476
GO:0005975	carbohydrate metabolic process	398	125	103.93	0.02575		GO:0016740	transferase activity	1569	407	410.11	0.17297		GO:0016324	apical plasma membrane	147	42	38.43	0.27758
GO:1902895	positive regulation of pri-miRNA transcription by RNA polymerase II	21	10	5.48	0.0276		GO:0004724	magnesium-dependent protein serine/threonine phosphatase activity	15	6	3.92	0.17438		GO:0098576	lumenal side of membrane	15	5	3.92	0.28111
GO:2000379	positive regulation of reactive oxygen species metabolic process	62	20	16.19	0.02765		GO:0031210	phosphatidylcholine binding	15	6	3.92	0.17438		GO:0030663	COPI-coated vesicle membrane	16	5	4.18	0.28116
GO:0048593	camera-type eye morphogenesis	71	21	18.54	0.02775		GO:0043024	ribosomal small subunit binding	15	6	3.92	0.17438		GO:0030133	transport vesicle	215	51	56.21	0.28929
GO:0060326	cell chemotaxis	144	46	37.6	0.02955		GO:0015144	carbohydrate transmembrane transporter activity	15	6	3.92	0.17438		GO:0005758	mitochondrial intermembrane space	60	18	15.69	0.29091
GO:0071248	cellular response to metal ion	103	35	26.9	0.02999		GO:0003735	structural constituent of ribosome	101	31	26.4	0.17458		GO:0097038	perinuclear endoplasmic reticulum	14	5	3.66	0.29266
GO:0051897	positive regulation of protein kinase B signaling	100	35	26.11	0.03006		GO:0051287	NAD binding	46	15	12.02	0.18071		GO:0005666	RNA polymerase III complex	14	5	3.66	0.29266
GO:0051881	regulation of mitochondrial membrane potential	56	20	14.62	0.03028		GO:0004551	nucleotide diphosphatase activity	12	5	3.14	0.18188		GO:0031965	nuclear membrane	217	56	56.73	0.29661
GO:0001658	branching involved in ureteric bud morphogenesis	33	14	8.62	0.0304		GO:0070628	proteasome binding	12	5	3.14	0.18188		GO:0005720	nuclear heterochromatin	21	7	5.49	0.29785
GO:0048771	tissue remodeling	108	33	28.2	0.03046		GO:0004653	polypeptide N-acetylgalactosaminyltransferase activity	12	5	3.14	0.18188		GO:0016459	myosin complex	34	10	8.89	0.29801
GO:0010469	regulation of signaling receptor activity	69	22	18.02	0.03051		GO:0016408	C-acyltransferase activity	12	5	3.14	0.18188		GO:0030672	synaptic vesicle membrane	45	11	11.76	0.29822
GO:1904294	positive regulation of ERAD pathway	13	7	3.39	0.03054		GO:0043027	cysteine-type endopeptidase inhibitor activity involved in apoptotic process	12	5	3.14	0.18188		GO:0012507	ER to Golgi transport vesicle membrane	35	9	9.15	0.2985
GO:0071377	cellular response to glucagon stimulus	13	7	3.39	0.03054		GO:0015085	calcium ion transmembrane transporter activity	74	20	19.34	0.18217		GO:0005938	cell cortex	203	54	53.07	0.29886
GO:1904706	negative regulation of vascular smooth muscle cell proliferation	13	7	3.39	0.03054		GO:0015075	ion transmembrane transporter activity	412	139	107.69	0.18229		GO:0030667	secretory granule membrane	169	42	44.18	0.29968
GO:0072673	lamellipodium morphogenesis	13	7	3.39	0.03054		GO:0017046	peptide hormone binding	25	9	6.53	0.18306		GO:0016328	lateral plasma membrane	39	12	10.2	0.30928
GO:2000178	negative regulation of neural precursor cell proliferation	13	7	3.39	0.03054		GO:0051427	hormone receptor binding	131	31	34.24	0.18311		GO:1904724	tertiary granule lumen	32	10	8.37	0.31507
GO:0031016	pancreas development	32	10	8.36	0.03067		GO:0016407	acetyltransferase activity	85	13	22.22	0.18454		GO:0000153	cytoplasmic ubiquitin ligase complex	11	4	2.88	0.31856
GO:0071456	cellular response to hypoxia	148	45	38.65	0.03148		GO:0017124	SH3 domain binding	91	28	23.79	0.18551		GO:0001533	cornified envelope	11	4	2.88	0.31856
GO:0042737	drug catabolic process	66	26	17.23	0.03253		GO:0004721	phosphoprotein phosphatase activity	131	44	34.24	0.18579		GO:0031462	Cul2-RING ubiquitin ligase complex	11	4	2.88	0.31856
GO:0009410	response to xenobiotic stimulus	153	45	39.95	0.0326		GO:0015078	proton transmembrane transporter activity	81	33	21.17	0.18593		GO:0031588	nucleotide-activated protein kinase complex	11	4	2.88	0.31856
GO:0072594	establishment of protein localization to organelle	402	106	104.97	0.03283		GO:0030545	receptor regulator activity	160	49	41.82	0.18675		GO:0030677	ribonuclease P complex	11	4	2.88	0.31856
GO:0046651	lymphocyte proliferation	141	37	36.82	0.03288		GO:0016878	acid-thiol ligase activity	19	8	4.97	0.18724		GO:0060076	excitatory synapse	22	5	5.75	0.31911
GO:0051180	vitamin transport	16	8	4.18	0.0347		GO:0015079	potassium ion transmembrane transporter activity	63	18	16.47	0.18755		GO:0034707	chloride channel complex	18	6	4.71	0.32267
GO:0006309	apoptotic DNA fragmentation	16	8	4.18	0.0347		GO:0046983	protein dimerization activity	778	228	203.35	0.18871		GO:0000151	ubiquitin ligase complex	226	55	59.08	0.32459
GO:0046129	purine ribonucleoside biosynthetic process	16	8	4.18	0.0347		GO:0005102	signaling receptor binding	770	209	201.26	0.19239		GO:0048471	perinuclear region of cytoplasm	475	130	124.18	0.32797
GO:0055093	response to hyperoxia	16	8	4.18	0.0347		GO:0070491	repressing transcription factor binding	51	16	13.33	0.19445		GO:0015629	actin cytoskeleton	349	95	91.24	0.32838
GO:0055114	oxidation-reduction process	658	243	171.82	0.0356		GO:0005525	GTP binding	240	69	62.73	0.19447		GO:0005796	Golgi lumen	36	11	9.41	0.33074
GO:0051130	positive regulation of cellular component organization	789	215	206.03	0.03689		GO:0030246	carbohydrate binding	135	46	35.29	0.19619		GO:0005905	clathrin-coated pit	49	14	12.81	0.33095
GO:0001569	branching involved in blood vessel morphogenesis	19	9	4.96	0.0374		GO:0002020	protease binding	79	24	20.65	0.20042		GO:1904115	axon cytoplasm	40	12	10.46	0.34462
GO:0030198	extracellular matrix organization	241	82	62.93	0.03764		GO:0020037	heme binding	60	19	15.68	0.20111		GO:0030054	cell junction	1102	286	288.1	0.34941
GO:0010638	positive regulation of organelle organization	443	115	115.68	0.03786		GO:0016773	phosphotransferase activity, alcohol group as acceptor	480	128	125.46	0.20143		GO:0099060	integral component of postsynaptic specialization membrane	20	6	5.23	0.35015
GO:0022617	extracellular matrix disassembly	42	16	10.97	0.04002		GO:0008289	lipid binding	432	128	112.92	0.20301		GO:0000159	protein phosphatase type 2A complex	15	5	3.92	0.35173
GO:0007193	adenylate cyclase-inhibiting G protein-coupled receptor signaling pathway	31	13	8.09	0.04004		GO:0017147	Wnt-protein binding	29	10	7.58	0.20492		GO:0035770	ribonucleoprotein granule	150	33	39.21	0.35201
GO:0051240	positive regulation of multicellular organismal process	993	292	259.3	0.04144		GO:0031418	L-ascorbic acid binding	19	7	4.97	0.20709		GO:0097730	non-motile cilium	74	18	19.35	0.35259
GO:0055081	anion homeostasis	21	10	5.48	0.04181		GO:0015662	ion transmembrane transporter activity, phosphorylative mechanism	19	7	4.97	0.20709		GO:0061695	transferase complex, transferring phosphorus-containing groups	184	37	48.1	0.35332
GO:1901841	regulation of high voltage-gated calcium channel activity	11	6	2.87	0.04192		GO:0008170	N-methyltransferase activity	75	19	19.6	0.20793		GO:0043204	perikaryon	70	20	18.3	0.36455
GO:0048311	mitochondrion distribution	11	6	2.87	0.04192		GO:0003730	mRNA 3'-UTR binding	60	17	15.68	0.21346		GO:0005777	peroxisome	99	27	25.88	0.36493
GO:0010842	retina layer formation	11	6	2.87	0.04192		GO:0042379	chemokine receptor binding	16	6	4.18	0.22067		GO:1990234	transferase complex	605	130	158.17	0.3759
GO:0032376	positive regulation of cholesterol transport	11	6	2.87	0.04192		GO:0009975	cyclase activity	16	6	4.18	0.22067		GO:0000803	sex chromosome	19	6	4.97	0.37593
GO:0060004	reflex	11	6	2.87	0.04192		GO:0030552	cAMP binding	16	6	4.18	0.22067		GO:0000177	cytoplasmic exosome (RNase complex)	12	4	3.14	0.38684
GO:0034982	mitochondrial protein processing	11	6	2.87	0.04192		GO:0035255	ionotropic glutamate receptor binding	16	6	4.18	0.22067		GO:0005847	mRNA cleavage and polyadenylation specificity factor complex	12	4	3.14	0.38684
GO:0050995	negative regulation of lipid catabolic process	11	6	2.87	0.04192		GO:0016814	hydrolase activity, acting on carbon-nitrogen (but not peptide) bonds, in cyclic amidines	16	6	4.18	0.22067		GO:0098799	outer mitochondrial membrane protein complex	12	4	3.14	0.38684
GO:0019228	neuronal action potential	11	6	2.87	0.04192		GO:0001223	transcription coactivator binding	16	6	4.18	0.22067		GO:0005721	pericentric heterochromatin	12	4	3.14	0.38684
GO:0035791	platelet-derived growth factor receptor-beta signaling pathway	11	6	2.87	0.04192		GO:0001227	DNA-binding transcription repressor activity, RNA polymerase II-specific	129	38	33.72	0.22078		GO:0032433	filopodium tip	12	4	3.14	0.38684
GO:0045063	T-helper 1 cell differentiation	11	6	2.87	0.04192		GO:0004672	protein kinase activity	403	106	105.34	0.22507		GO:0005662	DNA replication factor A complex	12	4	3.14	0.38684
GO:0034377	plasma lipoprotein particle assembly	11	6	2.87	0.04192		GO:0000049	tRNA binding	47	15	12.28	0.22693		GO:0000784	nuclear chromosome, telomeric region	82	23	21.44	0.38734
GO:0006607	NLS-bearing protein import into nucleus	11	6	2.87	0.04192		GO:0005085	guanyl-nucleotide exchange factor activity	152	37	39.73	0.22913		GO:0030017	sarcomere	162	37	42.35	0.3977
GO:0070208	protein heterotrimerization	11	6	2.87	0.04192		GO:0015293	symporter activity	58	23	15.16	0.2319		GO:0016323	basolateral plasma membrane	116	36	30.33	0.40303
GO:0046949	fatty-acyl-CoA biosynthetic process	23	8	6.01	0.04201		GO:0008238	exopeptidase activity	75	28	19.6	0.23345		GO:0019897	extrinsic component of plasma membrane	91	28	23.79	0.40994
GO:0046395	carboxylic acid catabolic process	192	64	50.14	0.04299		GO:0001968	fibronectin binding	23	8	6.01	0.23408		GO:0031201	SNARE complex	27	8	7.06	0.41028
GO:0051646	mitochondrion localization	31	17	8.09	0.04332		GO:0051059	NF-kappaB binding	23	8	6.01	0.23408		GO:0030027	lamellipodium	151	45	39.48	0.41617
GO:0034381	plasma lipoprotein particle clearance	25	12	6.53	0.04353		GO:0008236	serine-type peptidase activity	54	19	14.11	0.23445		GO:0033116	endoplasmic reticulum-Golgi intermediate compartment membrane	46	13	12.03	0.42654
GO:0060078	regulation of postsynaptic membrane potential	49	16	12.8	0.04367		GO:0001056	RNA polymerase III activity	13	5	3.4	0.23539		GO:0044322	endoplasmic reticulum quality control compartment	20	6	5.23	0.42934
GO:0010517	regulation of phospholipase activity	35	12	9.14	0.04369		GO:0044183	protein folding chaperone	13	5	3.4	0.23539		GO:0099512	supramolecular fiber	551	117	144.05	0.44181
GO:0002828	regulation of type 2 immune response	19	7	4.96	0.04375		GO:0015020	glucuronosyltransferase activity	13	5	3.4	0.23539		GO:0044295	axonal growth cone	24	7	6.27	0.44367
GO:0002377	immunoglobulin production	59	13	15.41	0.04403		GO:0035250	UDP-galactosyltransferase activity	13	5	3.4	0.23539		GO:0008180	COP9 signalosome	24	7	6.27	0.44367
GO:0007005	mitochondrion organization	381	166	99.49	0.04536		GO:0070840	dynein complex binding	13	5	3.4	0.23539		GO:0031526	brush border membrane	24	7	6.27	0.44367
GO:0034220	ion transmembrane transport	616	196	160.85	0.04653		GO:0001965	G-protein alpha-subunit binding	13	5	3.4	0.23539		GO:0005856	cytoskeleton	1360	311	355.55	0.44884
GO:0043542	endothelial cell migration	155	52	40.47	0.04677		GO:0072509	divalent inorganic cation transmembrane transporter activity	25	6	6.53	0.236		GO:0070469	respirasome	65	47	16.99	0.44998
GO:0070542	response to fatty acid	53	18	13.84	0.0475		GO:0030971	receptor tyrosine kinase binding	44	14	11.5	0.24149		GO:0030173	integral component of Golgi membrane	43	12	11.24	0.45336
GO:1901524	regulation of mitophagy	14	7	3.66	0.04758		GO:0031072	heat shock protein binding	93	23	24.31	0.24341		GO:0008328	ionotropic glutamate receptor complex	13	4	3.4	0.45408
GO:0032495	response to muramyl dipeptide	14	7	3.66	0.04758		GO:0035254	glutamate receptor binding	26	10	6.8	0.25073		GO:0071437	invadopodium	13	4	3.4	0.45408
GO:0072111	cell proliferation involved in kidney development	14	7	3.66	0.04758		GO:0016505	peptidase activator activity involved in apoptotic process	10	4	2.61	0.25121		GO:0032421	stereocilium bundle	28	7	7.32	0.45466
GO:0046337	phosphatidylethanolamine metabolic process	14	7	3.66	0.04758		GO:0004559	alpha-mannosidase activity	10	4	2.61	0.25121		GO:0030665	clathrin-coated vesicle membrane	64	18	16.73	0.45525
GO:0046459	short-chain fatty acid metabolic process	14	7	3.66	0.04758		GO:0015645	fatty acid ligase activity	10	4	2.61	0.25121		GO:0005875	microtubule associated complex	87	21	22.74	0.46696
GO:0018149	peptide cross-linking	14	7	3.66	0.04758		GO:0017166	vinculin binding	10	4	2.61	0.25121		GO:0035097	histone methyltransferase complex	68	15	17.78	0.46751
GO:0043567	regulation of insulin-like growth factor receptor signaling pathway	14	7	3.66	0.04758		GO:0034450	ubiquitin-ubiquitin ligase activity	10	4	2.61	0.25121		GO:0005811	lipid droplet	51	14	13.33	0.46869
GO:0009235	cobalamin metabolic process	14	7	3.66	0.04758		GO:0005001	transmembrane receptor protein tyrosine phosphatase activity	10	4	2.61	0.25121		GO:0034774	secretory granule lumen	193	58	50.46	0.46969
GO:0006688	glycosphingolipid biosynthetic process	14	7	3.66	0.04758		GO:0048185	activin binding	10	4	2.61	0.25121		GO:0016342	catenin complex	17	5	4.44	0.46984
GO:0010226	response to lithium ion	14	7	3.66	0.04758		GO:0004601	peroxidase activity	21	5	5.49	0.25169		GO:0043025	neuronal cell body	279	77	72.94	0.47667
GO:0008285	negative regulation of cell population proliferation	427	140	111.5	0.04761		GO:0000987	cis-regulatory region sequence-specific DNA binding	314	80	82.07	0.25213		GO:0043198	dendritic shaft	21	6	5.49	0.48193
GO:0051094	positive regulation of developmental process	799	242	208.64	0.04812		GO:0016829	lyase activity	130	47	33.98	0.25218		GO:0030139	endocytic vesicle	181	45	47.32	0.48413
GO:0032787	monocarboxylic acid metabolic process	412	134	107.58	0.05003		GO:0031624	ubiquitin conjugating enzyme binding	27	9	7.06	0.25688		GO:0030669	clathrin-coated endocytic vesicle membrane	25	7	6.54	0.49177
GO:0051091	positive regulation of DNA-binding transcription factor activity	169	58	44.13	0.05083		GO:0008509	anion transmembrane transporter activity	153	55	39.99	0.25983		GO:0005882	intermediate filament	29	8	7.58	0.50012
GO:0030324	lung development	111	32	28.98	0.05084		GO:0030414	peptidase inhibitor activity	58	22	15.16	0.26072		GO:0055038	recycling endosome membrane	52	14	13.59	0.50187
GO:0042493	response to drug	582	193	151.98	0.05088		GO:0005261	cation channel activity	143	42	37.38	0.26096		GO:0005764	lysosome	447	110	116.86	0.50209
GO:0032332	positive regulation of chondrocyte differentiation	17	8	4.44	0.0509		GO:0099529	neurotransmitter receptor activity involved in regulation of postsynaptic membrane potential	15	8	3.92	0.26102		GO:1990023	mitotic spindle midzone	10	3	2.61	0.50851
GO:0032727	positive regulation of interferon-alpha production	17	8	4.44	0.0509		GO:0001216	DNA-binding transcription activator activity	218	60	56.98	0.26113		GO:0002116	semaphorin receptor complex	10	3	2.61	0.50851
GO:0019934	cGMP-mediated signaling	17	8	4.44	0.0509		GO:0003824	catalytic activity	3658	1016	956.13	0.26162		GO:0005767	secondary lysosome	10	3	2.61	0.50851
GO:0008053	mitochondrial fusion	17	8	4.44	0.0509		GO:0099604	ligand-gated calcium channel activity	14	2	3.66	0.26164		GO:0016281	eukaryotic translation initiation factor 4F complex	10	3	2.61	0.50851
GO:0014829	vascular smooth muscle contraction	17	8	4.44	0.0509		GO:0001067	regulatory region nucleic acid binding	439	112	114.75	0.26177		GO:0099243	extrinsic component of synaptic membrane	10	3	2.61	0.50851
GO:0008347	glial cell migration	29	10	7.57	0.05103		GO:0099106	ion channel regulator activity	60	9	15.68	0.26218		GO:0035631	CD40 receptor complex	10	3	2.61	0.50851
GO:0071396	cellular response to lipid	370	99	96.62	0.05103		GO:0035639	purine ribonucleoside triphosphate binding	1222	302	319.41	0.26361		GO:0030141	secretory granule	448	115	117.12	0.50881
GO:0006790	sulfur compound metabolic process	245	83	63.98	0.05128		GO:0004866	endopeptidase inhibitor activity	57	21	14.9	0.26638		GO:0055029	nuclear DNA-directed RNA polymerase complex	81	15	21.18	0.51053
GO:1905330	regulation of morphogenesis of an epithelium	126	33	32.9	0.0513		GO:0016298	lipase activity	61	18	15.94	0.26731		GO:0032590	dendrite membrane	14	4	3.66	0.51865
GO:0034097	response to cytokine	681	191	177.83	0.05138		GO:0120013	lipid transfer activity	23	8	6.01	0.26733		GO:0005623	cell	41	11	10.72	0.51969
GO:0042475	odontogenesis of dentin-containing tooth	44	17	11.49	0.05165		GO:0071813	lipoprotein particle binding	17	6	4.44	0.26743		GO:0044297	cell body	324	89	84.7	0.52238
GO:0097306	cellular response to alcohol	59	20	15.41	0.05179		GO:0036459	thiol-dependent ubiquitinyl hydrolase activity	76	21	19.86	0.26752		GO:1904813	ficolin-1-rich granule lumen	95	25	24.84	0.52412
GO:0051560	mitochondrial calcium ion homeostasis	20	9	5.22	0.05265		GO:0004857	enzyme inhibitor activity	184	60	48.09	0.26956		GO:0043657	host cell	57	16	14.9	0.52448
GO:0090184	positive regulation of kidney development	20	9	5.22	0.05265		GO:0005158	insulin receptor binding	17	6	4.44	0.27041		GO:0030904	retromer complex	18	5	4.71	0.52645
GO:0045776	negative regulation of blood pressure	20	9	5.22	0.05265		GO:0000146	microfilament motor activity	17	6	4.44	0.27041		GO:0071782	endoplasmic reticulum tubular network	18	5	4.71	0.52645
GO:0006626	protein targeting to mitochondrion	73	26	19.06	0.05289		GO:0016849	phosphorus-oxygen lyase activity	17	6	4.44	0.27041		GO:0005891	voltage-gated calcium channel complex	22	6	5.75	0.53291
GO:0030574	collagen catabolic process	26	11	6.79	0.05328		GO:0019829	ATPase-coupled cation transmembrane transporter activity	31	9	8.1	0.27064		GO:0043195	terminal bouton	22	6	5.75	0.53291
GO:0006656	phosphatidylcholine biosynthetic process	26	11	6.79	0.05328		GO:0003924	GTPase activity	191	54	49.92	0.27322		GO:0005783	endoplasmic reticulum	864	229	225.88	0.53692
GO:0035094	response to nicotine	23	10	6.01	0.05333		GO:0070851	growth factor receptor binding	78	28	20.39	0.27359		GO:0000421	autophagosome membrane	26	7	6.8	0.53852
GO:0007498	mesoderm development	72	21	18.8	0.05357		GO:0005319	lipid transporter activity	71	22	18.56	0.27531		GO:1902554	serine/threonine protein kinase complex	62	10	16.21	0.54162
GO:0070374	positive regulation of ERK1 and ERK2 cascade	101	34	26.37	0.05496		GO:0019894	kinesin binding	24	8	6.27	0.27602		GO:0019005	SCF ubiquitin ligase complex	46	12	12.03	0.55979
GO:0045786	negative regulation of cell cycle	436	103	113.85	0.05545		GO:0004867	serine-type endopeptidase inhibitor activity	24	8	6.27	0.27602		GO:0008021	synaptic vesicle	99	25	25.88	0.56705
GO:0060284	regulation of cell development	555	169	144.92	0.05591		GO:0001786	phosphatidylserine binding	31	10	8.1	0.27653		GO:0001726	ruffle	129	32	33.72	0.57077
GO:0009628	response to abiotic stimulus	807	222	210.73	0.05657		GO:0030594	neurotransmitter receptor activity	20	10	5.23	0.28034		GO:0031901	early endosome membrane	97	25	25.36	0.57212
GO:0046364	monosaccharide biosynthetic process	62	25	16.19	0.05679		GO:0000339	RNA cap binding	14	4	3.66	0.28115		GO:0005840	ribosome	160	47	41.83	0.57809
GO:0006448	regulation of translational elongation	14	6	3.66	0.05721		GO:0015295	solute:proton symporter activity	14	5	3.66	0.29249		GO:0005740	mitochondrial envelope	544	246	142.22	0.57826
GO:0051341	regulation of oxidoreductase activity	57	17	14.88	0.05722		GO:0000062	fatty-acyl-CoA binding	14	5	3.66	0.29249		GO:0070971	endoplasmic reticulum exit site	15	4	3.92	0.57935
GO:0001783	B cell apoptotic process	16	6	4.18	0.05724		GO:0004180	carboxypeptidase activity	28	8	7.32	0.29271		GO:0031143	pseudopodium	15	4	3.92	0.57935
GO:0000768	syncytium formation by plasma membrane fusion	34	10	8.88	0.05729		GO:1990841	promoter-specific chromatin binding	35	11	9.15	0.29374		GO:0005834	heterotrimeric G-protein complex	11	3	2.88	0.57974
GO:0035270	endocrine system development	60	16	15.67	0.05734		GO:0030331	estrogen receptor binding	35	11	9.15	0.29374		GO:0031464	Cul4A-RING E3 ubiquitin ligase complex	11	3	2.88	0.57974
GO:0072666	establishment of protein localization to vacuole	39	10	10.18	0.05737		GO:0008028	monocarboxylic acid transmembrane transporter activity	21	7	5.49	0.29765		GO:0071556	integral component of lumenal side of endoplasmic reticulum membrane	11	3	2.88	0.57974
GO:0034250	positive regulation of cellular amide metabolic process	109	35	28.46	0.05765		GO:0043236	laminin binding	21	7	5.49	0.29765		GO:0030897	HOPS complex	11	3	2.88	0.57974
GO:0051092	positive regulation of NF-kappaB transcription factor activity	98	33	25.59	0.05777		GO:0016830	carbon-carbon lyase activity	35	14	9.15	0.31728		GO:0000783	nuclear telomere cap complex	11	3	2.88	0.57974
GO:0045598	regulation of fat cell differentiation	80	26	20.89	0.05779		GO:0031683	G-protein beta/gamma-subunit complex binding	11	4	2.88	0.31841		GO:0000242	pericentriolar material	19	5	4.97	0.5802
GO:0014014	negative regulation of gliogenesis	19	7	4.96	0.05808		GO:0000400	four-way junction DNA binding	11	4	2.88	0.31841		GO:0000786	nucleosome	19	5	4.97	0.5802
GO:0043543	protein acylation	180	34	47	0.05953		GO:0031432	titin binding	11	4	2.88	0.31841		GO:0044291	cell-cell contact zone	55	12	14.38	0.58024
GO:0045597	positive regulation of cell differentiation	570	172	148.84	0.06399		GO:0017154	semaphorin receptor activity	11	4	2.88	0.31841		GO:0032592	integral component of mitochondrial membrane	54	25	14.12	0.58047
GO:0008217	regulation of blood pressure	92	33	24.02	0.06481		GO:0035613	RNA stem-loop binding	11	4	2.88	0.31841		GO:0031674	I band	113	25	29.54	0.5812
GO:0042221	response to chemical	2488	694	649.68	0.06493		GO:0070034	telomerase RNA binding	18	6	4.7	0.32247		GO:0031090	organelle membrane	2279	666	595.81	0.58144
GO:0017001	antibiotic catabolic process	23	11	6.01	0.06548		GO:0061608	nuclear import signal receptor activity	18	6	4.7	0.32247		GO:0030286	dynein complex	25	9	6.54	0.58259
GO:0044058	regulation of digestive system process	12	6	3.13	0.06573		GO:0019706	protein-cysteine S-palmitoyltransferase activity	18	6	4.7	0.32247		GO:0016528	sarcoplasm	58	16	15.16	0.583
GO:2001025	positive regulation of response to drug	12	6	3.13	0.06573		GO:0070412	R-SMAD binding	18	6	4.7	0.32247		GO:1990351	transporter complex	145	38	37.91	0.58319
GO:0048265	response to pain	12	6	3.13	0.06573		GO:0070530	K63-linked polyubiquitin modification-dependent protein binding	18	6	4.7	0.32247		GO:0005774	vacuolar membrane	283	58	73.99	0.58685
GO:1900119	positive regulation of execution phase of apoptosis	12	6	3.13	0.06573		GO:0004896	cytokine receptor activity	43	13	11.24	0.3227		GO:0098797	plasma membrane protein complex	293	72	76.6	0.58711
GO:0009070	serine family amino acid biosynthetic process	12	6	3.13	0.06573		GO:0019003	GDP binding	47	14	12.28	0.33511		GO:0032154	cleavage furrow	35	9	9.15	0.58734
GO:1903729	regulation of plasma membrane organization	12	6	3.13	0.06573		GO:0050840	extracellular matrix binding	43	14	11.24	0.3451		GO:0001669	acrosomal vesicle	39	10	10.2	0.58939
GO:0034199	activation of protein kinase A activity	12	6	3.13	0.06573		GO:0015081	sodium ion transmembrane transporter activity	51	16	13.33	0.34513		GO:0030426	growth cone	114	30	29.8	0.59029
GO:0002507	tolerance induction	12	6	3.13	0.06573		GO:0016779	nucleotidyltransferase activity	92	22	24.05	0.34719		GO:0030176	integral component of endoplasmic reticulum membrane	101	26	26.4	0.59082
GO:0051054	positive regulation of DNA metabolic process	145	39	37.86	0.06593		GO:0015291	secondary active transmembrane transporter activity	105	35	27.44	0.34817		GO:0072562	blood microparticle	47	12	12.29	0.59353
GO:0019693	ribose phosphate metabolic process	310	105	80.95	0.06686		GO:0004114	3',5'-cyclic-nucleotide phosphodiesterase activity	19	8	4.97	0.34941		GO:0031300	intrinsic component of organelle membrane	252	72	65.88	0.59614
GO:0042110	T cell activation	246	57	64.24	0.06695		GO:0043028	cysteine-type endopeptidase regulator activity involved in apoptotic process	20	8	5.23	0.34948		GO:0098984	neuron to neuron synapse	199	57	52.03	0.59635
GO:2000058	regulation of ubiquitin-dependent protein catabolic process	109	38	28.46	0.06771		GO:0008235	metalloexopeptidase activity	40	13	10.46	0.34954		GO:0099091	postsynaptic specialization, intracellular component	18	7	4.71	0.59682
GO:0032647	regulation of interferon-alpha production	19	10	4.96	0.06797		GO:0016747	transferase activity, transferring acyl groups other than amino-acyl groups	152	39	39.73	0.35043		GO:0030427	site of polarized growth	117	31	30.59	0.59714
GO:0060840	artery development	66	22	17.23	0.06798		GO:0032451	demethylase activity	30	7	7.84	0.35046		GO:0016460	myosin II complex	13	3	3.4	0.59727
GO:1903578	regulation of ATP metabolic process	95	28	24.81	0.06807		GO:0038024	cargo receptor activity	44	10	11.5	0.35063		GO:0098588	bounding membrane of organelle	1312	328	343	0.60016
GO:2001026	regulation of endothelial cell chemotaxis	15	7	3.92	0.06808		GO:0016405	CoA-ligase activity	15	5	3.92	0.35155		GO:0005635	nuclear envelope	334	86	87.32	0.60991
GO:2001057	reactive nitrogen species metabolic process	53	16	13.84	0.06813		GO:0035591	signaling adaptor activity	39	7	10.19	0.3531		GO:0005929	cilium	307	66	80.26	0.61185
GO:0032615	interleukin-12 production	27	9	7.05	0.06814		GO:0003707	steroid hormone receptor activity	33	10	8.63	0.35416		GO:0005844	polysome	52	12	13.59	0.62584
GO:0007549	dosage compensation	16	6	4.18	0.06815		GO:0005125	cytokine activity	66	19	17.25	0.35565		GO:0005903	brush border	48	13	12.55	0.62732
GO:0072243	metanephric nephron epithelium development	13	5	3.39	0.06816		GO:0051721	protein phosphatase 2A binding	26	8	6.8	0.36465		GO:0030666	endocytic vesicle membrane	96	21	25.1	0.62932
GO:0003341	cilium movement	22	7	5.74	0.06818		GO:0071949	FAD binding	26	8	6.8	0.36465		GO:0005884	actin filament	86	21	22.48	0.63028
GO:1901836	regulation of transcription of nucleolar large rRNA by RNA polymerase I	12	4	3.13	0.0682		GO:0099094	ligand-gated cation channel activity	40	10	10.46	0.36545		GO:0005925	focal adhesion	318	81	83.14	0.63059
GO:0010171	body morphogenesis	35	9	9.14	0.06826		GO:0030295	protein kinase activator activity	49	12	12.81	0.36562		GO:0035371	microtubule plus-end	16	4	4.18	0.63539
GO:0021700	developmental maturation	147	49	38.39	0.0686		GO:0035091	phosphatidylinositol binding	175	45	45.74	0.36815		GO:0005697	telomerase holoenzyme complex	16	4	4.18	0.63539
GO:0001960	negative regulation of cytokine-mediated signaling pathway	38	13	9.92	0.06953		GO:0051020	GTPase binding	381	86	99.59	0.372		GO:0016514	SWI/SNF complex	16	4	4.18	0.63539
GO:0048678	response to axon injury	44	15	11.49	0.06958		GO:0004888	transmembrane signaling receptor activity	303	89	79.2	0.37278		GO:0098796	membrane protein complex	697	205	182.22	0.63861
GO:0010165	response to X-ray	25	10	6.53	0.06958		GO:0005506	iron ion binding	78	22	20.39	0.37537		GO:0017119	Golgi transport complex	12	3	3.14	0.64404
GO:0032402	melanosome transport	15	7	3.92	0.06963		GO:0015248	sterol transporter activity	19	6	4.97	0.37573		GO:0043218	compact myelin	12	3	3.14	0.64404
GO:0072202	cell differentiation involved in metanephros development	15	7	3.92	0.06963		GO:0004620	phospholipase activity	54	15	14.11	0.37579		GO:0030126	COPI vesicle coat	12	3	3.14	0.64404
GO:0007263	nitric oxide mediated signal transduction	15	7	3.92	0.06963		GO:0004879	nuclear receptor activity	30	9	7.84	0.38051		GO:0099061	integral component of postsynaptic density membrane	12	3	3.14	0.64404
GO:0007274	neuromuscular synaptic transmission	15	7	3.92	0.06963		GO:0043168	anion binding	1802	485	471.01	0.38134		GO:0031528	microvillus membrane	12	3	3.14	0.64404
GO:0043951	negative regulation of cAMP-mediated signaling	15	7	3.92	0.06963		GO:0005262	calcium channel activity	62	15	16.21	0.38174		GO:0000407	phagophore assembly site	26	5	6.8	0.64455
GO:0002682	regulation of immune system process	787	175	205.51	0.07013		GO:0046872	metal ion binding	2418	642	632.02	0.38413		GO:0005737	cytoplasm	6966	1896	1821.14	0.65354
GO:0002062	chondrocyte differentiation	82	31	21.41	0.07031		GO:0016790	thiolester hydrolase activity	24	11	6.27	0.38538		GO:0015630	microtubule cytoskeleton	812	169	212.28	0.65437
GO:0051129	negative regulation of cellular component organization	463	128	120.9	0.07082		GO:0001228	DNA-binding transcription activator activity, RNA polymerase II-specific	217	59	56.72	0.38623		GO:0098685	Schaffer collateral - CA1 synapse	41	10	10.72	0.65906
GO:0007610	behavior	292	82	76.25	0.07087		GO:0060590	ATPase regulator activity	31	9	8.1	0.38666		GO:0031970	organelle envelope lumen	68	20	17.78	0.66028
GO:0098657	import into cell	92	29	24.02	0.071		GO:0016641	oxidoreductase activity, acting on the CH-NH2 group of donors, oxygen as acceptor	12	4	3.14	0.38667		GO:0090575	RNA polymerase II transcription regulator complex	121	26	31.63	0.66149
GO:0016242	negative regulation of macroautophagy	29	12	7.57	0.07109		GO:0004535	poly(A)-specific ribonuclease activity	12	4	3.14	0.38667		GO:1905368	peptidase complex	76	17	19.87	0.66154
GO:0030177	positive regulation of Wnt signaling pathway	129	38	33.69	0.0711		GO:0005251	delayed rectifier potassium channel activity	12	4	3.14	0.38667		GO:0036464	cytoplasmic ribonucleoprotein granule	142	30	37.12	0.66168
GO:0031667	response to nutrient levels	308	84	80.43	0.07121		GO:0005537	mannose binding	12	4	3.14	0.38667		GO:0031463	Cul3-RING ubiquitin ligase complex	33	8	8.63	0.66292
GO:0046039	GTP metabolic process	18	8	4.7	0.07126		GO:0008179	adenylate cyclase binding	12	4	3.14	0.38667		GO:0005902	microvillus	45	11	11.76	0.66298
GO:1900740	positive regulation of protein insertion into mitochondrial membrane involved in apoptotic signaling pathway	18	8	4.7	0.07126		GO:0045505	dynein intermediate chain binding	12	4	3.14	0.38667		GO:0036126	sperm flagellum	29	7	7.58	0.66609
GO:1900745	positive regulation of p38MAPK cascade	18	8	4.7	0.07126		GO:0016279	protein-lysine N-methyltransferase activity	45	10	11.76	0.38755		GO:0001772	immunological synapse	21	5	5.49	0.67691
GO:0003181	atrioventricular valve morphogenesis	18	8	4.7	0.07126		GO:0016614	oxidoreductase activity, acting on CH-OH group of donors	77	30	20.13	0.3891		GO:0098802	plasma membrane signaling receptor complex	102	24	26.67	0.68787
GO:0003091	renal water homeostasis	21	9	5.48	0.07144		GO:0042805	actinin binding	34	9	8.89	0.39132		GO:0005793	endoplasmic reticulum-Golgi intermediate compartment	88	23	23.01	0.6907
GO:0071549	cellular response to dexamethasone stimulus	21	9	5.48	0.07144		GO:0032182	ubiquitin-like protein binding	80	21	20.91	0.39132		GO:0045202	synapse	661	184	172.81	0.69364
GO:2000772	regulation of cellular senescence	30	9	7.83	0.07158		GO:0030165	PDZ domain binding	45	13	11.76	0.39136		GO:0030057	desmosome	13	3	3.4	0.70102
GO:0006979	response to oxidative stress	295	89	77.03	0.07324		GO:0061980	regulatory RNA binding	29	5	7.58	0.39193		GO:0035102	PRC1 complex	13	3	3.4	0.70102
GO:0045165	cell fate commitment	123	40	32.12	0.07451		GO:0019901	protein kinase binding	428	117	111.87	0.39557		GO:0071565	nBAF complex	13	3	3.4	0.70102
GO:0045471	response to ethanol	73	25	19.06	0.0756		GO:0061630	ubiquitin protein ligase activity	160	45	41.82	0.39749		GO:0030132	clathrin coat of coated pit	13	3	3.4	0.70102
GO:0043406	positive regulation of MAP kinase activity	171	54	44.65	0.07738		GO:0030742	GTP-dependent protein binding	16	5	4.18	0.41104		GO:0042575	DNA polymerase complex	13	3	3.4	0.70102
GO:0007568	aging	206	66	53.79	0.07843		GO:0042056	chemoattractant activity	16	5	4.18	0.41104		GO:0031527	filopodium membrane	13	3	3.4	0.70102
GO:0048584	positive regulation of response to stimulus	1303	363	340.25	0.07864		GO:0008649	rRNA methyltransferase activity	16	5	4.18	0.41104		GO:0090734	site of DNA damage	58	13	15.16	0.70155
GO:0031532	actin cytoskeleton reorganization	71	21	18.54	0.07947		GO:0032183	SUMO binding	16	5	4.18	0.41104		GO:0031256	leading edge membrane	109	32	28.5	0.70192
GO:0030510	regulation of BMP signaling pathway	57	20	14.88	0.08089		GO:0015491	cation:cation antiporter activity	16	5	4.18	0.41104		GO:0048787	presynaptic active zone membrane	15	6	3.92	0.70216
GO:1901658	glycosyl compound catabolic process	24	11	6.27	0.08093		GO:0120014	phospholipid transfer activity	16	5	4.18	0.41104		GO:1905348	endonuclease complex	30	8	7.84	0.70248
GO:0032374	regulation of cholesterol transport	22	10	5.74	0.08098		GO:0005267	potassium channel activity	44	11	11.5	0.41156		GO:0070160	tight junction	72	15	18.82	0.70315
GO:0060038	cardiac muscle cell proliferation	33	12	8.62	0.08107		GO:0051015	actin filament binding	136	37	35.55	0.42005		GO:0101003	ficolin-1-rich granule membrane	30	7	7.84	0.70339
GO:0072210	metanephric nephron development	20	7	5.22	0.08125		GO:0005160	transforming growth factor beta receptor binding	31	9	8.1	0.42305		GO:0031461	cullin-RING ubiquitin ligase complex	127	28	33.2	0.70339
GO:0032965	regulation of collagen biosynthetic process	23	7	6.01	0.08133		GO:0019903	protein phosphatase binding	102	29	26.66	0.42574		GO:0032587	ruffle membrane	71	17	18.56	0.70663
GO:0010324	membrane invagination	46	13	12.01	0.08133		GO:0017048	Rho GTPase binding	120	31	31.37	0.42962		GO:0000228	nuclear chromosome	371	77	96.99	0.70697
GO:0001893	maternal placenta development	20	6	5.22	0.08136		GO:0019783	ubiquitin-like protein-specific protease activity	85	24	22.22	0.43087		GO:0031312	extrinsic component of organelle membrane	36	11	9.41	0.70917
GO:0043470	regulation of carbohydrate catabolic process	68	18	17.76	0.08141		GO:0042887	amide transmembrane transporter activity	29	7	7.58	0.43158		GO:0032420	stereocilium	26	6	6.8	0.71015
GO:0031365	N-terminal protein amino acid modification	22	5	5.74	0.08152		GO:0034593	phosphatidylinositol bisphosphate phosphatase activity	20	4	5.23	0.43177		GO:0000790	nuclear chromatin	225	49	58.82	0.71213
GO:0045823	positive regulation of heart contraction	22	5	5.74	0.08152		GO:0044389	ubiquitin-like protein ligase binding	221	50	57.77	0.43378		GO:0012505	endomembrane system	2734	701	714.76	0.71758
GO:0000902	cell morphogenesis	651	191	169.99	0.08219		GO:0048365	Rac GTPase binding	46	13	12.02	0.43422		GO:0034451	centriolar satellite	22	5	5.75	0.71927
GO:0016239	positive regulation of macroautophagy	57	19	14.88	0.0829		GO:0017112	Rab guanyl-nucleotide exchange factor activity	35	10	9.15	0.43429		GO:0031941	filamentous actin	22	5	5.75	0.71927
GO:0050679	positive regulation of epithelial cell proliferation	116	38	30.29	0.08334		GO:0005507	copper ion binding	35	10	9.15	0.43429		GO:0005657	replication fork	55	10	14.38	0.72061
GO:0033138	positive regulation of peptidyl-serine phosphorylation	57	20	14.88	0.08412		GO:0008080	N-acetyltransferase activity	73	8	19.08	0.43474		GO:0005794	Golgi apparatus	1000	247	261.43	0.72335
GO:0032436	positive regulation of proteasomal ubiquitin-dependent protein catabolic process	57	20	14.88	0.08412		GO:0002039	p53 binding	50	14	13.07	0.43488		GO:0030016	myofibril	178	40	46.54	0.72789
GO:0006811	ion transport	878	277	229.27	0.08492		GO:0033218	amide binding	200	56	52.28	0.44198		GO:0031985	Golgi cisterna	66	19	17.25	0.7312
GO:0006469	negative regulation of protein kinase activity	168	53	43.87	0.08559		GO:0000979	RNA polymerase II core promoter sequence-specific DNA binding	24	7	6.27	0.44344		GO:0005819	spindle	255	50	66.67	0.74097
GO:0043123	positive regulation of I-kappaB kinase/NF-kappaB signaling	122	39	31.86	0.08602		GO:0031369	translation initiation factor binding	24	7	6.27	0.44344		GO:0045121	membrane raft	206	60	53.86	0.74847
GO:0051028	mRNA transport	112	28	29.25	0.08936		GO:1901681	sulfur compound binding	144	48	37.64	0.44684		GO:0017053	transcription repressor complex	55	11	14.38	0.7506
GO:0005996	monosaccharide metabolic process	181	66	47.26	0.0894		GO:0016887	ATPase activity	305	59	79.72	0.4504		GO:0042827	platelet dense granule	14	3	3.66	0.75076
GO:1901136	carbohydrate derivative catabolic process	125	41	32.64	0.09085		GO:0016874	ligase activity	108	32	28.23	0.45276		GO:0005911	cell-cell junction	248	54	64.84	0.75395
GO:0022904	respiratory electron transport chain	83	55	21.67	0.09098		GO:0017171	serine hydrolase activity	56	20	14.64	0.45369		GO:0097542	ciliary tip	40	9	10.46	0.75501
GO:2000243	positive regulation of reproductive process	37	14	9.66	0.09107		GO:0016491	oxidoreductase activity	463	165	121.02	0.45385		GO:0000139	Golgi membrane	492	122	128.63	0.76193
GO:0045669	positive regulation of osteoblast differentiation	41	15	10.71	0.09114		GO:0016769	transferase activity, transferring nitrogenous groups	15	8	3.92	0.45389		GO:0005789	endoplasmic reticulum membrane	694	170	181.43	0.76409
GO:0032482	Rab protein signal transduction	41	15	10.71	0.09114		GO:0016722	oxidoreductase activity, oxidizing metal ions	13	4	3.4	0.45391		GO:0098793	presynapse	248	67	64.84	0.7687
GO:0030199	collagen fibril organization	41	15	10.71	0.09114		GO:0016423	tRNA (guanine) methyltransferase activity	13	4	3.4	0.45391		GO:0005782	peroxisomal matrix	32	7	8.37	0.76935
GO:0050730	regulation of peptidyl-tyrosine phosphorylation	154	46	40.21	0.09121		GO:0004623	phospholipase A2 activity	13	4	3.4	0.45391		GO:0099056	integral component of presynaptic membrane	29	8	7.58	0.77206
GO:0031396	regulation of protein ubiquitination	142	41	37.08	0.09147		GO:0023026	MHC class II protein complex binding	13	4	3.4	0.45391		GO:0000930	gamma-tubulin complex	19	4	4.97	0.77248
GO:0032648	regulation of interferon-beta production	33	12	8.62	0.09155		GO:0005501	retinoid binding	13	4	3.4	0.45391		GO:0099023	vesicle tethering complex	56	12	14.64	0.77299
GO:2000696	regulation of epithelial cell differentiation involved in kidney development	10	5	2.61	0.09169		GO:0016289	CoA hydrolase activity	12	7	3.14	0.45393		GO:0035861	site of double-strand break	45	10	11.76	0.77588
GO:0010745	negative regulation of macrophage derived foam cell differentiation	10	5	2.61	0.09169		GO:1901567	fatty acid derivative binding	16	6	4.18	0.45425		GO:0099522	region of cytosol	15	5	3.92	0.78011
GO:0036444	calcium import into the mitochondrion	10	5	2.61	0.09169		GO:0016859	cis-trans isomerase activity	28	8	7.32	0.45443		GO:0120025	plasma membrane bounded cell projection	1165	307	304.57	0.78017
GO:0048485	sympathetic nervous system development	10	5	2.61	0.09169		GO:0070325	lipoprotein particle receptor binding	14	3	3.66	0.45464		GO:1990752	microtubule end	21	5	5.49	0.78035
GO:0060044	negative regulation of cardiac muscle cell proliferation	10	5	2.61	0.09169		GO:1902936	phosphatidylinositol bisphosphate binding	68	17	17.77	0.45466		GO:0031227	intrinsic component of endoplasmic reticulum membrane	106	27	27.71	0.78038
GO:0021511	spinal cord patterning	10	5	2.61	0.09169		GO:0001653	peptide receptor activity	39	9	10.19	0.45473		GO:0030118	clathrin coat	34	7	8.89	0.78057
GO:0010666	positive regulation of cardiac muscle cell apoptotic process	10	5	2.61	0.09169		GO:0016896	exoribonuclease activity, producing 5'-phosphomonoesters	33	7	8.63	0.4548		GO:0032432	actin filament bundle	57	12	14.9	0.78072
GO:0051044	positive regulation of membrane protein ectodomain proteolysis	10	5	2.61	0.09169		GO:0016782	transferase activity, transferring sulfur-containing groups	34	7	8.89	0.4548		GO:0061700	GATOR2 complex	10	2	2.61	0.7809
GO:2001241	positive regulation of extrinsic apoptotic signaling pathway in absence of ligand	10	5	2.61	0.09169		GO:0004529	exodeoxyribonuclease activity	19	2	4.97	0.45501		GO:1990907	beta-catenin-TCF complex	10	2	2.61	0.7809
GO:0007256	activation of JNKK activity	10	5	2.61	0.09169		GO:0019212	phosphatase inhibitor activity	27	4	7.06	0.45502		GO:0036513	Derlin-1 retrotranslocation complex	10	2	2.61	0.7809
GO:0038063	collagen-activated tyrosine kinase receptor signaling pathway	10	5	2.61	0.09169		GO:0098772	molecular function regulator	951	242	248.57	0.4557		GO:0000346	transcription export complex	10	2	2.61	0.7809
GO:0051797	regulation of hair follicle development	10	5	2.61	0.09169		GO:0017076	purine nucleotide binding	1272	317	332.48	0.45738		GO:0031932	TORC2 complex	10	2	2.61	0.7809
GO:0014059	regulation of dopamine secretion	10	5	2.61	0.09169		GO:0052689	carboxylic ester hydrolase activity	68	19	17.77	0.4607		GO:0030130	clathrin coat of trans-Golgi network vesicle	10	2	2.61	0.7809
GO:0060576	intestinal epithelial cell development	10	5	2.61	0.09169		GO:0030145	manganese ion binding	47	13	12.28	0.46104		GO:0042405	nuclear inclusion body	10	2	2.61	0.7809
GO:0018119	peptidyl-cysteine S-nitrosylation	10	5	2.61	0.09169		GO:0019904	protein domain specific binding	461	123	120.5	0.46251		GO:0031080	nuclear pore outer ring	10	2	2.61	0.7809
GO:0009214	cyclic nucleotide catabolic process	10	5	2.61	0.09169		GO:0030544	Hsp70 protein binding	32	9	8.36	0.4654		GO:0000780	condensed nuclear chromosome, centromeric region	10	2	2.61	0.7809
GO:1902894	negative regulation of pri-miRNA transcription by RNA polymerase II	10	5	2.61	0.09169		GO:0030276	clathrin binding	32	9	8.36	0.4654		GO:0005859	muscle myosin complex	10	2	2.61	0.7809
GO:1903960	negative regulation of anion transmembrane transport	10	5	2.61	0.09169		GO:0008376	acetylgalactosaminyltransferase activity	29	10	7.58	0.46888		GO:0031672	A band	34	7	8.89	0.78118
GO:0002825	regulation of T-helper 1 type immune response	10	5	2.61	0.09169		GO:0005548	phospholipid transporter activity	33	10	8.63	0.46931		GO:0043292	contractile fiber	185	41	48.37	0.78143
GO:0045837	negative regulation of membrane potential	10	5	2.61	0.09169		GO:0051787	misfolded protein binding	17	5	4.44	0.46964		GO:0030315	T-tubule	41	9	10.72	0.782
GO:0032025	response to cobalt ion	10	5	2.61	0.09169		GO:0005164	tumor necrosis factor receptor binding	17	5	4.44	0.46964		GO:0005815	microtubule organizing center	529	111	138.3	0.7831
GO:0021545	cranial nerve development	27	9	7.05	0.09175		GO:0005200	structural constituent of cytoskeleton	55	15	14.38	0.47508		GO:0016363	nuclear matrix	83	19	21.7	0.78679
GO:0098900	regulation of action potential	33	10	8.62	0.09182		GO:0080025	phosphatidylinositol-3,5-bisphosphate binding	21	6	5.49	0.48171		GO:0097060	synaptic membrane	202	62	52.81	0.79098
GO:0009395	phospholipid catabolic process	27	8	7.05	0.09189		GO:0001085	RNA polymerase II transcription factor binding	40	11	10.46	0.48208		GO:0044853	plasma membrane raft	80	30	20.91	0.79104
GO:0046173	polyol biosynthetic process	47	13	12.27	0.09192		GO:0003779	actin binding	296	78	77.37	0.48829		GO:0005790	smooth endoplasmic reticulum	24	5	6.27	0.79167
GO:0050900	leukocyte migration	226	67	59.01	0.09206		GO:0022853	active ion transmembrane transporter activity	107	37	27.97	0.49072		GO:0031430	M band	24	5	6.27	0.79167
GO:0048598	embryonic morphogenesis	354	91	92.44	0.09223		GO:0090079	translation regulator activity, nucleic acid binding	80	25	20.91	0.49197		GO:0005637	nuclear inner membrane	35	7	9.15	0.79195
GO:0008544	epidermis development	160	52	41.78	0.09245		GO:0015399	primary active transmembrane transporter activity	69	21	18.04	0.49226		GO:1902555	endoribonuclease complex	26	7	6.8	0.79333
GO:0042476	odontogenesis	73	28	19.06	0.09273		GO:1901981	phosphatidylinositol phosphate binding	108	27	28.23	0.49331		GO:0016442	RISC complex	15	3	3.92	0.79362
GO:0016477	cell migration	856	247	223.52	0.09355		GO:0017022	myosin binding	48	13	12.55	0.4956		GO:0010494	cytoplasmic stress granule	46	10	12.03	0.80007
GO:0031954	positive regulation of protein autophosphorylation	22	9	5.74	0.09388		GO:0001103	RNA polymerase II repressing transcription factor binding	29	8	7.58	0.49986		GO:0042788	polysomal ribosome	20	4	5.23	0.80798
GO:0030111	regulation of Wnt signaling pathway	238	71	62.15	0.09485		GO:0016705	oxidoreductase activity, acting on paired donors, with incorporation or reduction of molecular oxygen	89	25	23.26	0.50634		GO:1990391	DNA repair complex	29	6	7.58	0.80868
GO:0048878	chemical homeostasis	612	172	159.81	0.09501		GO:0050681	androgen receptor binding	33	9	8.63	0.50711		GO:0005912	adherens junction	51	11	13.33	0.81613
GO:0000904	cell morphogenesis involved in differentiation	468	134	122.21	0.09512		GO:0051011	microtubule minus-end binding	10	3	2.61	0.50835		GO:0071944	cell periphery	2576	704	673.45	0.81716
GO:0010721	negative regulation of cell development	192	56	50.14	0.09532		GO:0022821	potassium ion antiporter activity	10	3	2.61	0.50835		GO:0033017	sarcoplasmic reticulum membrane	25	5	6.54	0.82195
GO:0043171	peptide catabolic process	19	8	4.96	0.09588		GO:0003841	1-acylglycerol-3-phosphate O-acyltransferase activity	10	3	2.61	0.50835		GO:0035577	azurophil granule membrane	34	7	8.89	0.82387
GO:0034383	low-density lipoprotein particle clearance	19	8	4.96	0.09588		GO:0031420	alkali metal ion binding	10	3	2.61	0.50835		GO:0031514	motile cilium	65	14	16.99	0.82426
GO:0006536	glutamate metabolic process	19	8	4.96	0.09588		GO:0030169	low-density lipoprotein particle binding	10	3	2.61	0.50835		GO:0044306	neuron projection terminus	63	18	16.47	0.82513
GO:0043902	positive regulation of multi-organism process	19	8	4.96	0.09588		GO:0008191	metalloendopeptidase inhibitor activity	10	3	2.61	0.50835		GO:0005639	integral component of nuclear inner membrane	11	2	2.88	0.8256
GO:0072215	regulation of metanephros development	13	6	3.39	0.09589		GO:0042800	histone methyltransferase activity (H3-K4 specific)	10	3	2.61	0.50835		GO:0044292	dendrite terminus	11	2	2.88	0.8256
GO:0006071	glycerol metabolic process	13	6	3.39	0.09589		GO:0005338	nucleotide-sugar transmembrane transporter activity	10	3	2.61	0.50835		GO:0000974	Prp19 complex	11	2	2.88	0.8256
GO:0006000	fructose metabolic process	13	6	3.39	0.09589		GO:0005041	low-density lipoprotein particle receptor activity	10	3	2.61	0.50835		GO:0005779	integral component of peroxisomal membrane	11	2	2.88	0.8256
GO:0051589	negative regulation of neurotransmitter transport	13	6	3.39	0.09589		GO:0050780	dopamine receptor binding	10	3	2.61	0.50835		GO:0008250	oligosaccharyltransferase complex	11	2	2.88	0.8256
GO:0002313	mature B cell differentiation involved in immune response	13	6	3.39	0.09589		GO:0015174	basic amino acid transmembrane transporter activity	10	3	2.61	0.50835		GO:0031519	PcG protein complex	38	7	9.93	0.82601
GO:2000269	regulation of fibroblast apoptotic process	13	6	3.39	0.09589		GO:0005509	calcium ion binding	351	92	91.74	0.50844		GO:0030119	AP-type membrane coat adaptor complex	30	4	7.84	0.82618
GO:0036037	CD8-positive, alpha-beta T cell activation	13	6	3.39	0.09589		GO:0008375	acetylglucosaminyltransferase activity	37	10	9.67	0.51356		GO:0042470	melanosome	77	17	20.13	0.82726
GO:0043149	stress fiber assembly	79	23	20.63	0.09592		GO:0008233	peptidase activity	332	98	86.78	0.51431		GO:0005730	nucleolus	698	165	182.48	0.82935
GO:0019320	hexose catabolic process	41	13	10.71	0.09594		GO:0005488	binding	8493	2184	2219.91	0.51492		GO:0000176	nuclear exosome (RNase complex)	16	3	4.18	0.83013
GO:0043388	positive regulation of DNA binding	31	10	8.09	0.0961		GO:0005198	structural molecule activity	390	119	101.94	0.51501		GO:0035267	NuA4 histone acetyltransferase complex	16	3	4.18	0.83013
GO:0010907	positive regulation of glucose metabolic process	23	7	6.01	0.09615		GO:0045182	translation regulator activity	101	36	26.4	0.51501		GO:0005680	anaphase-promoting complex	16	3	4.18	0.83013
GO:0009416	response to light stimulus	184	48	48.05	0.09632		GO:0016787	hydrolase activity	1505	402	393.38	0.51823		GO:0005640	nuclear outer membrane	16	3	4.18	0.83013
GO:0046474	glycerophospholipid biosynthetic process	155	41	40.47	0.09637		GO:0016646	oxidoreductase activity, acting on the CH-NH group of donors, NAD or NADP as acceptor	14	4	3.66	0.51847		GO:0005643	nuclear pore	66	14	17.25	0.83078
GO:0006027	glycosaminoglycan catabolic process	37	13	9.66	0.09671		GO:0005521	lamin binding	14	4	3.66	0.51847		GO:0098590	plasma membrane region	649	185	169.67	0.83545
GO:0007026	negative regulation of microtubule depolymerization	16	7	4.18	0.0968		GO:0035259	glucocorticoid receptor binding	14	4	3.66	0.51847		GO:0001725	stress fiber	52	11	13.59	0.83616
GO:0040018	positive regulation of multicellular organism growth	16	7	4.18	0.0968		GO:0046965	retinoid X receptor binding	14	4	3.66	0.51847		GO:0098589	membrane region	213	61	55.69	0.83696
GO:0062009	secondary palate development	16	7	4.18	0.0968		GO:0035257	nuclear hormone receptor binding	119	26	31.1	0.52051		GO:0031091	platelet alpha granule	60	21	15.69	0.83697
GO:0071850	mitotic cell cycle arrest	16	7	4.18	0.0968		GO:0061629	RNA polymerase II-specific DNA-binding transcription factor binding	206	48	53.84	0.5208		GO:0033177	proton-transporting two-sector ATPase complex, proton-transporting domain	18	8	4.71	0.83725
GO:0015695	organic cation transport	16	7	4.18	0.0968		GO:0005178	integrin binding	95	25	24.83	0.52366		GO:0005801	cis-Golgi network	39	8	10.2	0.83751
GO:0090200	positive regulation of release of cytochrome c from mitochondria	16	7	4.18	0.0968		GO:0050321	tau-protein kinase activity	18	5	4.7	0.52624		GO:0098563	intrinsic component of synaptic vesicle membrane	17	2	4.44	0.83804
GO:0032094	response to food	16	7	4.18	0.0968		GO:1901682	sulfur compound transmembrane transporter activity	18	5	4.7	0.52624		GO:0042175	nuclear outer membrane-endoplasmic reticulum membrane network	709	174	185.36	0.83937
GO:0033194	response to hydroperoxide	16	7	4.18	0.0968		GO:0051018	protein kinase A binding	33	7	8.63	0.52705		GO:0022626	cytosolic ribosome	65	4	16.99	0.83948
GO:0019229	regulation of vasoconstriction	28	10	7.31	0.09683		GO:0005154	epidermal growth factor receptor binding	22	6	5.75	0.53269		GO:0034708	methyltransferase complex	89	19	23.27	0.83954
GO:2001243	negative regulation of intrinsic apoptotic signaling pathway	67	17	17.5	0.0974		GO:0030332	cyclin binding	22	6	5.75	0.53269		GO:0014704	intercalated disc	40	8	10.46	0.85814
GO:0032869	cellular response to insulin stimulus	147	45	38.39	0.09749		GO:0140097	catalytic activity, acting on DNA	151	28	39.47	0.53813		GO:0035580	specific granule lumen	31	6	8.1	0.85833
GO:0048661	positive regulation of smooth muscle cell proliferation	57	20	14.88	0.09993		GO:0005254	chloride channel activity	26	7	6.8	0.53828		GO:0031301	integral component of organelle membrane	234	68	61.18	0.86051
GO:1901224	positive regulation of NIK/NF-kappaB signaling	46	16	12.01	0.10023		GO:0003755	peptidyl-prolyl cis-trans isomerase activity	26	7	6.8	0.53828		GO:0030014	CCR4-NOT complex	17	3	4.44	0.86095
GO:0051241	negative regulation of multicellular organismal process	700	200	182.79	0.1045		GO:0043014	alpha-tubulin binding	26	7	6.8	0.53828		GO:0034703	cation channel complex	95	23	24.84	0.86103
GO:0110110	positive regulation of animal organ morphogenesis	44	16	11.49	0.10485		GO:0008022	protein C-terminus binding	138	36	36.07	0.53837		GO:0033290	eukaryotic 48S preinitiation complex	12	2	3.14	0.86192
GO:0007029	endoplasmic reticulum organization	47	16	12.27	0.10505		GO:0050661	NADP binding	39	9	10.19	0.53898		GO:0042629	mast cell granule	12	2	3.14	0.86192
GO:0030218	erythrocyte differentiation	79	20	20.63	0.1062		GO:0004843	thiol-dependent ubiquitin-specific protease activity	69	18	18.04	0.55001		GO:0098533	ATPase dependent transmembrane transport complex	12	2	3.14	0.86192
GO:1902600	proton transmembrane transport	100	39	26.11	0.10737		GO:0005126	cytokine receptor binding	123	34	32.15	0.55088		GO:0016282	eukaryotic 43S preinitiation complex	12	2	3.14	0.86192
GO:0046330	positive regulation of JNK cascade	92	29	24.02	0.10864		GO:0000978	RNA polymerase II cis-regulatory region sequence-specific DNA binding	304	76	79.46	0.55621		GO:0071564	npBAF complex	12	2	3.14	0.86192
GO:0007266	Rho protein signal transduction	133	38	34.73	0.10917		GO:0004714	transmembrane receptor protein tyrosine kinase activity	46	12	12.02	0.55948		GO:0030660	Golgi-associated vesicle membrane	72	17	18.82	0.86204
GO:0007189	adenylate cyclase-activating G protein-coupled receptor signaling pathway	52	18	13.58	0.10918		GO:0000977	RNA polymerase II transcription regulatory region sequence-specific DNA binding	409	105	106.9	0.57045		GO:1902494	catalytic complex	1029	248	269.01	0.86433
GO:0098609	cell-cell adhesion	442	115	115.42	0.10946		GO:0008324	cation transmembrane transporter activity	307	100	80.24	0.57148		GO:0000781	chromosome, telomeric region	104	27	27.19	0.86502
GO:0043536	positive regulation of blood vessel endothelial cell migration	46	17	12.01	0.1096		GO:0008237	metallopeptidase activity	106	40	27.71	0.57564		GO:0071339	MLL1 complex	22	4	5.75	0.86539
GO:0007219	Notch signaling pathway	122	34	31.86	0.10996		GO:0017049	GTP-Rho binding	15	4	3.92	0.57917		GO:0005865	striated muscle thin filament	22	4	5.75	0.86539
GO:0010718	positive regulation of epithelial to mesenchymal transition	29	11	7.57	0.11		GO:0008198	ferrous iron binding	15	4	3.92	0.57917		GO:0000794	condensed nuclear chromosome	46	8	12.03	0.86592
GO:0050885	neuromuscular process controlling balance	29	11	7.57	0.11		GO:0008157	protein phosphatase 1 binding	15	4	3.92	0.57917		GO:0098794	postsynapse	333	100	87.06	0.87169
GO:0048704	embryonic skeletal system morphogenesis	57	16	14.88	0.1106		GO:0008574	ATP-dependent microtubule motor activity, plus-end-directed	15	4	3.92	0.57917		GO:0032991	protein-containing complex	3370	822	881.03	0.87537
GO:0006575	cellular modified amino acid metabolic process	105	34	27.42	0.11395		GO:0019239	deaminase activity	15	4	3.92	0.57917		GO:0031410	cytoplasmic vesicle	1386	341	362.35	0.87869
GO:0048638	regulation of developmental growth	197	64	51.44	0.11421		GO:0043495	protein-membrane adaptor activity	11	3	2.88	0.57958		GO:0030137	COPI-coated vesicle	23	6	6.01	0.88012
GO:0048660	regulation of smooth muscle cell proliferation	90	33	23.5	0.1146		GO:0070696	transmembrane receptor protein serine/threonine kinase binding	11	3	2.88	0.57958		GO:0044815	DNA packaging complex	26	6	6.8	0.88021
GO:0046902	regulation of mitochondrial membrane permeability	50	22	13.06	0.11467		GO:0008373	sialyltransferase activity	11	3	2.88	0.57958		GO:0032588	trans-Golgi network membrane	59	12	15.42	0.88039
GO:0061614	pri-miRNA transcription by RNA polymerase II	35	17	9.14	0.1148		GO:0016307	phosphatidylinositol phosphate kinase activity	11	3	2.88	0.57958		GO:0030990	intraciliary transport particle	21	3	5.49	0.88041
GO:0007528	neuromuscular junction development	36	13	9.4	0.1149		GO:0015095	magnesium ion transmembrane transporter activity	11	3	2.88	0.57958		GO:0030018	Z disc	102	22	26.67	0.88063
GO:0043244	regulation of protein-containing complex disassembly	81	28	21.15	0.11492		GO:0009982	pseudouridine synthase activity	11	3	2.88	0.57958		GO:0005923	bicellular tight junction	68	14	17.78	0.88406
GO:1901028	regulation of mitochondrial outer membrane permeabilization involved in apoptotic signaling pathway	29	13	7.57	0.11509		GO:0015301	anion:anion antiporter activity	11	3	2.88	0.57958		GO:0005930	axoneme	46	9	12.03	0.8849
GO:2001038	regulation of cellular response to drug	22	11	5.74	0.11511		GO:0070403	NAD+ binding	11	3	2.88	0.57958		GO:0030863	cortical cytoskeleton	76	22	19.87	0.88603
GO:0070206	protein trimerization	34	14	8.88	0.11513		GO:0097617	annealing activity	11	3	2.88	0.57958		GO:0000785	chromatin	350	71	91.5	0.88626
GO:0021675	nerve development	43	15	11.23	0.11529		GO:0070182	DNA polymerase binding	11	3	2.88	0.57958		GO:0005732	small nucleolar ribonucleoprotein complex	18	3	4.71	0.88674
GO:0008088	axo-dendritic transport	48	16	12.53	0.11533		GO:0033764	steroid dehydrogenase activity, acting on the CH-OH group of donors, NAD or NADP as acceptor	11	3	2.88	0.57958		GO:0098686	hippocampal mossy fiber to CA3 synapse	18	3	4.71	0.88674
GO:0070723	response to cholesterol	20	8	5.22	0.11541		GO:0004438	phosphatidylinositol-3-phosphatase activity	11	3	2.88	0.57958		GO:0045178	basal part of cell	35	12	9.15	0.89053
GO:1903671	negative regulation of sprouting angiogenesis	18	7	4.7	0.11547		GO:0030676	Rac guanyl-nucleotide exchange factor activity	11	3	2.88	0.57958		GO:0005769	early endosome	242	57	63.27	0.89058
GO:0072577	endothelial cell apoptotic process	34	11	8.88	0.11549		GO:0052745	inositol phosphate phosphatase activity	11	3	2.88	0.57958		GO:0033276	transcription factor TFTC complex	13	2	3.4	0.89117
GO:0050706	regulation of interleukin-1 beta secretion	19	7	4.96	0.1155		GO:0004497	monooxygenase activity	38	9	9.93	0.57992		GO:0005852	eukaryotic translation initiation factor 3 complex	13	2	3.4	0.89117
GO:2001056	positive regulation of cysteine-type endopeptidase activity	82	23	21.41	0.11555		GO:0017080	sodium channel regulator activity	19	5	4.97	0.58		GO:0030140	trans-Golgi network transport vesicle	24	4	6.27	0.8913
GO:2000191	regulation of fatty acid transport	15	5	3.92	0.11561		GO:0001671	ATPase activator activity	19	5	4.97	0.58		GO:0001750	photoreceptor outer segment	38	10	9.93	0.89139
GO:1902745	positive regulation of lamellipodium organization	20	6	5.22	0.11565		GO:0045499	chemorepellent activity	19	5	4.97	0.58		GO:0043231	intracellular membrane-bounded organelle	6639	1718	1735.65	0.89153
GO:0061515	myeloid cell development	45	12	11.75	0.11571		GO:0016709	oxidoreductase activity, acting on paired donors, with incorporation or reduction of molecular oxygen, NAD(P)H as one do...	19	5	4.97	0.58		GO:0016235	aggresome	28	5	7.32	0.89193
GO:0043467	regulation of generation of precursor metabolites and energy	114	30	29.77	0.11572		GO:0008171	O-methyltransferase activity	19	5	4.97	0.58		GO:0030175	filopodium	75	17	19.61	0.89242
GO:0035773	insulin secretion involved in cellular response to glucose stimulus	34	9	8.88	0.11573		GO:0015036	disulfide oxidoreductase activity	24	4	6.27	0.58035		GO:0030136	clathrin-coated vesicle	113	26	29.54	0.89705
GO:1902305	regulation of sodium ion transmembrane transport	41	10	10.71	0.11583		GO:0031593	polyubiquitin modification-dependent protein binding	41	12	10.72	0.58083		GO:0045177	apical part of cell	194	51	50.72	0.89874
GO:0061014	positive regulation of mRNA catabolic process	38	8	9.92	0.11597		GO:0031492	nucleosomal DNA binding	23	6	6.01	0.58143		GO:0070821	tertiary granule membrane	38	7	9.93	0.90216
GO:0043270	positive regulation of ion transport	143	35	37.34	0.11603		GO:0043394	proteoglycan binding	23	6	6.01	0.58143		GO:1990904	ribonucleoprotein complex	513	105	134.12	0.90246
GO:0090174	organelle membrane fusion	62	13	16.19	0.11613		GO:0016903	oxidoreductase activity, acting on the aldehyde or oxo group of donors	32	11	8.36	0.58241		GO:0000792	heterochromatin	51	12	13.33	0.90722
GO:0006475	internal protein amino acid acetylation	125	17	32.64	0.11765		GO:0004869	cysteine-type endopeptidase inhibitor activity	19	7	4.97	0.58256		GO:0032839	dendrite cytoplasm	24	4	6.27	0.90739
GO:0032760	positive regulation of tumor necrosis factor production	45	15	11.75	0.11989		GO:0016799	hydrolase activity, hydrolyzing N-glycosyl compounds	18	3	4.7	0.58353		GO:0048786	presynaptic active zone	34	9	8.89	0.90782
GO:0030534	adult behavior	62	19	16.19	0.11999		GO:0004527	exonuclease activity	67	14	17.51	0.584		GO:0046658	anchored component of plasma membrane	19	3	4.97	0.90816
GO:0010243	response to organonitrogen compound	649	190	169.47	0.12022		GO:0001883	purine nucleoside binding	244	70	63.78	0.59601		GO:0030687	preribosome, large subunit precursor	19	3	4.97	0.90816
GO:0010803	regulation of tumor necrosis factor-mediated signaling pathway	36	13	9.4	0.12102		GO:0032549	ribonucleoside binding	244	70	63.78	0.59601		GO:0030867	rough endoplasmic reticulum membrane	19	3	4.97	0.90816
GO:0006635	fatty acid beta-oxidation	56	18	14.62	0.12109		GO:0016854	racemase and epimerase activity	13	8	3.4	0.59632		GO:0090543	Flemming body	19	3	4.97	0.90816
GO:1903047	mitotic cell cycle process	597	114	155.89	0.12118		GO:0016772	transferase activity, transferring phosphorus-containing groups	647	173	169.11	0.5964		GO:0043209	myelin sheath	31	6	8.1	0.90818
GO:0007596	blood coagulation	175	55	45.7	0.12126		GO:0015605	organophosphate ester transmembrane transporter activity	15	4	3.92	0.59711		GO:0008305	integrin complex	29	5	7.58	0.90927
GO:0071300	cellular response to retinoic acid	46	16	12.01	0.12175		GO:0042287	MHC protein binding	15	4	3.92	0.59711		GO:0043601	nuclear replisome	20	5	5.23	0.91147
GO:0043488	regulation of mRNA stability	133	38	34.73	0.12259		GO:0019211	phosphatase activator activity	14	3	3.66	0.59724		GO:0031226	intrinsic component of plasma membrane	727	206	190.06	0.91209
GO:0048639	positive regulation of developmental growth	96	32	25.07	0.12371		GO:0022843	voltage-gated cation channel activity	51	11	13.33	0.59753		GO:0033176	proton-transporting V-type ATPase complex	14	2	3.66	0.91457
GO:0043085	positive regulation of catalytic activity	911	247	237.89	0.12457		GO:0140296	general transcription initiation factor binding	34	6	8.89	0.59763		GO:0030992	intraciliary transport particle B	14	2	3.66	0.91457
GO:0046835	carbohydrate phosphorylation	20	8	5.22	0.1247		GO:0016818	hydrolase activity, acting on acid anhydrides, in phosphorus-containing anhydrides	564	130	147.42	0.60036		GO:0035098	ESC/E(Z) complex	14	2	3.66	0.91457
GO:0014850	response to muscle activity	20	8	5.22	0.1247		GO:0016791	phosphatase activity	185	55	48.36	0.62071		GO:0000145	exocyst	14	2	3.66	0.91457
GO:0044282	small molecule catabolic process	296	98	77.29	0.12662		GO:0042626	ATPase-coupled transmembrane transporter activity	63	19	16.47	0.6244		GO:0035145	exon-exon junction complex	14	2	3.66	0.91457
GO:0072593	reactive oxygen species metabolic process	167	56	43.61	0.1267		GO:0008013	beta-catenin binding	48	12	12.55	0.62577		GO:0030127	COPII vesicle coat	14	2	3.66	0.91457
GO:0071230	cellular response to amino acid stimulus	53	18	13.84	0.12671		GO:0043531	ADP binding	28	7	7.32	0.62579		GO:0034045	phagophore assembly site membrane	14	2	3.66	0.91457
GO:0035329	hippo signaling	33	12	8.62	0.12759		GO:0008757	S-adenosylmethionine-dependent methyltransferase activity	125	29	32.67	0.62671		GO:0005622	intracellular	8470	2185	2214.34	0.92222
GO:0051898	negative regulation of protein kinase B signaling	33	12	8.62	0.12759		GO:0016891	endoribonuclease activity, producing 5'-phosphomonoesters	24	6	6.27	0.62742		GO:0060170	ciliary membrane	40	10	10.46	0.9237
GO:1902652	secondary alcohol metabolic process	98	36	25.59	0.12833		GO:0008138	protein tyrosine/serine/threonine phosphatase activity	34	7	8.89	0.62815		GO:0005669	transcription factor TFIID complex	30	5	7.84	0.92412
GO:0038084	vascular endothelial growth factor signaling pathway	31	13	8.09	0.12841		GO:0043178	alcohol binding	50	17	13.07	0.62858		GO:0000793	condensed chromosome	129	18	33.72	0.92579
GO:0032434	regulation of proteasomal ubiquitin-dependent protein catabolic process	87	31	22.72	0.12867		GO:0008374	O-acyltransferase activity	27	7	7.06	0.63516		GO:0035327	transcriptionally active chromatin	20	3	5.23	0.92584
GO:0090398	cellular senescence	47	16	12.27	0.12867		GO:0070064	proline-rich region binding	16	4	4.18	0.63521		GO:1903561	extracellular vesicle	1273	359	332.8	0.93205
GO:0043627	response to estrogen	43	15	11.23	0.12868		GO:0034458	3'-5' RNA helicase activity	16	4	4.18	0.63521		GO:0080008	Cul4-RING E3 ubiquitin ligase complex	26	5	6.8	0.93317
GO:0035116	embryonic hindlimb morphogenesis	17	7	4.44	0.12893		GO:0016835	carbon-oxygen lyase activity	53	19	13.85	0.64221		GO:0043034	costamere	15	2	3.92	0.93318
GO:0046058	cAMP metabolic process	17	7	4.44	0.12893		GO:1990782	protein tyrosine kinase binding	56	17	14.64	0.64309		GO:0000922	spindle pole	121	22	31.63	0.93325
GO:0002092	positive regulation of receptor internalization	17	7	4.44	0.12893		GO:0034185	apolipoprotein binding	12	3	3.14	0.64389		GO:0005798	Golgi-associated vesicle	116	27	30.33	0.93486
GO:2000406	positive regulation of T cell migration	17	7	4.44	0.12893		GO:0015215	nucleotide transmembrane transporter activity	12	3	3.14	0.64389		GO:0042641	actomyosin	61	12	15.95	0.93491
GO:0046596	regulation of viral entry into host cell	17	7	4.44	0.12893		GO:0005123	death receptor binding	12	3	3.14	0.64389		GO:0031248	protein acetyltransferase complex	82	8	21.44	0.9357
GO:0006836	neurotransmitter transport	117	33	30.55	0.12896		GO:0004549	tRNA-specific ribonuclease activity	12	3	3.14	0.64389		GO:0099738	cell cortex region	26	4	6.8	0.93732
GO:0097435	supramolecular fiber organization	473	125	123.51	0.12918		GO:0015929	hexosaminidase activity	12	3	3.14	0.64389		GO:0005667	transcription regulator complex	279	57	72.94	0.93779
GO:0010661	positive regulation of muscle cell apoptotic process	18	9	4.7	0.12931		GO:0017136	NAD-dependent histone deacetylase activity	12	3	3.14	0.64389		GO:0019898	extrinsic component of membrane	181	46	47.32	0.93894
GO:1903902	positive regulation of viral life cycle	44	15	11.49	0.12943		GO:1990381	ubiquitin-specific protease binding	12	3	3.14	0.64389		GO:0005681	spliceosomal complex	149	20	38.95	0.94023
GO:0071383	cellular response to steroid hormone stimulus	167	47	43.61	0.12945		GO:1901611	phosphatidylglycerol binding	12	3	3.14	0.64389		GO:0034704	calcium channel complex	38	8	9.93	0.94788
GO:0009068	aspartate family amino acid catabolic process	20	8	5.22	0.12955		GO:0042288	MHC class I protein binding	12	3	3.14	0.64389		GO:0005719	nuclear euchromatin	16	2	4.18	0.9479
GO:0006518	peptide metabolic process	555	165	144.92	0.1296		GO:0061578	Lys63-specific deubiquitinase activity	12	3	3.14	0.64389		GO:0000795	synaptonemal complex	16	2	4.18	0.9479
GO:0010640	regulation of platelet-derived growth factor receptor signaling pathway	18	7	4.7	0.12963		GO:0015297	antiporter activity	43	11	11.24	0.64392		GO:0012506	vesicle membrane	456	111	119.21	0.9485
GO:0050773	regulation of dendrite development	97	27	25.33	0.12973		GO:0051393	alpha-actinin binding	29	7	7.58	0.64403		GO:0030670	phagocytic vesicle membrane	47	8	12.29	0.95012
GO:0030030	cell projection organization	978	257	255.38	0.12973		GO:0016765	transferase activity, transferring alkyl or aryl (other than methyl) groups	35	6	9.15	0.64484		GO:0000775	chromosome, centromeric region	129	16	33.72	0.9505
GO:0006520	cellular amino acid metabolic process	247	78	64.5	0.12974		GO:0140030	modification-dependent protein binding	112	26	29.27	0.64489		GO:0031253	cell projection membrane	191	50	49.93	0.95167
GO:0007176	regulation of epidermal growth factor-activated receptor activity	18	6	4.7	0.12979		GO:0043022	ribosome binding	49	12	12.81	0.65695		GO:0045334	clathrin-coated endocytic vesicle	35	8	9.15	0.95175
GO:0051955	regulation of amino acid transport	18	6	4.7	0.12979		GO:0004197	cysteine-type endopeptidase activity	73	18	19.08	0.6572		GO:0019908	nuclear cyclin-dependent protein kinase holoenzyme complex	10	1	2.61	0.95179
GO:0045926	negative regulation of growth	149	40	38.91	0.12982		GO:0003743	translation initiation factor activity	41	10	10.72	0.65879		GO:0005845	mRNA cap binding complex	10	1	2.61	0.95179
GO:0060997	dendritic spine morphogenesis	38	11	9.92	0.12982		GO:0008194	UDP-glycosyltransferase activity	89	26	23.26	0.66001		GO:0030914	STAGA complex	10	1	2.61	0.95179
GO:0098761	cellular response to interleukin-7	18	5	4.7	0.12995		GO:0043621	protein self-association	37	9	9.67	0.6604		GO:0045120	pronucleus	10	1	2.61	0.95179
GO:0006611	protein export from nucleus	138	32	36.04	0.13044		GO:0019213	deacetylase activity	31	5	8.1	0.6615		GO:0031233	intrinsic component of external side of plasma membrane	10	1	2.61	0.95179
GO:0034599	cellular response to oxidative stress	198	55	51.7	0.13067		GO:0016538	cyclin-dependent protein serine/threonine kinase regulator activity	29	7	7.58	0.66586		GO:0005652	nuclear lamina	10	1	2.61	0.95179
GO:0060218	hematopoietic stem cell differentiation	65	11	16.97	0.13096		GO:0061631	ubiquitin conjugating enzyme activity	25	6	6.53	0.67033		GO:0034719	SMN-Sm protein complex	10	1	2.61	0.95179
GO:0072329	monocarboxylic acid catabolic process	96	31	25.07	0.13136		GO:0048027	mRNA 5'-UTR binding	21	5	5.49	0.67672		GO:0010008	endosome membrane	328	71	85.75	0.95217
GO:0030258	lipid modification	159	47	41.52	0.13145		GO:0008134	transcription factor binding	456	111	119.19	0.67685		GO:0001917	photoreceptor inner segment	22	3	5.75	0.95218
GO:0030195	negative regulation of blood coagulation	26	11	6.79	0.13172		GO:0008175	tRNA methyltransferase activity	30	8	7.84	0.68594		GO:0032040	small-subunit processome	33	5	8.63	0.95655
GO:0030850	prostate gland development	30	11	7.83	0.13194		GO:1901505	carbohydrate derivative transmembrane transporter activity	27	7	7.06	0.68602		GO:0005881	cytoplasmic microtubule	43	7	11.24	0.9566
GO:0009303	rRNA transcription	30	11	7.83	0.13194		GO:0016628	oxidoreductase activity, acting on the CH-CH group of donors, NAD or NADP as acceptor	17	4	4.44	0.68615		GO:0055037	recycling endosome	119	26	31.11	0.958
GO:0044275	cellular carbohydrate catabolic process	33	11	8.62	0.13211		GO:0038191	neuropilin binding	17	4	4.44	0.68615		GO:0031252	cell leading edge	286	76	74.77	0.96141
GO:0030540	female genitalia development	14	6	3.66	0.13211		GO:0008139	nuclear localization sequence binding	17	4	4.44	0.68615		GO:0071005	U2-type precatalytic spliceosome	39	6	10.2	0.96342
GO:0052652	cyclic purine nucleotide metabolic process	14	6	3.66	0.13211		GO:0051371	muscle alpha-actinin binding	17	4	4.44	0.68615		GO:0030285	integral component of synaptic vesicle membrane	11	1	2.88	0.9644
GO:1900746	regulation of vascular endothelial growth factor signaling pathway	14	6	3.66	0.13211		GO:0005484	SNAP receptor activity	17	4	4.44	0.68615		GO:0000124	SAGA complex	11	1	2.88	0.9644
GO:0034391	regulation of smooth muscle cell apoptotic process	14	6	3.66	0.13211		GO:0005048	signal sequence binding	34	8	8.89	0.68631		GO:0000812	Swr1 complex	11	1	2.88	0.9644
GO:0042135	neurotransmitter catabolic process	14	6	3.66	0.13211		GO:0042802	identical protein binding	1106	305	289.09	0.69676		GO:0098688	parallel fiber to Purkinje cell synapse	11	1	2.88	0.9644
GO:0089718	amino acid import across plasma membrane	14	6	3.66	0.13211		GO:0050660	flavin adenine dinucleotide binding	60	16	15.68	0.69744		GO:0016581	NuRD complex	11	1	2.88	0.9644
GO:0050765	negative regulation of phagocytosis	14	6	3.66	0.13211		GO:0008327	methyl-CpG binding	13	3	3.4	0.70088		GO:0090576	RNA polymerase III transcription regulator complex	11	1	2.88	0.9644
GO:0051924	regulation of calcium ion transport	138	36	36.04	0.13261		GO:0030247	polysaccharide binding	13	3	3.4	0.70088		GO:0005829	cytosol	3460	861	904.56	0.96642
GO:0046717	acid secretion	50	17	13.06	0.13281		GO:0140103	catalytic activity, acting on a glycoprotein	13	3	3.4	0.70088		GO:0031982	vesicle	2235	589	584.3	0.968
GO:0071356	cellular response to tumor necrosis factor	170	48	44.39	0.13309		GO:0004435	phosphatidylinositol phospholipase C activity	13	3	3.4	0.70088		GO:0000307	cyclin-dependent protein kinase holoenzyme complex	28	3	7.32	0.9687
GO:0050906	detection of stimulus involved in sensory perception	26	9	6.79	0.13314		GO:0043023	ribosomal large subunit binding	13	3	3.4	0.70088		GO:0035869	ciliary transition zone	43	5	11.24	0.96882
GO:0010866	regulation of triglyceride biosynthetic process	11	5	2.87	0.13315		GO:0003774	motor activity	72	17	18.82	0.70131		GO:0005876	spindle microtubule	40	6	10.46	0.96956
GO:0050651	dermatan sulfate proteoglycan biosynthetic process	11	5	2.87	0.13315		GO:0030546	signaling receptor activator activity	154	46	40.25	0.70142		GO:0015030	Cajal body	40	6	10.46	0.96956
GO:0031069	hair follicle morphogenesis	11	5	2.87	0.13315		GO:0051536	iron-sulfur cluster binding	45	17	11.76	0.70152		GO:0030686	90S preribosome	24	3	6.27	0.96956
GO:0008211	glucocorticoid metabolic process	11	5	2.87	0.13315		GO:0015171	amino acid transmembrane transporter activity	38	15	9.93	0.70155		GO:0005814	centriole	93	17	24.31	0.97183
GO:0050996	positive regulation of lipid catabolic process	11	5	2.87	0.13315		GO:0005253	anion channel activity	34	10	8.89	0.70223		GO:0098562	cytoplasmic side of membrane	107	32	27.97	0.97344
GO:0033617	mitochondrial cytochrome c oxidase assembly	11	5	2.87	0.13315		GO:0015932	nucleobase-containing compound transmembrane transporter activity	26	7	6.8	0.70239		GO:0005921	gap junction	12	1	3.14	0.97372
GO:0051354	negative regulation of oxidoreductase activity	11	5	2.87	0.13315		GO:0016684	oxidoreductase activity, acting on peroxide as acceptor	25	6	6.53	0.70252		GO:0031011	Ino80 complex	12	1	3.14	0.97372
GO:0048820	hair follicle maturation	11	5	2.87	0.13315		GO:0140297	DNA-binding transcription factor binding	252	63	65.87	0.70293		GO:0030131	clathrin adaptor complex	19	2	4.97	0.9757
GO:0030949	positive regulation of vascular endothelial growth factor receptor signaling pathway	11	5	2.87	0.13315		GO:0017111	nucleoside-triphosphatase activity	524	119	136.96	0.70569		GO:0032391	photoreceptor connecting cilium	25	3	6.54	0.97582
GO:0060192	negative regulation of lipase activity	11	5	2.87	0.13315		GO:0140101	catalytic activity, acting on a tRNA	101	31	26.4	0.70766		GO:0016234	inclusion body	57	9	14.9	0.97586
GO:0044794	positive regulation by host of viral process	11	5	2.87	0.13315		GO:0016706	2-oxoglutarate-dependent dioxygenase activity	37	11	9.67	0.70906		GO:0005770	late endosome	188	36	49.15	0.97725
GO:0006390	mitochondrial transcription	11	5	2.87	0.13315		GO:0044877	protein-containing complex binding	786	210	205.45	0.71259		GO:0035579	specific granule membrane	52	8	13.59	0.97833
GO:0003198	epithelial to mesenchymal transition involved in endocardial cushion formation	11	5	2.87	0.13315		GO:0051019	mitogen-activated protein kinase binding	22	5	5.75	0.71909		GO:0034399	nuclear periphery	103	21	26.93	0.98073
GO:0071801	regulation of podosome assembly	11	5	2.87	0.13315		GO:0005179	hormone activity	22	5	5.75	0.71909		GO:0016591	RNA polymerase II, holoenzyme	60	8	15.69	0.98104
GO:0060546	negative regulation of necroptotic process	11	5	2.87	0.13315		GO:0003785	actin monomer binding	22	5	5.75	0.71909		GO:0001891	phagocytic cup	20	2	5.23	0.98124
GO:0045064	T-helper 2 cell differentiation	11	5	2.87	0.13315		GO:0016879	ligase activity, forming carbon-nitrogen bonds	33	6	8.63	0.7198		GO:0005689	U12-type spliceosomal complex	20	2	5.23	0.98124
GO:0045019	negative regulation of nitric oxide biosynthetic process	11	5	2.87	0.13315		GO:0016758	transferase activity, transferring hexosyl groups	133	31	34.76	0.72025		GO:0016604	nuclear body	561	120	146.66	0.9831
GO:0007617	mating behavior	11	5	2.87	0.13315		GO:0016655	oxidoreductase activity, acting on NAD(P)H, quinone or similar compound as acceptor	39	24	10.19	0.72287		GO:0016010	dystrophin-associated glycoprotein complex	14	1	3.66	0.98568
GO:0042454	ribonucleoside catabolic process	11	5	2.87	0.13315		GO:0032561	guanyl ribonucleotide binding	250	71	65.35	0.72482		GO:0030688	preribosome, small subunit precursor	14	1	3.66	0.98568
GO:0009110	vitamin biosynthetic process	11	5	2.87	0.13315		GO:0005520	insulin-like growth factor binding	19	7	4.97	0.72573		GO:0071013	catalytic step 2 spliceosome	69	8	18.04	0.98602
GO:0042744	hydrogen peroxide catabolic process	11	5	2.87	0.13315		GO:0140142	nucleocytoplasmic carrier activity	27	8	7.06	0.726		GO:0008023	transcription elongation factor complex	39	5	10.2	0.98685
GO:0072074	kidney mesenchyme development	11	5	2.87	0.13315		GO:1904680	peptide transmembrane transporter activity	20	4	5.23	0.72652		GO:0000932	P-body	60	9	15.69	0.98705
GO:0070886	positive regulation of calcineurin-NFAT signaling cascade	11	5	2.87	0.13315		GO:0016763	transferase activity, transferring pentosyl groups	37	8	9.67	0.72663		GO:0005694	chromosome	700	125	183	0.9881
GO:0071870	cellular response to catecholamine stimulus	38	10	9.92	0.13354		GO:0042054	histone methyltransferase activity	42	8	10.98	0.72694		GO:0030496	midbody	123	21	32.16	0.9881
GO:0050727	regulation of inflammatory response	184	54	48.05	0.13366		GO:0016741	transferase activity, transferring one-carbon groups	171	38	44.7	0.72786		GO:0001650	fibrillar center	90	15	23.53	0.98829
GO:1901655	cellular response to ketone	63	22	16.45	0.1338		GO:0008270	zinc ion binding	487	122	127.29	0.72866		GO:0005791	rough endoplasmic reticulum	53	7	13.86	0.9885
GO:0006826	iron ion transport	45	10	11.75	0.13388		GO:0032553	ribonucleotide binding	1270	316	331.95	0.73065		GO:0097431	mitotic spindle pole	22	2	5.75	0.98889
GO:0002064	epithelial cell development	129	35	33.69	0.13509		GO:0030554	adenyl nucleotide binding	1053	257	275.23	0.73115		GO:0032039	integrator complex	15	1	3.92	0.98943
GO:0043200	response to amino acid	82	29	21.41	0.14045		GO:0005109	frizzled binding	18	4	4.7	0.73184		GO:0005795	Golgi stack	95	22	24.84	0.99055
GO:0007257	activation of JUN kinase activity	27	10	7.05	0.14183		GO:0003950	NAD+ ADP-ribosyltransferase activity	18	4	4.7	0.73184		GO:0072686	mitotic spindle	80	11	20.91	0.99167
GO:0032570	response to progesterone	27	10	7.05	0.14183		GO:0043130	ubiquitin binding	60	14	15.68	0.73534		GO:0005839	proteasome core complex	16	1	4.18	0.9922
GO:0050710	negative regulation of cytokine secretion	37	13	9.66	0.14403		GO:0005546	phosphatidylinositol-4,5-bisphosphate binding	44	10	11.5	0.74945		GO:0101031	chaperone complex	16	1	4.18	0.9922
GO:0010634	positive regulation of epithelial cell migration	116	40	30.29	0.14745		GO:0008135	translation factor activity, RNA binding	67	19	17.51	0.75002		GO:0005871	kinesin complex	30	3	7.84	0.99262
GO:0014066	regulation of phosphatidylinositol 3-kinase signaling	85	28	22.2	0.1486		GO:0003899	DNA-directed 5'-3' RNA polymerase activity	27	8	7.06	0.75017		GO:0000118	histone deacetylase complex	58	6	15.16	0.9927
GO:0042771	intrinsic apoptotic signaling pathway in response to DNA damage by p53 class mediator	37	13	9.66	0.14932		GO:0004181	metallocarboxypeptidase activity	14	3	3.66	0.75063		GO:0005874	microtubule	267	48	69.8	0.99302
GO:0043433	negative regulation of DNA-binding transcription factor activity	101	32	26.37	0.14948		GO:0051010	microtubule plus-end binding	14	3	3.66	0.75063		GO:0005802	trans-Golgi network	172	31	44.97	0.99353
GO:0042542	response to hydrogen peroxide	92	31	24.02	0.1512		GO:0004622	lysophospholipase activity	14	3	3.66	0.75063		GO:0000776	kinetochore	91	10	23.79	0.99364
GO:0001568	blood vessel development	457	141	119.33	0.15183		GO:0046961	proton-transporting ATPase activity, rotational mechanism	14	3	3.66	0.75063		GO:0032806	carboxy-terminal domain protein kinase complex	17	1	4.44	0.99424
GO:0009409	response to cold	34	12	8.88	0.15255		GO:0046625	sphingolipid binding	14	3	3.66	0.75063		GO:0031902	late endosome membrane	100	16	26.14	0.9946
GO:0001503	ossification	249	68	65.02	0.15259		GO:0030021	extracellular matrix structural constituent conferring compression resistance	14	3	3.66	0.75063		GO:0071007	U2-type catalytic step 2 spliceosome	25	2	6.54	0.99499
GO:0017148	negative regulation of translation	97	26	25.33	0.15574		GO:0031490	chromatin DNA binding	63	15	16.47	0.7548		GO:0005942	phosphatidylinositol 3-kinase complex	18	1	4.71	0.99575
GO:0045616	regulation of keratinocyte differentiation	21	8	5.48	0.15747		GO:0070566	adenylyltransferase activity	23	5	6.01	0.75733		GO:0005765	lysosomal membrane	244	46	63.79	0.99648
GO:0030511	positive regulation of transforming growth factor beta receptor signaling pathway	21	8	5.48	0.15747		GO:0003727	single-stranded RNA binding	60	16	15.68	0.76847		GO:0000123	histone acetyltransferase complex	73	7	19.08	0.99693
GO:0048147	negative regulation of fibroblast proliferation	21	8	5.48	0.15747		GO:0070888	E-box binding	32	7	8.36	0.76916		GO:0016607	nuclear speck	301	59	78.69	0.99714
GO:0001958	endochondral ossification	21	8	5.48	0.15747		GO:0000993	RNA polymerase II complex binding	32	7	8.36	0.76916		GO:0005838	proteasome regulatory particle	20	1	5.23	0.99768
GO:0038128	ERBB2 signaling pathway	21	8	5.48	0.15747		GO:0048487	beta-tubulin binding	32	7	8.36	0.76916		GO:0046540	U4/U6 x U5 tri-snRNP complex	21	1	5.49	0.99829
GO:0006783	heme biosynthetic process	21	8	5.48	0.15747		GO:0003676	nucleic acid binding	2367	514	618.69	0.7703		GO:1902562	H4 histone acetyltransferase complex	37	4	9.67	0.9983
GO:0030318	melanocyte differentiation	21	8	5.48	0.15747		GO:0043425	bHLH transcription factor binding	19	4	4.97	0.77234		GO:0016592	mediator complex	29	2	7.58	0.9983
GO:0007186	G protein-coupled receptor signaling pathway	320	94	83.56	0.15951		GO:0046875	ephrin receptor binding	19	4	4.97	0.77234		GO:0005813	centrosome	387	77	101.17	0.99832
GO:0060041	retina development in camera-type eye	83	27	21.67	0.16087		GO:0050699	WW domain binding	19	4	4.97	0.77234		GO:0000777	condensed chromosome kinetochore	67	8	17.52	0.99872
GO:0001667	ameboidal-type cell migration	280	91	73.12	0.16131		GO:0030215	semaphorin receptor binding	19	4	4.97	0.77234		GO:0005634	nucleus	4548	1037	1189	0.99917
GO:0048546	digestive tract morphogenesis	31	11	8.09	0.16171		GO:0051213	dioxygenase activity	66	16	17.25	0.77243		GO:0016020	membrane	4885	1340	1277.1	0.99927
GO:0010976	positive regulation of neuron projection development	181	61	47.26	0.16314		GO:0016860	intramolecular oxidoreductase activity	31	6	8.1	0.77269		GO:0022627	cytosolic small ribosomal subunit	24	1	6.27	0.99931
GO:0006629	lipid metabolic process	851	244	222.22	0.16447		GO:0003712	transcription coregulator activity	392	80	102.46	0.77812		GO:0036064	ciliary basal body	92	12	24.05	0.99932
GO:2000637	positive regulation of gene silencing by miRNA	18	7	4.7	0.16564		GO:0016788	hydrolase activity, acting on ester bonds	474	130	123.89	0.77917		GO:0045111	intermediate filament cytoskeleton	54	9	14.12	0.99949
GO:0036120	cellular response to platelet-derived growth factor stimulus	18	7	4.7	0.16564		GO:0015267	channel activity	188	55	49.14	0.77924		GO:0022625	cytosolic large ribosomal subunit	35	2	9.15	0.99967
GO:0032288	myelin assembly	18	7	4.7	0.16564		GO:0016810	hydrolase activity, acting on carbon-nitrogen (but not peptide) bonds	68	21	17.77	0.77968		GO:0005654	nucleoplasm	2496	517	652.54	1
GO:0021952	central nervous system projection neuron axonogenesis	18	7	4.7	0.16564		GO:0044390	ubiquitin-like protein conjugating enzyme binding	32	10	8.36	0.77994		GO:1905354	exoribonuclease complex	23	5	6.01	1
GO:0007190	activation of adenylate cyclase activity	18	7	4.7	0.16564		GO:0022836	gated channel activity	131	35	34.24	0.78007		GO:0032153	cell division site	44	9	11.5	1
GO:0032509	endosome transport via multivesicular body sorting pathway	18	7	4.7	0.16564		GO:0034061	DNA polymerase activity	22	3	5.75	0.78063		GO:0034705	potassium channel complex	41	13	10.72	1
GO:0015701	bicarbonate transport	18	7	4.7	0.16564		GO:0016274	protein-arginine N-methyltransferase activity	10	2	2.61	0.7808		GO:0070603	SWI/SNF superfamily-type complex	61	8	15.95	1
GO:0006884	cell volume homeostasis	18	7	4.7	0.16564		GO:0004550	nucleoside diphosphate kinase activity	10	2	2.61	0.7808		GO:1902493	acetyltransferase complex	82	8	21.44	1
GO:0035307	positive regulation of protein dephosphorylation	32	10	8.36	0.16582		GO:0004697	protein kinase C activity	10	2	2.61	0.7808		GO:1902495	transmembrane transporter complex	138	36	36.08	1
GO:0050999	regulation of nitric-oxide synthase activity	29	9	7.57	0.16588		GO:0001161	intronic transcription regulatory region sequence-specific DNA binding	10	2	2.61	0.7808		GO:0000152	nuclear ubiquitin ligase complex	34	6	8.89	1
GO:0051291	protein heterooligomerization	66	25	17.23	0.16736		GO:0035252	UDP-xylosyltransferase activity	10	2	2.61	0.7808		GO:0099699	integral component of synaptic membrane	55	17	14.38	1
GO:0072655	establishment of protein localization to mitochondrion	98	39	25.59	0.16739		GO:0000340	RNA 7-methylguanosine cap binding	10	2	2.61	0.7808		GO:0043189	H4/H2A histone acetyltransferase complex	16	3	4.18	1
GO:0010466	negative regulation of peptidase activity	108	40	28.2	0.16759		GO:0019956	chemokine binding	10	2	2.61	0.7808		GO:1904949	ATPase complex	65	8	16.99	1
GO:0071900	regulation of protein serine/threonine kinase activity	347	102	90.61	0.16761		GO:0046915	transition metal ion transmembrane transporter activity	22	3	5.75	0.78127		GO:0030964	NADH dehydrogenase complex	35	25	9.15	1
GO:0048863	stem cell differentiation	169	38	44.13	0.16797		GO:0045309	protein phosphorylated amino acid binding	38	6	9.93	0.78154		GO:0000178	exosome (RNase complex)	22	5	5.75	1
GO:0043281	regulation of cysteine-type endopeptidase activity involved in apoptotic process	130	42	33.95	0.16806		GO:0032559	adenyl ribonucleotide binding	1044	255	272.88	0.78338		GO:0044665	MLL1/2 complex	22	4	5.75	1
GO:0010941	regulation of cell death	1037	277	270.79	0.16822		GO:0004674	protein serine/threonine kinase activity	304	80	79.46	0.78645		GO:0048770	pigment granule	77	17	20.13	1
GO:0050798	activated T cell proliferation	18	11	4.7	0.16829		GO:0008514	organic anion transmembrane transporter activity	97	35	25.35	0.7878		GO:0005849	mRNA cleavage factor complex	14	4	3.66	1
GO:0051654	establishment of mitochondrion localization	18	10	4.7	0.16841		GO:0008528	G protein-coupled peptide receptor activity	37	8	9.67	0.78907		GO:0070461	SAGA-type complex	23	2	6.01	1
GO:0033014	tetrapyrrole biosynthetic process	27	11	7.05	0.16858		GO:0008092	cytoskeletal protein binding	662	155	173.03	0.78964		GO:0099146	intrinsic component of postsynaptic density membrane	13	3	3.4	1
GO:0044346	fibroblast apoptotic process	16	8	4.18	0.1686		GO:0003690	double-stranded DNA binding	532	128	139.05	0.78979		GO:0098805	whole membrane	1065	273	278.43	1
GO:0035137	hindlimb morphogenesis	20	9	5.22	0.1686		GO:0097718	disordered domain specific binding	24	5	6.27	0.79151		GO:0060205	cytoplasmic vesicle lumen	195	58	50.98	1
GO:0008535	respiratory chain complex IV assembly	14	7	3.66	0.16866		GO:0035035	histone acetyltransferase binding	24	5	6.27	0.79151		GO:0043656	host intracellular region	10	4	2.61	1
GO:0032635	interleukin-6 production	76	23	19.85	0.16868		GO:0050145	nucleoside monophosphate kinase activity	15	3	3.92	0.79349		GO:0098948	intrinsic component of postsynaptic specialization membrane	21	6	5.49	1
GO:1903205	regulation of hydrogen peroxide-induced cell death	15	7	3.92	0.16869		GO:1990380	Lys48-specific deubiquitinase activity	15	3	3.92	0.79349		GO:0098936	intrinsic component of postsynaptic membrane	40	13	10.46	1
GO:0043372	positive regulation of CD4-positive, alpha-beta T cell differentiation	16	7	4.18	0.16872		GO:0004842	ubiquitin-protein transferase activity	283	74	73.97	0.79365		GO:0061645	endocytic patch	10	4	2.61	1
GO:0006650	glycerophospholipid metabolic process	225	61	58.75	0.16879		GO:0003697	single-stranded DNA binding	80	17	20.91	0.79864		GO:0009295	nucleoid	33	16	8.63	1
GO:0046794	transport of virus	49	15	12.8	0.1688		GO:0015026	coreceptor activity	29	6	7.58	0.80852		GO:1990777	lipoprotein particle	15	6	3.92	1
GO:0002097	tRNA wobble base modification	15	6	3.92	0.16881		GO:0000149	SNARE binding	65	12	16.99	0.80894		GO:0033643	host cell part	12	4	3.14	1
GO:1902041	regulation of extrinsic apoptotic signaling pathway via death domain receptors	38	12	9.92	0.16881		GO:0038023	signaling receptor activity	414	115	108.21	0.81581		GO:0000323	lytic vacuole	448	110	117.12	1
GO:0071887	leukocyte apoptotic process	62	18	16.19	0.16885		GO:0001540	amyloid-beta binding	51	11	13.33	0.81593		GO:0090665	glycoprotein complex	14	1	3.66	1
GO:0009581	detection of external stimulus	48	14	12.53	0.16889		GO:0005215	transporter activity	582	192	152.12	0.81936		GO:0000313	organellar ribosome	67	33	17.52	1
GO:2000177	regulation of neural precursor cell proliferation	45	13	11.75	0.16892		GO:0045296	cadherin binding	243	60	63.52	0.82114		GO:0000314	organellar small ribosomal subunit	23	12	6.01	1
GO:0051293	establishment of spindle localization	30	9	7.83	0.16893		GO:0008168	methyltransferase activity	162	36	42.34	0.82332		GO:0000315	organellar large ribosomal subunit	44	23	11.5	1
GO:0061458	reproductive system development	256	68	66.85	0.16893		GO:0050839	cell adhesion molecule binding	357	87	93.31	0.82335		GO:0044298	cell body membrane	12	5	3.14	1
GO:0032602	chemokine production	46	13	12.01	0.16895		GO:0004175	endopeptidase activity	204	57	53.32	0.82458		GO:0098552	side of membrane	248	73	64.84	1
GO:1902253	regulation of intrinsic apoptotic signaling pathway by p53 class mediator	20	6	5.22	0.16897		GO:0004725	protein tyrosine phosphatase activity	70	17	18.3	0.82462		GO:0098553	lumenal side of endoplasmic reticulum membrane	11	3	2.88	1
GO:0060389	pathway-restricted SMAD protein phosphorylation	43	12	11.23	0.16898		GO:0008395	steroid hydroxylase activity	11	2	2.88	0.82551		GO:0099634	postsynaptic specialization membrane	31	9	8.1	1
GO:0035136	forelimb morphogenesis	28	8	7.31	0.16899		GO:0032454	histone demethylase activity (H3-K9 specific)	11	2	2.88	0.82551		GO:0018995	host cellular component	57	16	14.9	1
GO:0090278	negative regulation of peptide hormone secretion	21	6	5.48	0.16901		GO:0008320	protein transmembrane transporter activity	11	2	2.88	0.82551		GO:0098791	Golgi apparatus subcompartment	248	51	64.84	1
GO:0006956	complement activation	25	7	6.53	0.16901		GO:0017160	Ral GTPase binding	11	2	2.88	0.82551		GO:0044309	neuron spine	102	35	26.67	1
GO:0032210	regulation of telomere maintenance via telomerase	48	13	12.53	0.16901		GO:0004659	prenyltransferase activity	11	2	2.88	0.82551		GO:0097447	dendritic tree	339	104	88.63	1
GO:0009166	nucleotide catabolic process	48	13	12.53	0.16901		GO:0001848	complement binding	11	2	2.88	0.82551		GO:0031332	RNAi effector complex	15	3	3.92	1
GO:0039531	regulation of viral-induced cytoplasmic pattern recognition receptor signaling pathway	14	4	3.66	0.16903		GO:0019825	oxygen binding	11	2	2.88	0.82551		GO:0032994	protein-lipid complex	17	6	4.44	1
GO:0086011	membrane repolarization during action potential	18	5	4.7	0.16903		GO:0005095	GTPase inhibitor activity	11	2	2.88	0.82551		GO:0098573	intrinsic component of mitochondrial membrane	55	26	14.38	1
GO:1900076	regulation of cellular response to insulin stimulus	49	13	12.8	0.16905		GO:0030506	ankyrin binding	11	2	2.88	0.82551		GO:0036379	myofilament	23	4	6.01	1
GO:0032350	regulation of hormone metabolic process	23	6	6.01	0.16907		GO:0004190	aspartic-type endopeptidase activity	11	2	2.88	0.82551		GO:0031304	intrinsic component of mitochondrial inner membrane	33	17	8.63	1
GO:0045600	positive regulation of fat cell differentiation	38	13	9.92	0.1692		GO:0072542	protein phosphatase activator activity	11	2	2.88	0.82551		GO:0097525	spliceosomal snRNP complex	44	1	11.5	1
GO:0042987	amyloid precursor protein catabolic process	29	6	7.57	0.16927		GO:0043047	single-stranded telomeric DNA binding	11	2	2.88	0.82551		GO:0097526	spliceosomal tri-snRNP complex	21	1	5.49	1
GO:0002369	T cell cytokine production	18	3	4.7	0.16928		GO:0032452	histone demethylase activity	22	4	5.75	0.82569		GO:0005575	cellular_component	9643	2521	2521	1
GO:0032970	regulation of actin filament-based process	263	67	68.68	0.16929		GO:0008276	protein methyltransferase activity	67	14	17.51	0.82604		GO:0032838	plasma membrane bounded cell projection cytoplasm	107	24	27.97	1
GO:1990928	response to amino acid starvation	40	8	10.45	0.16938		GO:0016462	pyrophosphatase activity	561	129	146.63	0.82705		GO:0030055	cell-substrate junction	323	81	84.44	1
GO:0031341	regulation of cell killing	29	5	7.57	0.16939		GO:1901363	heterocyclic compound binding	3572	845	933.65	0.82843		GO:0097517	contractile actin filament bundle	52	11	13.59	1
GO:2000779	regulation of double-strand break repair	50	10	13.06	0.16945		GO:0003823	antigen binding	16	3	4.18	0.83002		GO:0032279	asymmetric synapse	185	54	48.37	1
GO:0044257	cellular protein catabolic process	572	136	149.36	0.17018		GO:0070300	phosphatidic acid binding	16	3	4.18	0.83002		GO:0031967	organelle envelope	860	323	224.83	1
GO:0022414	reproductive process	729	175	190.36	0.17115		GO:0019789	SUMO transferase activity	16	3	4.18	0.83002		GO:0031968	organelle outer membrane	145	45	37.91	1
GO:0009890	negative regulation of biosynthetic process	944	231	246.5	0.17123		GO:0008409	5'-3' exonuclease activity	16	3	4.18	0.83002		GO:0005761	mitochondrial ribosome	67	33	17.52	1
GO:0016266	O-glycan processing	28	10	7.31	0.17159		GO:0060090	molecular adaptor activity	177	46	46.26	0.83435		GO:0005766	primary lysosome	91	25	23.79	1
GO:0006641	triglyceride metabolic process	54	17	14.1	0.17356		GO:0004715	non-membrane spanning protein tyrosine kinase activity	30	6	7.84	0.83486		GO:0043226	organelle	8004	2060	2092.51	1
GO:0003073	regulation of systemic arterial blood pressure	43	14	11.23	0.17359		GO:0001664	G protein-coupled receptor binding	104	27	27.18	0.83494		GO:0043228	non-membrane-bounded organelle	2760	637	721.56	1
GO:1901522	positive regulation of transcription from RNA polymerase II promoter involved in cellular response to chemical stimulus	15	6	3.92	0.17377		GO:0030374	nuclear receptor transcription coactivator activity	52	11	13.59	0.83597		GO:0043229	intracellular organelle	7535	1930	1969.9	1
GO:0021846	cell proliferation in forebrain	15	6	3.92	0.17377		GO:0032934	sterol binding	36	13	9.41	0.83713		GO:0030532	small nuclear ribonucleoprotein complex	49	1	12.81	1
GO:0003094	glomerular filtration	15	6	3.92	0.17377		GO:0005089	Rho guanyl-nucleotide exchange factor activity	50	11	13.07	0.8373		GO:0099240	intrinsic component of synaptic membrane	61	18	15.95	1
GO:0032780	negative regulation of ATPase activity	15	6	3.92	0.17377		GO:0016409	palmitoyltransferase activity	24	7	6.27	0.83753		GO:0031984	organelle subcompartment	267	54	69.8	1
GO:0006044	N-acetylglucosamine metabolic process	15	6	3.92	0.17377		GO:0016645	oxidoreductase activity, acting on the CH-NH group of donors	20	5	5.23	0.83767		GO:0044232	organelle membrane contact site	14	4	3.66	1
GO:0060292	long-term synaptic depression	15	6	3.92	0.17377		GO:0019787	ubiquitin-like protein transferase activity	301	77	78.68	0.83788		GO:0070161	anchoring junction	525	122	137.25	1
GO:0042474	middle ear morphogenesis	15	6	3.92	0.17377		GO:0019208	phosphatase regulator activity	65	11	16.99	0.83848		GO:0031224	intrinsic component of membrane	2387	675	624.04	1
GO:0014911	positive regulation of smooth muscle cell migration	27	9	7.05	0.1738		GO:0005245	voltage-gated calcium channel activity	21	4	5.49	0.8387		GO:0031228	intrinsic component of Golgi membrane	46	12	12.03	1
GO:0006082	organic acid metabolic process	772	252	201.59	0.17591		GO:0043015	gamma-tubulin binding	21	4	5.49	0.8387		GO:0097014	ciliary plasm	47	9	12.29	1
GO:0030855	epithelial cell differentiation	324	95	84.6	0.17678		GO:0030695	GTPase regulator activity	215	46	56.2	0.8391		GO:0031229	intrinsic component of nuclear inner membrane	11	2	2.88	1
GO:0001659	temperature homeostasis	112	45	29.25	0.178		GO:1990837	sequence-specific double-stranded DNA binding	474	115	123.89	0.84076		GO:0031974	membrane-enclosed lumen	3614	899	944.82	1
GO:0001933	negative regulation of protein phosphorylation	282	78	73.64	0.17921		GO:0042826	histone deacetylase binding	78	17	20.39	0.843		GO:0031975	envelope	860	323	224.83	1
GO:0046889	positive regulation of lipid biosynthetic process	49	17	12.8	0.1793		GO:0097367	carbohydrate derivative binding	1441	360	376.65	0.84343		GO:0035859	Seh1-associated complex	15	2	3.92	1
GO:0007032	endosome organization	55	18	14.36	0.17952		GO:0140096	catalytic activity, acting on a protein	1438	386	375.87	0.84808		GO:0097729	9+2 motile cilium	31	7	8.1	1
GO:0061136	regulation of proteasomal protein catabolic process	132	43	34.47	0.17972		GO:0031491	nucleosome binding	49	11	12.81	0.84844		GO:0043232	intracellular non-membrane-bounded organelle	2753	634	719.73	1
GO:0071705	nitrogen compound transport	1541	410	402.4	0.18014		GO:0051117	ATPase binding	57	12	14.9	0.84848		GO:0043233	organelle lumen	3614	899	944.82	1
GO:0050772	positive regulation of axonogenesis	56	23	14.62	0.18027		GO:0043021	ribonucleoprotein complex binding	111	27	29.01	0.85784		GO:0033202	DNA helicase complex	12	1	3.14	1
GO:1903531	negative regulation of secretion by cell	107	34	27.94	0.18031		GO:0035925	mRNA 3'-UTR AU-rich region binding	17	3	4.44	0.86085		GO:0016469	proton-transporting two-sector ATPase complex	35	15	9.15	1
GO:0070266	necroptotic process	27	11	7.05	0.18082		GO:0071889	14-3-3 protein binding	17	3	4.44	0.86085		GO:0019866	organelle inner membrane	390	191	101.96	1
GO:0045216	cell-cell junction organization	124	36	32.38	0.1809		GO:0043325	phosphatidylinositol-3,4-bisphosphate binding	17	3	4.44	0.86085		GO:0031231	intrinsic component of peroxisomal membrane	11	2	2.88	1
GO:1901135	carbohydrate derivative metabolic process	765	228	199.76	0.18093		GO:0001091	RNA polymerase II general transcription initiation factor binding	17	3	4.44	0.86085		GO:0043596	nuclear replication fork	32	5	8.37	1
GO:0002224	toll-like receptor signaling pathway	88	26	22.98	0.18104		GO:0016209	antioxidant activity	38	8	9.93	0.86095		GO:0097731	9+0 non-motile cilium	59	13	15.42	1
GO:0034605	cellular response to heat	101	26	26.37	0.18111		GO:0019887	protein kinase regulator activity	123	35	32.15	0.86112		GO:0097733	photoreceptor cell cilium	57	13	14.9	1
GO:0071634	regulation of transforming growth factor beta production	25	9	6.53	0.18117		GO:0001221	transcription cofactor binding	28	8	7.32	0.86151		GO:0150034	distal axon	159	44	41.57	1
GO:0043537	negative regulation of blood vessel endothelial cell migration	25	9	6.53	0.18117		GO:0005172	vascular endothelial growth factor receptor binding	12	2	3.14	0.86184		GO:0012510	trans-Golgi network transport vesicle membrane	11	2	2.88	1
GO:0070525	tRNA threonylcarbamoyladenosine metabolic process	12	5	3.13	0.18132		GO:0016018	cyclosporin A binding	12	2	3.14	0.86184		GO:0140445	chromosome, telomeric repeat region	11	3	2.88	1
GO:0001573	ganglioside metabolic process	12	5	3.13	0.18132		GO:0005523	tropomyosin binding	12	2	3.14	0.86184		GO:0000428	DNA-directed RNA polymerase complex	81	15	21.18	1
GO:0010544	negative regulation of platelet activation	12	5	3.13	0.18132		GO:0005545	1-phosphatidylinositol binding	12	2	3.14	0.86184		GO:0099568	cytoplasmic region	134	28	35.03	1
GO:0051016	barbed-end actin filament capping	12	5	3.13	0.18132		GO:0016894	endonuclease activity, active with either ribo- or deoxyribonucleic acids and producing 3'-phosphomonoesters	12	2	3.14	0.86184		GO:0110165	cellular anatomical entity	9537	2494	2493.29	1
GO:0071360	cellular response to exogenous dsRNA	12	5	3.13	0.18132		GO:0004708	MAP kinase kinase activity	12	2	3.14	0.86184		GO:0030120	vesicle coat	45	11	11.76	1
GO:0001975	response to amphetamine	12	5	3.13	0.18132		GO:0003756	protein disulfide isomerase activity	12	2	3.14	0.86184		GO:0070382	exocytic vesicle	105	25	27.45	1
GO:0019511	peptidyl-proline hydroxylation	12	5	3.13	0.18132		GO:0050750	low-density lipoprotein particle receptor binding	12	2	3.14	0.86184		GO:0097708	intracellular vesicle	1388	341	362.87	1
GO:1903429	regulation of cell maturation	12	5	3.13	0.18132		GO:0071837	HMG box domain binding	12	2	3.14	0.86184		GO:0101002	ficolin-1-rich granule	95	25	24.84	1
GO:0003418	growth plate cartilage chondrocyte differentiation	12	5	3.13	0.18132		GO:0036002	pre-mRNA binding	22	4	5.75	0.86528		GO:0015935	small ribosomal subunit	47	13	12.29	1
GO:0071871	response to epinephrine	12	5	3.13	0.18132		GO:0003777	microtubule motor activity	42	8	10.98	0.86557		GO:0031903	microbody membrane	51	15	13.33	1
GO:1903206	negative regulation of hydrogen peroxide-induced cell death	12	5	3.13	0.18132		GO:0005080	protein kinase C binding	36	7	9.41	0.86759		GO:0031907	microbody lumen	32	7	8.37	1
GO:1902170	cellular response to reactive nitrogen species	12	5	3.13	0.18132		GO:0003729	mRNA binding	178	42	46.53	0.87781		GO:0098687	chromosomal region	229	40	59.87	1
GO:0042402	cellular biogenic amine catabolic process	12	5	3.13	0.18132		GO:0019905	syntaxin binding	45	8	11.76	0.87912		GO:0030662	coated vesicle membrane	108	29	28.23	1
GO:2000353	positive regulation of endothelial cell apoptotic process	12	5	3.13	0.18132		GO:0048018	receptor ligand activity	150	45	39.21	0.87934		GO:0045259	proton-transporting ATP synthase complex	20	13	5.23	1
GO:0051930	regulation of sensory perception of pain	12	5	3.13	0.18132		GO:0016776	phosphotransferase activity, phosphate group as acceptor	41	15	10.72	0.87954		GO:0048475	coated membrane	72	17	18.82	1
GO:0010310	regulation of hydrogen peroxide metabolic process	12	5	3.13	0.18132		GO:0061659	ubiquitin-like protein ligase activity	167	46	43.65	0.87977		GO:0030135	coated vesicle	180	44	47.06	1
GO:0090136	epithelial cell-cell adhesion	12	5	3.13	0.18132		GO:0008378	galactosyltransferase activity	20	6	5.23	0.87997		GO:0099513	polymeric cytoskeletal fiber	377	76	98.56	1
GO:0048070	regulation of developmental pigmentation	12	5	3.13	0.18132		GO:0042974	retinoic acid receptor binding	21	5	5.49	0.88012		GO:0030658	transport vesicle membrane	101	21	26.4	1
GO:2000826	regulation of heart morphogenesis	24	8	6.27	0.18135		GO:0017016	Ras GTPase binding	298	64	77.89	0.88179		GO:0042581	specific granule	87	14	22.74	1
GO:0071901	negative regulation of protein serine/threonine kinase activity	103	32	26.9	0.18136		GO:0008017	microtubule binding	163	36	42.61	0.88311		GO:0099080	supramolecular complex	753	162	196.86	1
GO:0009967	positive regulation of signal transduction	984	282	256.95	0.18147		GO:0035064	methylated histone binding	46	9	12.02	0.88476		GO:0042582	azurophil granule	91	25	23.79	1
GO:0045806	negative regulation of endocytosis	27	8	7.05	0.18154		GO:0004520	endodeoxyribonuclease activity	29	9	7.58	0.88606		GO:1903293	phosphatase complex	38	13	9.93	1
GO:0031103	axon regeneration	29	8	7.57	0.18166		GO:0017025	TBP-class protein binding	18	3	4.7	0.88665		GO:0030894	replisome	22	5	5.75	1
GO:0002082	regulation of oxidative phosphorylation	25	9	6.53	0.18226		GO:0004521	endoribonuclease activity	42	9	10.98	0.8867		GO:0099086	synaptonemal structure	16	2	4.18	1
GO:0019637	organophosphate metabolic process	714	203	186.44	0.18361		GO:0004712	protein serine/threonine/tyrosine kinase activity	30	5	7.84	0.88687		GO:0045271	respiratory chain complex I	35	25	9.15	1
GO:0042733	embryonic digit morphogenesis	42	14	10.97	0.18463		GO:0019888	protein phosphatase regulator activity	54	8	14.11	0.88749		GO:0030684	preribosome	66	8	17.25	1
GO:0006977	DNA damage response, signal transduction by p53 class mediator resulting in cell cycle arrest	42	14	10.97	0.18463		GO:0043539	protein serine/threonine kinase activator activity	23	4	6.01	0.88801		GO:0098862	cluster of actin-based cell projections	73	19	19.08	1
GO:0007007	inner mitochondrial membrane organization	37	22	9.66	0.18476		GO:0015103	inorganic anion transmembrane transporter activity	55	17	14.38	0.89047		GO:0036477	somatodendritic compartment	471	139	123.14	1
GO:0001935	endothelial cell proliferation	93	33	24.28	0.18606		GO:0033293	monocarboxylic acid binding	27	8	7.06	0.89074		GO:0045275	respiratory chain complex III	10	8	2.61	1
GO:0009206	purine ribonucleoside triphosphate biosynthetic process	47	21	12.27	0.18606		GO:0017075	syntaxin-1 binding	13	2	3.4	0.8911		GO:0005684	U2-type spliceosomal complex	73	8	19.08	1
GO:0008652	cellular amino acid biosynthetic process	56	20	14.62	0.18623		GO:1990404	protein ADP-ribosylase activity	13	2	3.4	0.8911		GO:0042579	microbody	99	27	25.88	1
GO:0030301	cholesterol transport	45	17	11.75	0.18626		GO:0008308	voltage-gated anion channel activity	13	2	3.4	0.8911		GO:0098852	lytic vacuole membrane	245	46	64.05	1
GO:0097345	mitochondrial outer membrane permeabilization	35	16	9.14	0.18639		GO:0070402	NADPH binding	13	2	3.4	0.8911		GO:0098857	membrane microdomain	207	60	54.12	1
GO:2000241	regulation of reproductive process	71	23	18.54	0.18643		GO:0004033	aldo-keto reductase (NADP) activity	13	2	3.4	0.8911		GO:0098858	actin-based cell projection	126	30	32.94	1
GO:0033043	regulation of organelle organization	857	205	223.78	0.18674		GO:0097602	cullin family protein binding	13	2	3.4	0.8911		GO:0097346	INO80-type complex	21	2	5.49	1
GO:0070588	calcium ion transmembrane transport	179	51	46.74	0.18674		GO:0051959	dynein light intermediate chain binding	13	2	3.4	0.8911		GO:0098636	protein complex involved in cell adhesion	30	5	7.84	1
GO:0010676	positive regulation of cellular carbohydrate metabolic process	32	11	8.36	0.18681		GO:0032794	GTPase activating protein binding	13	2	3.4	0.8911		GO:0098889	intrinsic component of presynaptic membrane	33	9	8.63	1
GO:0042136	neurotransmitter biosynthetic process	55	17	14.36	0.18681		GO:0008408	3'-5' exonuclease activity	44	8	11.5	0.89143		GO:0120111	neuron projection cytoplasm	60	15	15.69	1
GO:2000404	regulation of T cell migration	23	10	6.01	0.1869		GO:0070063	RNA polymerase binding	50	9	13.07	0.89152		GO:0071011	precatalytic spliceosome	40	6	10.46	1
GO:2000272	negative regulation of signaling receptor activity	19	6	4.96	0.18715		GO:0005044	scavenger receptor activity	28	5	7.32	0.89183		GO:0120114	Sm-like protein family complex	56	2	14.64	1
GO:0034121	regulation of toll-like receptor signaling pathway	40	13	10.45	0.18716		GO:0140098	catalytic activity, acting on RNA	292	67	76.32	0.89237		GO:0000782	telomere cap complex	11	3	2.88	1
GO:1903727	positive regulation of phospholipid metabolic process	31	9	8.09	0.18718		GO:0004693	cyclin-dependent protein serine/threonine kinase activity	19	3	4.97	0.90808		GO:0098878	neurotransmitter receptor complex	13	4	3.4	1
GO:0051972	regulation of telomerase activity	39	11	10.18	0.1872		GO:0097159	organic cyclic compound binding	3607	854	942.8	0.91113		GO:0070993	translation preinitiation complex	13	2	3.4	1
GO:1902692	regulation of neuroblast proliferation	18	7	4.7	0.1872		GO:0140375	immune receptor activity	51	14	13.33	0.91133		GO:0099501	exocytic vesicle membrane	45	11	11.76	1
GO:0085029	extracellular matrix assembly	28	8	7.31	0.18723		GO:0008093	cytoskeletal anchor activity	14	2	3.66	0.91451		GO:1905360	GTPase complex	11	3	2.88	1
GO:0051222	positive regulation of protein transport	268	72	69.98	0.18725		GO:0005112	Notch binding	14	2	3.66	0.91451		GO:0099503	secretory vesicle	519	131	135.68	1
GO:0032924	activin receptor signaling pathway	21	6	5.48	0.18727		GO:0043138	3'-5' DNA helicase activity	14	2	3.66	0.91451		GO:0070820	tertiary granule	90	22	23.53	1
GO:0051851	modulation by host of symbiont process	35	11	9.14	0.18728		GO:0042813	Wnt-activated receptor activity	14	2	3.66	0.91451		GO:0098827	endoplasmic reticulum subcompartment	21	5	5.49	1
GO:0007031	peroxisome organization	54	14	14.1	0.1874		GO:0017116	single-stranded DNA helicase activity	14	2	3.66	0.91451		GO:0000779	condensed chromosome, centromeric region	72	8	18.82	1
GO:1903053	regulation of extracellular matrix organization	28	8	7.31	0.18749		GO:0005086	ARF guanyl-nucleotide exchange factor activity	14	2	3.66	0.91451		GO:0030880	RNA polymerase complex	83	15	21.7	1
GO:0055065	metal ion homeostasis	327	86	85.39	0.18751		GO:0001530	lipopolysaccharide binding	14	2	3.66	0.91451		GO:1905369	endopeptidase complex	57	14	14.9	1
GO:0086002	cardiac muscle cell action potential involved in contraction	37	10	9.66	0.18755		GO:0005088	Ras guanyl-nucleotide exchange factor activity	98	22	25.62	0.91478		GO:0044391	ribosomal subunit	125	37	32.68	1
GO:0034637	cellular carbohydrate biosynthetic process	57	14	14.88	0.18757		GO:0005515	protein binding	7111	1820	1858.68	0.91718		GO:0090545	CHD-type complex	11	1	2.88	1
GO:0022029	telencephalon cell migration	30	8	7.83	0.18758		GO:0050662	coenzyme binding	214	67	55.94	0.92143		GO:0005671	Ada2/Gcn5/Ada3 transcription activator complex	13	0	3.4	1
GO:0006007	glucose catabolic process	28	7	7.31	0.18767		GO:0005539	glycosaminoglycan binding	122	36	31.89	0.92247		GO:0005675	transcription factor TFIIH holo complex	11	0	2.88	1
GO:0009855	determination of bilateral symmetry	71	18	18.54	0.18771		GO:0031625	ubiquitin protein ligase binding	212	47	55.41	0.92256		GO:0005682	U5 snRNP	12	0	3.14	1
GO:0071295	cellular response to vitamin	18	4	4.7	0.18774		GO:0005547	phosphatidylinositol-3,4,5-trisphosphate binding	25	4	6.53	0.92359		GO:0005685	U1 snRNP	13	0	3.4	1
GO:0048762	mesenchymal cell differentiation	148	37	38.65	0.18791		GO:0030234	enzyme regulator activity	634	162	165.72	0.92382		GO:0005686	U2 snRNP	14	0	3.66	1
GO:0015893	drug transport	85	33	22.2	0.18819		GO:0048156	tau protein binding	35	6	9.15	0.92591		GO:0008540	proteasome regulatory particle, base subcomplex	12	0	3.14	1
GO:0097553	calcium ion transmembrane import into cytosol	77	15	20.11	0.18853		GO:0034237	protein kinase A regulatory subunit binding	15	2	3.92	0.93313		GO:0016580	Sin3 complex	13	0	3.4	1
GO:0032392	DNA geometric change	93	16	24.28	0.1891		GO:0046527	glucosyltransferase activity	15	2	3.92	0.93313		GO:0019774	proteasome core complex, beta-subunit complex	10	0	2.61	1
GO:0140056	organelle localization by membrane tethering	125	23	32.64	0.18945		GO:0005227	calcium activated cation channel activity	15	2	3.92	0.93313		GO:0031094	platelet dense tubular network	10	0	2.61	1
GO:1901653	cellular response to peptide	252	80	65.8	0.1898		GO:0070577	lysine-acetylated histone binding	15	2	3.92	0.93313		GO:0036038	MKS complex	10	0	2.61	1
GO:0007264	small GTPase mediated signal transduction	377	104	98.44	0.19019		GO:0000976	transcription regulatory region sequence-specific DNA binding	438	111	114.48	0.93332		GO:0070822	Sin3-type complex	15	0	3.92	1
GO:0042102	positive regulation of T cell proliferation	42	15	10.97	0.19084		GO:0098632	cell-cell adhesion mediator activity	30	11	7.84	0.93427		GO:0071004	U2-type prespliceosome	10	0	2.61	1
GO:0021549	cerebellum development	67	17	17.5	0.19261		GO:0001046	core promoter sequence-specific DNA binding	33	8	8.63	0.9346		GO:0071006	U2-type catalytic step 1 spliceosome	10	0	2.61	1
GO:0010906	regulation of glucose metabolic process	71	23	18.54	0.19307		GO:0015459	potassium channel regulator activity	31	5	8.1	0.93671		GO:0071010	prespliceosome	10	0	2.61	1
GO:0042108	positive regulation of cytokine biosynthetic process	33	12	8.62	0.19343		GO:0005096	GTPase activator activity	194	42	50.71	0.93811		GO:0071012	catalytic step 1 spliceosome	10	0	2.61	1
GO:0006091	generation of precursor metabolites and energy	384	165	100.27	0.1938		GO:0008200	ion channel inhibitor activity	21	3	5.49	0.94029		GO:0071014	post-mRNA release spliceosomal complex	12	0	3.14	1
GO:0032729	positive regulation of interferon-gamma production	22	8	5.74	0.1938		GO:0008146	sulfotransferase activity	21	3	5.49	0.94029
GO:0018146	keratan sulfate biosynthetic process	22	8	5.74	0.1938		GO:0016627	oxidoreductase activity, acting on the CH-CH group of donors	38	7	9.93	0.94034
GO:0045736	negative regulation of cyclin-dependent protein serine/threonine kinase activity	22	8	5.74	0.1938		GO:0003714	transcription corepressor activity	161	34	42.08	0.94241
GO:0032007	negative regulation of TOR signaling	36	10	9.4	0.19435		GO:0005249	voltage-gated potassium channel activity	28	6	7.32	0.94778
GO:0002931	response to ischemia	39	13	10.18	0.1964		GO:0008143	poly(A) binding	16	2	4.18	0.94786
GO:0018205	peptidyl-lysine modification	299	52	78.08	0.20309		GO:0005524	ATP binding	1007	242	263.21	0.95122
GO:0060395	SMAD protein signal transduction	46	16	12.01	0.2034		GO:0016922	nuclear receptor binding	86	22	22.48	0.95167
GO:0046513	ceramide biosynthetic process	42	14	10.97	0.20377		GO:0003725	double-stranded RNA binding	66	12	17.25	0.9517
GO:0031331	positive regulation of cellular catabolic process	267	79	69.72	0.20397		GO:0017017	MAP kinase tyrosine/serine/threonine phosphatase activity	10	1	2.61	0.95175
GO:0030514	negative regulation of BMP signaling pathway	29	10	7.57	0.204		GO:0031404	chloride ion binding	10	1	2.61	0.95175
GO:0061025	membrane fusion	91	23	23.76	0.20524		GO:0005540	hyaluronic acid binding	10	1	2.61	0.95175
GO:0043393	regulation of protein binding	145	42	37.86	0.20565		GO:0004029	aldehyde dehydrogenase (NAD+) activity	10	1	2.61	0.95175
GO:0051290	protein heterotetramerization	19	7	4.96	0.20633		GO:0003951	NAD+ kinase activity	10	1	2.61	0.95175
GO:0070050	neuron cellular homeostasis	19	7	4.96	0.20633		GO:0008174	mRNA methyltransferase activity	10	1	2.61	0.95175
GO:0009755	hormone-mediated signaling pathway	143	38	37.34	0.20677		GO:0035014	phosphatidylinositol 3-kinase regulator activity	10	1	2.61	0.95175
GO:0009880	embryonic pattern specification	36	9	9.4	0.20711		GO:0051219	phosphoprotein binding	60	9	15.68	0.95255
GO:0001890	placenta development	89	20	23.24	0.20802		GO:0031267	small GTPase binding	308	65	80.51	0.95275
GO:0042593	glucose homeostasis	129	40	33.69	0.21055		GO:0003678	DNA helicase activity	62	9	16.21	0.95655
GO:0006006	glucose metabolic process	136	46	35.51	0.21469		GO:0001784	phosphotyrosine residue binding	28	4	7.32	0.95813
GO:0007569	cell aging	78	26	20.37	0.21655		GO:0019899	enzyme binding	1503	360	392.86	0.95827
GO:0009154	purine ribonucleotide catabolic process	26	9	6.79	0.21786		GO:0003887	DNA-directed DNA polymerase activity	17	2	4.44	0.95946
GO:0060065	uterus development	16	6	4.18	0.21994		GO:0030507	spectrin binding	17	2	4.44	0.95946
GO:0001516	prostaglandin biosynthetic process	16	6	4.18	0.21994		GO:0051082	unfolded protein binding	86	16	22.48	0.96139
GO:0016226	iron-sulfur cluster assembly	16	6	4.18	0.21994		GO:0018024	histone-lysine N-methyltransferase activity	33	6	8.63	0.96171
GO:0070861	regulation of protein exit from endoplasmic reticulum	16	6	4.18	0.21994		GO:0004596	peptide alpha-N-acetyltransferase activity	11	1	2.88	0.96438
GO:0060999	positive regulation of dendritic spine development	32	9	8.36	0.2203		GO:0034595	phosphatidylinositol phosphate 5-phosphatase activity	11	1	2.88	0.96438
GO:0001501	skeletal system development	334	100	87.22	0.22036		GO:0055106	ubiquitin-protein transferase regulator activity	11	1	2.88	0.96438
GO:0022604	regulation of cell morphogenesis	312	90	81.47	0.22054		GO:0005272	sodium channel activity	11	1	2.88	0.96438
GO:0030509	BMP signaling pathway	90	31	23.5	0.22106		GO:0016881	acid-amino acid ligase activity	11	1	2.88	0.96438
GO:0006623	protein targeting to vacuole	35	7	9.14	0.22115		GO:0005092	GDP-dissociation inhibitor activity	11	1	2.88	0.96438
GO:0007369	gastrulation	112	27	29.25	0.22119		GO:0004602	glutathione peroxidase activity	11	1	2.88	0.96438
GO:0007276	gamete generation	326	79	85.13	0.22244		GO:0106019	phosphatidylinositol-4,5-bisphosphate phosphatase activity	11	1	2.88	0.96438
GO:0048813	dendrite morphogenesis	100	30	26.11	0.22262		GO:0019104	DNA N-glycosylase activity	11	1	2.88	0.96438
GO:0014068	positive regulation of phosphatidylinositol 3-kinase signaling	61	19	15.93	0.22308		GO:0035497	cAMP response element binding	11	1	2.88	0.96438
GO:0001541	ovarian follicle development	33	11	8.62	0.22328		GO:0008536	Ran GTPase binding	29	4	7.58	0.96596
GO:0060688	regulation of morphogenesis of a branching structure	33	11	8.62	0.22328		GO:0016853	isomerase activity	111	27	29.01	0.96852
GO:0006796	phosphate-containing compound metabolic process	2112	612	551.5	0.22351		GO:0001618	virus receptor activity	45	7	11.76	0.96926
GO:0034332	adherens junction organization	47	15	12.27	0.2257		GO:0035198	miRNA binding	24	3	6.27	0.96953
GO:0007204	positive regulation of cytosolic calcium ion concentration	149	37	38.91	0.22601		GO:0042169	SH2 domain binding	24	3	6.27	0.96953
GO:0006468	protein phosphorylation	1218	325	318.05	0.22615		GO:0003682	chromatin binding	350	78	91.48	0.9714
GO:0031647	regulation of protein stability	205	49	53.53	0.22952		GO:0016866	intramolecular transferase activity	23	4	6.01	0.97369
GO:1901654	response to ketone	120	42	31.34	0.23211		GO:0015299	solute:proton antiporter activity	12	1	3.14	0.9737
GO:0007163	establishment or maintenance of cell polarity	136	38	35.51	0.233		GO:0004364	glutathione transferase activity	12	1	3.14	0.9737
GO:0042133	neurotransmitter metabolic process	85	28	22.2	0.23351		GO:0005385	zinc ion transmembrane transporter activity	12	1	3.14	0.9737
GO:0072332	intrinsic apoptotic signaling pathway by p53 class mediator	56	19	14.62	0.23392		GO:0052742	phosphatidylinositol kinase activity	12	1	3.14	0.9737
GO:0034656	nucleobase-containing small molecule catabolic process	30	12	7.83	0.23398		GO:0000175	3'-5'-exoribonuclease activity	31	6	8.1	0.97563
GO:0035265	organ growth	109	32	28.46	0.23416		GO:0004864	protein phosphatase inhibitor activity	25	3	6.53	0.97579
GO:0030859	polarized epithelial cell differentiation	13	5	3.39	0.23471		GO:0019902	phosphatase binding	133	33	34.76	0.97754
GO:0045624	positive regulation of T-helper cell differentiation	13	5	3.39	0.23471		GO:0003713	transcription coactivator activity	232	47	60.64	0.97888
GO:0010885	regulation of cholesterol storage	13	5	3.39	0.23471		GO:0017137	Rab GTPase binding	126	26	32.93	0.98
GO:0072337	modified amino acid transport	13	5	3.39	0.23471		GO:0015278	calcium-release channel activity	13	1	3.4	0.98058
GO:2001028	positive regulation of endothelial cell chemotaxis	13	5	3.39	0.23471		GO:0015035	protein disulfide oxidoreductase activity	13	1	3.4	0.98058
GO:0060074	synapse maturation	13	5	3.39	0.23471		GO:0004386	helicase activity	124	16	32.41	0.9811
GO:0045986	negative regulation of smooth muscle contraction	13	5	3.39	0.23471		GO:0051087	chaperone binding	73	12	19.08	0.98266
GO:0045987	positive regulation of smooth muscle contraction	13	5	3.39	0.23471		GO:0003684	damaged DNA binding	54	8	14.11	0.98472
GO:0003071	renal system process involved in regulation of systemic arterial blood pressure	13	5	3.39	0.23471		GO:0004713	protein tyrosine kinase activity	97	20	25.35	0.9856
GO:0055119	relaxation of cardiac muscle	13	5	3.39	0.23471		GO:0051861	glycolipid binding	14	1	3.66	0.98567
GO:0006089	lactate metabolic process	13	5	3.39	0.23471		GO:0016702	oxidoreductase activity, acting on single donors with incorporation of molecular oxygen, incorporation of two atoms of o...	14	1	3.66	0.98567
GO:0046037	GMP metabolic process	13	5	3.39	0.23471		GO:0001102	RNA polymerase II activating transcription factor binding	34	4	8.89	0.9884
GO:0071157	negative regulation of cell cycle arrest	13	5	3.39	0.23471		GO:0003700	DNA-binding transcription factor activity	806	178	210.67	0.98879
GO:0015740	C4-dicarboxylate transport	13	5	3.39	0.23471		GO:0017056	structural constituent of nuclear pore	22	2	5.75	0.98887
GO:0003433	chondrocyte development involved in endochondral bone morphogenesis	13	5	3.39	0.23471		GO:0030515	snoRNA binding	22	2	5.75	0.98887
GO:0022010	central nervous system myelination	13	5	3.39	0.23471		GO:0008353	RNA polymerase II CTD heptapeptide repeat kinase activity	15	1	3.92	0.98942
GO:0043153	entrainment of circadian clock by photoperiod	13	5	3.39	0.23471		GO:0016780	phosphotransferase activity, for other substituted phosphate groups	15	1	3.92	0.98942
GO:0061050	regulation of cell growth involved in cardiac muscle cell development	13	5	3.39	0.23471		GO:0140223	general transcription initiation factor activity	15	1	3.92	0.98942
GO:0018230	peptidyl-L-cysteine S-palmitoylation	13	5	3.39	0.23471		GO:0004298	threonine-type endopeptidase activity	16	1	4.18	0.99219
GO:0010453	regulation of cell fate commitment	13	5	3.39	0.23471		GO:0003688	DNA replication origin binding	16	1	4.18	0.99219
GO:1905809	negative regulation of synapse organization	13	5	3.39	0.23471		GO:0030159	signaling receptor complex adaptor activity	24	2	6.27	0.99345
GO:1905562	regulation of vascular endothelial cell proliferation	13	5	3.39	0.23471		GO:0005246	calcium channel regulator activity	24	2	6.27	0.99345
GO:0051345	positive regulation of hydrolase activity	486	128	126.91	0.23486		GO:0016895	exodeoxyribonuclease activity, producing 5'-phosphomonoesters	17	1	4.44	0.99423
GO:0009798	axis specification	42	12	10.97	0.23488		GO:0046966	thyroid hormone receptor binding	25	2	6.53	0.99499
GO:0051928	positive regulation of calcium ion transport	65	18	16.97	0.23488		GO:0004402	histone acetyltransferase activity	54	4	14.11	0.99728
GO:0090382	phagosome maturation	26	7	6.79	0.23511		GO:0003724	RNA helicase activity	57	8	14.9	0.99766
GO:0050921	positive regulation of chemotaxis	80	21	20.89	0.23514		GO:0010485	H4 histone acetyltransferase activity	20	1	5.23	0.99768
GO:0043114	regulation of vascular permeability	24	6	6.27	0.23525		GO:0015631	tubulin binding	225	49	58.81	0.99772
GO:0050810	regulation of steroid biosynthetic process	55	13	14.36	0.23556		GO:0042393	histone binding	145	23	37.9	0.99804
GO:0010595	positive regulation of endothelial cell migration	81	28	21.15	0.23673		GO:0000030	mannosyltransferase activity	22	1	5.75	0.99874
GO:0001525	angiogenesis	338	107	88.26	0.23694		GO:0051879	Hsp90 protein binding	33	2	8.63	0.99943
GO:0043001	Golgi to plasma membrane protein transport	30	10	7.83	0.23874		GO:0008094	DNA-dependent ATPase activity	88	10	23	0.99964
GO:0008286	insulin receptor signaling pathway	94	26	24.55	0.23943		GO:0047485	protein N-terminus binding	81	9	21.17	0.99977
GO:0051603	proteolysis involved in cellular protein catabolic process	532	125	138.92	0.23948		GO:0017069	snRNA binding	29	1	7.58	0.99985
GO:1901564	organonitrogen compound metabolic process	4185	1156	1092.81	0.24158		GO:0000981	DNA-binding transcription factor activity, RNA polymerase II-specific	736	167	192.38	0.99991
GO:0006909	phagocytosis	173	45	45.17	0.24174		GO:0003723	RNA binding	1207	259	315.49	1
GO:0070848	response to growth factor	455	148	118.81	0.243		GO:0003677	DNA binding	1263	271	330.12	1
GO:0050680	negative regulation of epithelial cell proliferation	89	33	23.24	0.24316		GO:0022890	inorganic cation transmembrane transporter activity	279	90	72.93	1
GO:0031329	regulation of cellular catabolic process	598	168	156.15	0.24767		GO:0016273	arginine N-methyltransferase activity	10	2	2.61	1
GO:0007160	cell-matrix adhesion	163	44	42.56	0.24833		GO:0016278	lysine N-methyltransferase activity	46	10	12.02	1
GO:0048662	negative regulation of smooth muscle cell proliferation	33	14	8.62	0.24899		GO:0140323	solute:anion antiporter activity	11	3	2.88	1
GO:0030326	embryonic limb morphogenesis	84	27	21.93	0.24909		GO:0019205	nucleobase-containing compound kinase activity	31	5	8.1	1
GO:0010951	negative regulation of endopeptidase activity	105	38	27.42	0.24935		GO:0019207	kinase regulator activity	142	36	37.12	1
GO:0009887	animal organ morphogenesis	640	177	167.12	0.24945		GO:0019209	kinase activator activity	54	12	14.11	1
GO:1904292	regulation of ERAD pathway	23	11	6.01	0.24964		GO:0004112	cyclic-nucleotide phosphodiesterase activity	19	8	4.97	1
GO:0021954	central nervous system neuron development	47	17	12.27	0.24971		GO:0016229	steroid dehydrogenase activity	13	3	3.4	1
GO:0042157	lipoprotein metabolic process	86	27	22.46	0.24975		GO:0140318	protein transporter activity	11	2	2.88	1
GO:0033146	regulation of intracellular estrogen receptor signaling pathway	30	11	7.83	0.24979		GO:0016247	channel regulator activity	73	13	19.08	1
GO:0006497	protein lipidation	66	20	17.23	0.24993		GO:0016248	channel inhibitor activity	22	3	5.75	1
GO:0030073	insulin secretion	109	31	28.46	0.25028		GO:0015298	solute:cation antiporter activity	20	5	5.23	1
GO:0003148	outflow tract septum morphogenesis	20	7	5.22	0.25029		GO:0022884	macromolecule transmembrane transporter activity	12	2	3.14	1
GO:0033363	secretory granule organization	20	7	5.22	0.25029		GO:0022824	transmitter-gated ion channel activity	15	7	3.92	1
GO:0002673	regulation of acute inflammatory response	20	7	5.22	0.25029		GO:0061650	ubiquitin-like protein conjugating enzyme activity	26	6	6.8	1
GO:0019915	lipid storage	44	14	11.49	0.25029		GO:0015252	proton channel activity	15	9	3.92	1
GO:0033147	negative regulation of intracellular estrogen receptor signaling pathway	10	4	2.61	0.25059		GO:0052866	phosphatidylinositol phosphate phosphatase activity	24	4	6.27	1
GO:0055057	neuroblast division	10	4	2.61	0.25059		GO:0070011	peptidase activity, acting on L-amino acid peptides	318	94	83.12	1
GO:0001710	mesodermal cell fate commitment	10	4	2.61	0.25059		GO:0140033	acetylation-dependent protein binding	15	2	3.92	1
GO:0055083	monovalent inorganic anion homeostasis	10	4	2.61	0.25059		GO:0140034	methylation-dependent protein binding	46	9	12.02	1
GO:0001886	endothelial cell morphogenesis	10	4	2.61	0.25059		GO:0098531	ligand-activated transcription factor activity	30	9	7.84	1
GO:0001833	inner cell mass cell proliferation	10	4	2.61	0.25059		GO:0022832	voltage-gated channel activity	81	20	21.17	1
GO:0010832	negative regulation of myotube differentiation	10	4	2.61	0.25059		GO:0022834	ligand-gated channel activity	45	12	11.76	1
GO:0045606	positive regulation of epidermal cell differentiation	10	4	2.61	0.25059		GO:0022835	transmitter-gated channel activity	15	7	3.92	1
GO:0016137	glycoside metabolic process	10	4	2.61	0.25059		GO:0015276	ligand-gated ion channel activity	45	12	11.76	1
GO:0072160	nephron tubule epithelial cell differentiation	10	4	2.61	0.25059		GO:0046873	metal ion transmembrane transporter activity	189	51	49.4	1
GO:0021535	cell migration in hindbrain	10	4	2.61	0.25059		GO:0016796	exonuclease activity, active with either ribo- or deoxyribonucleic acids and producing 5'-phosphomonoesters	49	8	12.81	1
GO:1905939	regulation of gonad development	10	4	2.61	0.25059		GO:0016798	hydrolase activity, acting on glycosyl bonds	69	20	18.04	1
GO:0021670	lateral ventricle development	10	4	2.61	0.25059		GO:0019001	guanyl nucleotide binding	250	71	65.35	1
GO:0044458	motile cilium assembly	10	4	2.61	0.25059		GO:0016675	oxidoreductase activity, acting on a heme group of donors	20	13	5.23	1
GO:0060413	atrial septum morphogenesis	10	4	2.61	0.25059		GO:0016676	oxidoreductase activity, acting on a heme group of donors, oxygen as acceptor	19	13	4.97	1
GO:0006054	N-acetylneuraminate metabolic process	10	4	2.61	0.25059		GO:0101005	ubiquitinyl hydrolase activity	76	21	19.86	1
GO:2001171	positive regulation of ATP biosynthetic process	10	4	2.61	0.25059		GO:0022803	passive transmembrane transporter activity	188	55	49.14	1
GO:0019896	axonal transport of mitochondrion	10	4	2.61	0.25059		GO:0022804	active transmembrane transporter activity	174	56	45.48	1
GO:0044764	multi-organism cellular process	10	4	2.61	0.25059		GO:0098960	postsynaptic neurotransmitter receptor activity	15	8	3.92	1
GO:1902043	positive regulation of extrinsic apoptotic signaling pathway via death domain receptors	10	4	2.61	0.25059		GO:0004518	nuclease activity	138	25	36.07	1
GO:0071875	adrenergic receptor signaling pathway	10	4	2.61	0.25059		GO:0004519	endonuclease activity	79	16	20.65	1
GO:0045056	transcytosis	10	4	2.61	0.25059		GO:0004540	ribonuclease activity	79	16	20.65	1
GO:0043201	response to leucine	10	4	2.61	0.25059		GO:0070001	aspartic-type peptidase activity	11	2	2.88	1
GO:0002360	T cell lineage commitment	10	4	2.61	0.25059		GO:0070003	threonine-type peptidase activity	16	1	4.18	1
GO:0002347	response to tumor cell	10	4	2.61	0.25059		GO:0140457	protein demethylase activity	22	4	5.75	1
GO:0090026	positive regulation of monocyte chemotaxis	10	4	2.61	0.25059		GO:0016757	transferase activity, transferring glycosyl groups	178	41	46.53	1
GO:0061029	eyelid development in camera-type eye	10	4	2.61	0.25059		GO:0004532	exoribonuclease activity	35	7	9.15	1
GO:0038166	angiotensin-activated signaling pathway	10	4	2.61	0.25059		GO:0004536	deoxyribonuclease activity	41	9	10.72	1
GO:0006750	glutathione biosynthetic process	10	4	2.61	0.25059		GO:0016638	oxidoreductase activity, acting on the CH-NH2 group of donors	13	4	3.4	1
GO:0046641	positive regulation of alpha-beta T cell proliferation	10	4	2.61	0.25059		GO:0015923	mannosidase activity	11	4	2.88	1
GO:0090178	regulation of establishment of planar polarity involved in neural tube closure	10	4	2.61	0.25059		GO:0015318	inorganic molecular entity transmembrane transporter activity	381	127	99.59	1
GO:0050774	negative regulation of dendrite morphogenesis	10	4	2.61	0.25059		GO:0019707	protein-cysteine S-acyltransferase activity	18	6	4.7	1
GO:0019042	viral latency	10	4	2.61	0.25059		GO:0032813	tumor necrosis factor receptor superfamily binding	28	8	7.32	1
GO:0033189	response to vitamin A	10	4	2.61	0.25059		GO:0050136	NADH dehydrogenase (quinone) activity	30	22	7.84	1
GO:0007166	cell surface receptor signaling pathway	1666	442	435.04	0.25075		GO:0043167	ion binding	3711	972	969.98	1
GO:0010332	response to gamma radiation	45	12	11.75	0.25084		GO:0061733	peptide-lysine-N-acetyltransferase activity	56	4	14.64	1
GO:0032006	regulation of TOR signaling	78	20	20.37	0.25105		GO:0034212	peptide N-acetyltransferase activity	64	5	16.73	1
GO:0042692	muscle cell differentiation	250	63	65.28	0.25157		GO:0015077	monovalent inorganic cation transmembrane transporter activity	169	61	44.17	1
GO:0002446	neutrophil mediated immunity	303	76	79.12	0.2518		GO:0033558	protein deacetylase activity	23	3	6.01	1
GO:0051384	response to glucocorticoid	90	29	23.5	0.25217		GO:0043175	RNA polymerase core enzyme binding	37	7	9.67	1
GO:0051047	positive regulation of secretion	217	52	56.66	0.2522		GO:0001882	nucleoside binding	250	71	65.35	1
GO:0043588	skin development	142	49	37.08	0.25244		GO:0043177	organic acid binding	106	36	27.71	1
GO:0021766	hippocampus development	48	15	12.53	0.25387		GO:0071617	lysophospholipid acyltransferase activity	11	3	2.88	1
GO:0006767	water-soluble vitamin metabolic process	54	20	14.1	0.25421		GO:0016701	oxidoreductase activity, acting on single donors with incorporation of molecular oxygen	14	1	3.66	1
GO:0060021	roof of mouth development	57	20	14.88	0.25465		GO:0016411	acylglycerol O-acyltransferase activity	11	3	2.88	1
GO:0045070	positive regulation of viral genome replication	27	9	7.05	0.25588		GO:0009678	pyrophosphate hydrolysis-driven proton transmembrane transporter activity	18	3	4.7	1
GO:0030097	hemopoiesis	532	126	138.92	0.25592		GO:0034979	NAD-dependent protein deacetylase activity	13	3	3.4	1
GO:0000186	activation of MAPKK activity	44	16	11.49	0.25598		GO:0036094	small molecule binding	1630	438	426.05	1
GO:0043603	cellular amide metabolic process	732	229	191.14	0.25607		GO:0098631	cell adhesion mediator activity	37	11	9.67	1
GO:0001756	somitogenesis	41	13	10.71	0.25611		GO:0034062	5'-3' RNA polymerase activity	29	8	7.58	1
GO:0071333	cellular response to glucose stimulus	68	20	17.76	0.25705		GO:0019198	transmembrane receptor protein phosphatase activity	10	4	2.61	1
GO:0050766	positive regulation of phagocytosis	34	11	8.88	0.25711		GO:0019199	transmembrane receptor protein kinase activity	59	18	15.42	1
GO:0009150	purine ribonucleotide metabolic process	290	99	75.73	0.25863		GO:0033549	MAP kinase phosphatase activity	10	1	2.61	1
GO:0044092	negative regulation of molecular function	652	192	170.25	0.2587		GO:0016893	endonuclease activity, active with either ribo- or deoxyribonucleic acids and producing 5'-phosphomonoesters	32	11	8.36	1
GO:0032990	cell part morphogenesis	429	132	112.02	0.25896		GO:0030551	cyclic nucleotide binding	22	6	5.75	1
GO:0009260	ribonucleotide biosynthetic process	142	51	37.08	0.25969		GO:0015002	heme-copper terminal oxidase activity	19	13	4.97	1
GO:0016053	organic acid biosynthetic process	212	69	55.36	0.25971		GO:0004675	transmembrane receptor protein serine/threonine kinase activity	13	6	3.4	1
GO:0010632	regulation of epithelial cell migration	170	56	44.39	0.25994		GO:0004629	phospholipase C activity	14	3	3.66	1
GO:0009895	negative regulation of catabolic process	210	63	54.84	0.26031		GO:0023023	MHC protein complex binding	16	4	4.18	1
GO:0048880	sensory system development	219	65	57.19	0.26035		GO:0035258	steroid hormone receptor binding	72	20	18.82	1
GO:0033500	carbohydrate homeostasis	130	41	33.95	0.26044		GO:0019840	isoprenoid binding	14	4	3.66	1
GO:0002792	negative regulation of peptide secretion	76	25	19.85	0.26065		GO:0003954	NADH dehydrogenase activity	30	22	7.84	1
GO:0055024	regulation of cardiac muscle tissue development	53	19	13.84	0.26065		GO:0032550	purine ribonucleoside binding	241	69	62.99	1
GO:0072171	mesonephric tubule morphogenesis	38	15	9.92	0.26066		GO:0016864	intramolecular oxidoreductase activity, transposing S-S bonds	12	2	3.14	1
GO:0032371	regulation of sterol transport	23	11	6.01	0.26067		GO:0032555	purine ribonucleotide binding	1261	314	329.6	1
GO:0090151	establishment of protein localization to mitochondrial membrane	31	13	8.09	0.26068		GO:0050997	quaternary ammonium group binding	15	6	3.92	1
GO:0072088	nephron epithelium morphogenesis	43	16	11.23	0.26069		GO:0004030	aldehyde dehydrogenase [NAD(P)+] activity	11	1	2.88	1
GO:0048066	developmental pigmentation	32	13	8.36	0.26071		GO:1901265	nucleoside phosphate binding	1440	373	376.39	1
GO:0032640	tumor necrosis factor production	84	26	21.93	0.26077		GO:0005216	ion channel activity	177	52	46.26	1
GO:0001844	protein insertion into mitochondrial membrane involved in apoptotic signaling pathway	19	9	4.96	0.26077		GO:0042171	lysophosphatidic acid acyltransferase activity	10	3	2.61	1
GO:0044783	G1 DNA damage checkpoint	47	16	12.27	0.2608		GO:0005230	extracellular ligand-gated ion channel activity	20	8	5.23	1
GO:0045923	positive regulation of fatty acid metabolic process	24	10	6.27	0.2608		GO:0016875	ligase activity, forming carbon-oxygen bonds	33	14	8.63	1
GO:0042158	lipoprotein biosynthetic process	67	21	17.5	0.26083		GO:0016877	ligase activity, forming carbon-sulfur bonds	29	8	7.58	1
GO:0035306	positive regulation of dephosphorylation	44	15	11.49	0.26083		GO:0016825	hydrolase activity, acting on acid phosphorus-nitrogen bonds	56	20	14.64	1
GO:0042092	type 2 immune response	21	9	5.48	0.26083		GO:0140110	transcription regulator activity	1064	224	278.11	1
GO:0043090	amino acid import	15	7	3.92	0.26087		GO:0000217	DNA secondary structure binding	15	4	3.92	1
GO:1902547	regulation of cellular response to vascular endothelial growth factor stimulus	15	7	3.92	0.26087		GO:0060589	nucleoside-triphosphatase regulator activity	246	55	64.3	1
GO:0071384	cellular response to corticosteroid stimulus	38	13	9.92	0.26087		GO:0016817	hydrolase activity, acting on acid anhydrides	564	130	147.42	1
GO:0043500	muscle adaptation	84	25	21.93	0.26087		GO:0030228	lipoprotein particle receptor activity	12	3	3.14	1
GO:0050701	interleukin-1 secretion	27	10	7.05	0.26089		GO:0005342	organic acid transmembrane transporter activity	73	30	19.08	1
GO:0045023	G0 to G1 transition	35	12	9.14	0.2609		GO:0003674	molecular_function	9358	2446	2446	1
GO:0071326	cellular response to monosaccharide stimulus	70	21	18.28	0.26091		GO:0008187	poly-pyrimidine tract binding	19	9	4.97	1
GO:0003018	vascular process in circulatory system	93	27	24.28	0.26091		GO:0008173	RNA methyltransferase activity	56	13	14.64	1
GO:0042063	gliogenesis	166	46	43.35	0.26092		GO:0140102	catalytic activity, acting on a rRNA	16	5	4.18	1
GO:0009310	amine catabolic process	13	6	3.39	0.26093		GO:0097747	RNA polymerase activity	29	8	7.58	1
GO:1901568	fatty acid derivative metabolic process	86	25	22.46	0.26093		GO:0051540	metal cluster binding	45	17	11.76	1
GO:0010878	cholesterol storage	14	6	3.66	0.26095		GO:0061134	peptidase regulator activity	84	32	21.96	1
GO:0043506	regulation of JUN kinase activity	60	18	15.67	0.26095		GO:0033612	receptor serine/threonine kinase binding	12	3	3.14	1
GO:0042440	pigment metabolic process	46	14	12.01	0.26099		GO:0097472	cyclin-dependent protein kinase activity	20	3	5.23	1
GO:0006639	acylglycerol metabolic process	69	20	18.02	0.26099		GO:1990939	ATP-dependent microtubule motor activity	20	4	5.23	1
GO:1902285	semaphorin-plexin signaling pathway involved in neuron projection guidance	12	5	3.13	0.261		GO:0044769	ATPase activity, coupled to transmembrane movement of ions, rotational mechanism	14	3	3.66	1
GO:0061383	trabecula morphogenesis	35	11	9.14	0.26101		GO:0042578	phosphoric ester hydrolase activity	245	75	64.04	1
GO:0032616	interleukin-13 production	13	5	3.39	0.26103		GO:0071814	protein-lipid complex binding	17	6	4.44	1
GO:0046639	negative regulation of alpha-beta T cell differentiation	13	5	3.39	0.26103		GO:0004407	histone deacetylase activity	22	3	5.75	1
GO:0032609	interferon-gamma production	40	12	10.45	0.26104		GO:0098847	sequence-specific single stranded DNA binding	13	2	3.4	1
GO:1904589	regulation of protein import	48	14	12.53	0.26105		GO:0042285	xylosyltransferase activity	10	2	2.61	1
GO:1900078	positive regulation of cellular response to insulin stimulus	14	5	3.66	0.26106		GO:0001217	DNA-binding transcription repressor activity	129	38	33.72	1
GO:0000966	RNA 5'-end processing	18	6	4.7	0.26107		GO:0140272	exogenous protein binding	45	7	11.76	1
GO:0032459	regulation of protein oligomerization	22	7	5.74	0.26107		GO:0017091	AU-rich element binding	18	3	4.7	1
GO:0060043	regulation of cardiac muscle cell proliferation	26	8	6.79	0.26108		GO:0001098	basal transcription machinery binding	48	10	12.55	1
GO:1902883	negative regulation of response to oxidative stress	30	9	7.83	0.26108		GO:0001099	basal RNA polymerase II transcription machinery binding	48	10	12.55	1
GO:0019377	glycolipid catabolic process	11	4	2.87	0.26108		GO:0019210	kinase inhibitor activity	51	20	13.33	1
GO:0043144	snoRNA processing	11	4	2.87	0.26108		GO:0060089	molecular transducer activity	414	115	108.21	1
GO:1903556	negative regulation of tumor necrosis factor superfamily cytokine production	34	10	8.88	0.26108		GO:0070279	vitamin B6 binding	33	14	8.63	1
GO:0050954	sensory perception of mechanical stimulus	80	22	20.89	0.26109		GO:0052744	phosphatidylinositol monophosphate phosphatase activity	12	3	3.14	1
GO:0050926	regulation of positive chemotaxis	15	5	3.92	0.26109		GO:0008641	ubiquitin-like modifier activating enzyme activity	10	0	2.61	1
GO:0010611	regulation of cardiac muscle hypertrophy	42	12	10.97	0.26109		GO:0016251	RNA polymerase II general transcription initiation factor activity	10	0	2.61	1
GO:0018196	peptidyl-asparagine modification	27	8	7.05	0.2611		GO:0030983	mismatched DNA binding	12	0	3.14	1
GO:0009126	purine nucleoside monophosphate metabolic process	31	9	8.09	0.26111		GO:0032404	mismatch repair complex binding	10	0	2.61	1
GO:0021544	subpallium development	12	4	3.13	0.26111		GO:0042809	vitamin D receptor binding	13	0	3.4	1
GO:0051547	regulation of keratinocyte migration	12	4	3.13	0.26111
GO:0014854	response to inactivity	12	4	3.13	0.26111
GO:0015749	monosaccharide transmembrane transport	62	17	16.19	0.26112
GO:0045622	regulation of T-helper cell differentiation	20	6	5.22	0.26112
GO:1904062	regulation of cation transmembrane transport	185	49	48.31	0.26113
GO:0048525	negative regulation of viral process	51	14	13.32	0.26113
GO:0032943	mononuclear cell proliferation	143	38	37.34	0.26113
GO:1901879	regulation of protein depolymerization	55	15	14.36	0.26114
GO:1902882	regulation of response to oxidative stress	55	15	14.36	0.26114
GO:0035728	response to hepatocyte growth factor	13	4	3.39	0.26114
GO:0071545	inositol phosphate catabolic process	13	4	3.39	0.26114
GO:0031958	corticosteroid receptor signaling pathway	13	4	3.39	0.26114
GO:0051438	regulation of ubiquitin-protein transferase activity	36	10	9.4	0.26114
GO:1902369	negative regulation of RNA catabolic process	36	10	9.4	0.26114
GO:0033687	osteoblast proliferation	17	5	4.44	0.26115
GO:0032652	regulation of interleukin-1 production	40	11	10.45	0.26115
GO:1903202	negative regulation of oxidative stress-induced cell death	29	8	7.57	0.26116
GO:0061371	determination of heart left/right asymmetry	33	9	8.62	0.26116
GO:0070671	response to interleukin-12	26	7	6.79	0.26118
GO:1901292	nucleoside phosphate catabolic process	53	14	13.84	0.26119
GO:0015780	nucleotide-sugar transmembrane transport	11	3	2.87	0.26119
GO:0035812	renal sodium excretion	11	3	2.87	0.26119
GO:0031269	pseudopodium assembly	11	3	2.87	0.26119
GO:0006505	GPI anchor metabolic process	27	7	7.05	0.26121
GO:0032272	negative regulation of protein polymerization	50	13	13.06	0.26121
GO:0040007	growth	598	156	156.15	0.26123
GO:0016577	histone demethylation	24	6	6.27	0.26123
GO:1905517	macrophage migration	28	7	7.31	0.26124
GO:1905508	protein localization to microtubule organizing center	28	7	7.31	0.26124
GO:0072576	liver morphogenesis	13	3	3.39	0.26125
GO:0010830	regulation of myotube differentiation	36	9	9.4	0.26125
GO:0042509	regulation of tyrosine phosphorylation of STAT protein	36	9	9.4	0.26125
GO:0046546	development of primary male sexual characteristics	86	22	22.46	0.26126
GO:1904427	positive regulation of calcium ion transmembrane transport	44	11	11.49	0.26126
GO:0002793	positive regulation of peptide secretion	144	37	37.6	0.26127
GO:1904376	negative regulation of protein localization to cell periphery	18	4	4.7	0.26128
GO:0060606	tube closure	64	16	16.71	0.26128
GO:0061620	glycolytic process through glucose-6-phosphate	23	5	6.01	0.26131
GO:0032673	regulation of interleukin-4 production	12	2	3.13	0.26133
GO:0097734	extracellular exosome biogenesis	16	3	4.18	0.26133
GO:0001909	leukocyte mediated cytotoxicity	39	9	10.18	0.26133
GO:0090504	epiboly	24	5	6.27	0.26134
GO:0035872	nucleotide-binding domain, leucine rich repeat containing receptor signaling pathway	28	6	7.31	0.26135
GO:0031294	lymphocyte costimulation	30	6	7.83	0.2614
GO:0006278	RNA-dependent DNA biosynthetic process	61	14	15.93	0.26141
GO:1903305	regulation of regulated secretory pathway	74	17	19.32	0.26146
GO:0098534	centriole assembly	32	6	8.36	0.26146
GO:0036475	neuron death in response to oxidative stress	21	3	5.48	0.26147
GO:0002820	negative regulation of adaptive immune response	21	3	5.48	0.26147
GO:0001738	morphogenesis of a polarized epithelium	103	24	26.9	0.26152
GO:0099177	regulation of trans-synaptic signaling	211	52	55.1	0.26155
GO:0098732	macromolecule deacylation	76	16	19.85	0.26162
GO:0010921	regulation of phosphatase activity	120	27	31.34	0.26168
GO:0032409	regulation of transporter activity	145	33	37.86	0.26174
GO:1901863	positive regulation of muscle tissue development	51	8	13.32	0.26178
GO:0002444	myeloid leukocyte mediated immunity	334	82	87.22	0.26179
GO:0009301	snRNA transcription	52	8	13.58	0.26181
GO:0031056	regulation of histone modification	95	19	24.81	0.26184
GO:0002504	antigen processing and presentation of peptide or polysaccharide antigen via MHC class II	69	12	18.02	0.26186
GO:0000725	recombinational repair	92	18	24.02	0.26186
GO:0048232	male gamete generation	242	57	63.19	0.26189
GO:0060491	regulation of cell projection assembly	120	24	31.34	0.262
GO:0007006	mitochondrial membrane organization	98	48	25.59	0.26207
GO:1902750	negative regulation of cell cycle G2/M phase transition	77	12	20.11	0.26208
GO:0001938	positive regulation of endothelial cell proliferation	59	18	15.41	0.26224
GO:0044255	cellular lipid metabolic process	663	191	173.13	0.26286
GO:0002764	immune response-regulating signaling pathway	234	44	61.1	0.26309
GO:0007507	heart development	395	110	103.14	0.26439
GO:0048519	negative regulation of biological process	3204	815	836.65	0.26478
GO:0048588	developmental cell growth	142	45	37.08	0.2654
GO:0010463	mesenchymal cell proliferation	34	15	8.88	0.26584
GO:1903599	positive regulation of autophagy of mitochondrion	17	10	4.44	0.26597
GO:0009605	response to external stimulus	1445	382	377.33	0.26602
GO:0043949	regulation of cAMP-mediated signaling	22	10	5.74	0.26626
GO:0030858	positive regulation of epithelial cell differentiation	27	11	7.05	0.26633
GO:0050931	pigment cell differentiation	28	11	7.31	0.26639
GO:0031644	regulation of nervous system process	59	19	15.41	0.26641
GO:2001024	negative regulation of response to drug	21	9	5.48	0.26643
GO:0046365	monosaccharide catabolic process	48	16	12.53	0.26644
GO:0007618	mating	18	8	4.7	0.26648
GO:0010761	fibroblast migration	31	11	8.09	0.26657
GO:0062197	cellular response to chemical stress	231	63	60.32	0.26662
GO:0046640	regulation of alpha-beta T cell proliferation	17	7	4.44	0.26665
GO:1901889	negative regulation of cell junction assembly	22	8	5.74	0.26672
GO:0032964	collagen biosynthetic process	30	10	7.83	0.26674
GO:0010863	positive regulation of phospholipase C activity	19	7	4.96	0.26677
GO:0060390	regulation of SMAD protein signal transduction	17	6	4.44	0.26688
GO:0050691	regulation of defense response to virus by host	22	7	5.74	0.26695
GO:0070198	protein localization to chromosome, telomeric region	27	8	7.05	0.26702
GO:0016071	mRNA metabolic process	606	107	158.24	0.26709
GO:0070252	actin-mediated cell contraction	86	23	22.46	0.26712
GO:0016064	immunoglobulin mediated immune response	61	16	15.93	0.26722
GO:0034105	positive regulation of tissue remodeling	19	5	4.96	0.26723
GO:0030166	proteoglycan biosynthetic process	46	12	12.01	0.26724
GO:1901616	organic hydroxy compound catabolic process	35	9	9.14	0.26727
GO:1904036	negative regulation of epithelial cell apoptotic process	24	6	6.27	0.2673
GO:0006112	energy reserve metabolic process	57	14	14.88	0.26744
GO:0034405	response to fluid shear stress	28	6	7.31	0.26754
GO:1901379	regulation of potassium ion transmembrane transport	52	12	13.58	0.2676
GO:1903038	negative regulation of leukocyte cell-cell adhesion	65	15	16.97	0.2677
GO:0010837	regulation of keratinocyte proliferation	17	6	4.44	0.26959
GO:0050687	negative regulation of defense response to virus	17	6	4.44	0.26959
GO:0060037	pharyngeal system development	17	6	4.44	0.26959
GO:0010667	negative regulation of cardiac muscle cell apoptotic process	17	6	4.44	0.26959
GO:0007413	axonal fasciculation	17	6	4.44	0.26959
GO:0032735	positive regulation of interleukin-12 production	17	6	4.44	0.26959
GO:0048663	neuron fate commitment	17	6	4.44	0.26959
GO:0022011	myelination in peripheral nervous system	17	6	4.44	0.26959
GO:0090050	positive regulation of cell migration involved in sprouting angiogenesis	17	6	4.44	0.26959
GO:0045737	positive regulation of cyclin-dependent protein serine/threonine kinase activity	17	6	4.44	0.26959
GO:0050892	intestinal absorption	17	6	4.44	0.26959
GO:0030512	negative regulation of transforming growth factor beta receptor signaling pathway	45	14	11.75	0.27028
GO:0071277	cellular response to calcium ion	45	14	11.75	0.27028
GO:0015980	energy derivation by oxidation of organic compounds	203	105	53.01	0.27107
GO:0016197	endosomal transport	166	44	43.35	0.27117
GO:0070925	organelle assembly	563	121	147.01	0.27134
GO:0001656	metanephros development	52	19	13.58	0.27351
GO:1901606	alpha-amino acid catabolic process	67	22	17.5	0.2742
GO:0045445	myoblast differentiation	58	18	15.15	0.27457
GO:0032024	positive regulation of insulin secretion	39	13	10.18	0.27459
GO:0031100	animal organ regeneration	52	17	13.58	0.27471
GO:0032435	negative regulation of proteasomal ubiquitin-dependent protein catabolic process	24	8	6.27	0.27504
GO:0007200	phospholipase C-activating G protein-coupled receptor signaling pathway	24	8	6.27	0.27504
GO:0006111	regulation of gluconeogenesis	24	8	6.27	0.27504
GO:0035909	aorta morphogenesis	24	8	6.27	0.27504
GO:0010762	regulation of fibroblast migration	24	8	6.27	0.27504
GO:0060412	ventricular septum morphogenesis	31	10	8.09	0.27542
GO:1902476	chloride transmembrane transport	31	10	8.09	0.27542
GO:0070317	negative regulation of G0 to G1 transition	31	10	8.09	0.27542
GO:0042551	neuron maturation	31	10	8.09	0.27542
GO:0051254	positive regulation of RNA metabolic process	1073	245	280.19	0.27641
GO:0072358	cardiovascular system development	482	146	125.86	0.2769
GO:0010468	regulation of gene expression	2749	646	717.84	0.27784
GO:0008610	lipid biosynthetic process	454	131	118.55	0.27839
GO:0034284	response to monosaccharide	117	40	30.55	0.27903
GO:0010822	positive regulation of mitochondrion organization	85	30	22.2	0.27934
GO:0071559	response to transforming growth factor beta	164	50	42.82	0.27945
GO:0001763	morphogenesis of a branching structure	123	39	32.12	0.27951
GO:0001655	urogenital system development	214	62	55.88	0.27964
GO:0061333	renal tubule morphogenesis	46	17	12.01	0.27986
GO:0043068	positive regulation of programmed cell death	422	115	110.2	0.27987
GO:0043367	CD4-positive, alpha-beta T cell differentiation	41	15	10.71	0.27999
GO:0098739	import across plasma membrane	57	19	14.88	0.28002
GO:0042088	T-helper 1 type immune response	19	9	4.96	0.28004
GO:0030193	regulation of blood coagulation	46	16	12.01	0.28005
GO:0010742	macrophage derived foam cell differentiation	23	10	6.01	0.28005
GO:0051098	regulation of binding	242	67	63.19	0.28007
GO:2000516	positive regulation of CD4-positive, alpha-beta T cell activation	20	9	5.22	0.28009
GO:1901607	alpha-amino acid biosynthetic process	47	16	12.27	0.2801
GO:0051193	regulation of cofactor metabolic process	25	10	6.53	0.28014
GO:0015872	dopamine transport	14	7	3.66	0.28017
GO:0071800	podosome assembly	15	7	3.92	0.28022
GO:0055006	cardiac cell development	60	18	15.67	0.28035
GO:0048846	axon extension involved in axon guidance	30	10	7.83	0.28038
GO:0036508	protein alpha-1,2-demannosylation	19	7	4.96	0.28041
GO:0008154	actin polymerization or depolymerization	142	39	37.08	0.28043
GO:0060193	positive regulation of lipase activity	31	10	8.09	0.28043
GO:0035456	response to interferon-beta	16	6	4.18	0.28045
GO:0035850	epithelial cell differentiation involved in kidney development	24	8	6.27	0.28046
GO:0010712	regulation of collagen metabolic process	28	9	7.31	0.28047
GO:1900015	regulation of cytokine production involved in inflammatory response	28	9	7.31	0.28047
GO:0008406	gonad development	128	35	33.42	0.28049
GO:0099116	tRNA 5'-end processing	14	5	3.66	0.28054
GO:0006047	UDP-N-acetylglucosamine metabolic process	14	5	3.66	0.28054
GO:0060571	morphogenesis of an epithelial fold	14	5	3.66	0.28054
GO:0014874	response to stimulus involved in regulation of muscle adaptation	14	5	3.66	0.28054
GO:0009582	detection of abiotic stimulus	49	14	12.8	0.28056
GO:0060351	cartilage development involved in endochondral bone morphogenesis	27	8	7.05	0.28061
GO:0002237	response to molecule of bacterial origin	193	51	50.4	0.28067
GO:1902743	regulation of lamellipodium organization	33	9	8.62	0.28071
GO:0050920	regulation of chemotaxis	126	33	32.9	0.28077
GO:0046839	phospholipid dephosphorylation	24	6	6.27	0.28083
GO:0072595	maintenance of protein localization in organelle	33	8	8.62	0.2809
GO:0032528	microvillus organization	14	3	3.66	0.2809
GO:0003177	pulmonary valve development	18	4	4.7	0.28091
GO:1903432	regulation of TORC1 signaling	30	6	7.83	0.28112
GO:0003176	aortic valve development	23	4	6.01	0.28115
GO:0006839	mitochondrial transport	199	85	51.96	0.28117
GO:0070664	negative regulation of leukocyte proliferation	43	9	11.23	0.28119
GO:0051155	positive regulation of striated muscle cell differentiation	40	7	10.45	0.28142
GO:0006885	regulation of pH	53	10	13.84	0.28149
GO:0018210	peptidyl-threonine modification	90	17	23.5	0.28199
GO:0007417	central nervous system development	588	149	153.54	0.2827
GO:0051865	protein autoubiquitination	49	15	12.8	0.28325
GO:1902749	regulation of cell cycle G2/M phase transition	161	28	42.04	0.28341
GO:0043170	macromolecule metabolic process	5614	1380	1465.96	0.28448
GO:0045766	positive regulation of angiogenesis	107	31	27.94	0.28548
GO:0051188	cofactor biosynthetic process	170	63	44.39	0.28597
GO:0006915	apoptotic process	1198	322	312.83	0.28612
GO:0071222	cellular response to lipopolysaccharide	110	30	28.72	0.28681
GO:0022008	neurogenesis	954	262	249.11	0.2875
GO:0001701	in utero embryonic development	249	61	65.02	0.28836
GO:0051171	regulation of nitrogen compound metabolic process	3384	825	883.65	0.28865
GO:0016358	dendrite development	158	47	41.26	0.29025
GO:0071560	cellular response to transforming growth factor beta stimulus	160	48	41.78	0.29028
GO:0051302	regulation of cell division	95	27	24.81	0.29143
GO:0030833	regulation of actin filament polymerization	111	31	28.98	0.29149
GO:0010888	negative regulation of lipid storage	14	5	3.66	0.29171
GO:0032331	negative regulation of chondrocyte differentiation	14	5	3.66	0.29171
GO:0045947	negative regulation of translational initiation	14	5	3.66	0.29171
GO:0035357	peroxisome proliferator activated receptor signaling pathway	14	5	3.66	0.29171
GO:0032228	regulation of synaptic transmission, GABAergic	14	5	3.66	0.29171
GO:0051385	response to mineralocorticoid	14	5	3.66	0.29171
GO:0032799	low-density lipoprotein receptor particle metabolic process	14	5	3.66	0.29171
GO:0043101	purine-containing compound salvage	14	5	3.66	0.29171
GO:0060628	regulation of ER to Golgi vesicle-mediated transport	14	5	3.66	0.29171
GO:0060632	regulation of microtubule-based movement	14	5	3.66	0.29171
GO:0006266	DNA ligation	14	5	3.66	0.29171
GO:2000479	regulation of cAMP-dependent protein kinase activity	14	5	3.66	0.29171
GO:1902742	apoptotic process involved in development	14	5	3.66	0.29171
GO:0097484	dendrite extension	14	5	3.66	0.29171
GO:0061154	endothelial tube morphogenesis	14	5	3.66	0.29171
GO:0045723	positive regulation of fatty acid biosynthetic process	14	5	3.66	0.29171
GO:0071375	cellular response to peptide hormone stimulus	206	67	53.79	0.29193
GO:0055008	cardiac muscle tissue morphogenesis	44	12	11.49	0.29199
GO:0034314	Arp2/3 complex-mediated actin nucleation	26	7	6.79	0.29209
GO:0050775	positive regulation of dendrite morphogenesis	30	8	7.83	0.2921
GO:0051480	regulation of cytosolic calcium ion concentration	163	42	42.56	0.29235
GO:1903076	regulation of protein localization to plasma membrane	69	17	18.02	0.29249
GO:0007259	receptor signaling pathway via JAK-STAT	71	17	18.54	0.29267
GO:0030316	osteoclast differentiation	52	12	13.58	0.29268
GO:1901565	organonitrogen compound catabolic process	892	231	232.92	0.29289
GO:0000723	telomere maintenance	116	28	30.29	0.29292
GO:0031669	cellular response to nutrient levels	167	40	43.61	0.29336
GO:0014823	response to activity	48	17	12.53	0.29453
GO:2001237	negative regulation of extrinsic apoptotic signaling pathway	71	22	18.54	0.29499
GO:2001235	positive regulation of apoptotic signaling pathway	119	36	31.07	0.29532
GO:0007416	synapse assembly	82	24	21.41	0.29539
GO:2000112	regulation of cellular macromolecule biosynthetic process	2255	528	588.84	0.29562
GO:0048538	thymus development	28	9	7.31	0.2958
GO:0002040	sprouting angiogenesis	87	26	22.72	0.29599
GO:0030010	establishment of cell polarity	95	26	24.81	0.29603
GO:0042398	cellular modified amino acid biosynthetic process	31	11	8.09	0.29614
GO:0008089	anterograde axonal transport	32	11	8.36	0.29625
GO:0055003	cardiac myofibril assembly	21	7	5.48	0.2967
GO:0097421	liver regeneration	21	7	5.48	0.2967
GO:0071398	cellular response to fatty acid	35	9	9.14	0.29736
GO:0045995	regulation of embryonic development	79	20	20.63	0.29756
GO:0045184	establishment of protein localization	1437	372	375.24	0.29892
GO:0030433	ubiquitin-dependent ERAD pathway	64	19	16.71	0.29919
GO:0051402	neuron apoptotic process	153	34	39.95	0.29974
GO:0035690	cellular response to drug	237	70	61.89	0.3004
GO:0043410	positive regulation of MAPK cascade	301	97	78.6	0.30499
GO:0006139	nucleobase-containing compound metabolic process	3449	792	900.62	0.30755
GO:0120163	negative regulation of cold-induced thermogenesis	39	12	10.18	0.3077
GO:0007040	lysosome organization	50	14	13.06	0.30818
GO:0051216	cartilage development	138	47	36.04	0.3089
GO:0016042	lipid catabolic process	194	61	50.66	0.30918
GO:0046677	response to antibiotic	208	69	54.31	0.31267
GO:0045664	regulation of neuron differentiation	390	117	101.84	0.31326
GO:0032722	positive regulation of chemokine production	32	10	8.36	0.31362
GO:0019318	hexose metabolic process	163	56	42.56	0.3139
GO:0061448	connective tissue development	178	59	46.48	0.31417
GO:0051348	negative regulation of transferase activity	199	61	51.96	0.31524
GO:0042742	defense response to bacterium	70	16	18.28	0.3156
GO:0071453	cellular response to oxygen levels	168	51	43.87	0.31584
GO:0006084	acetyl-CoA metabolic process	31	15	8.09	0.31593
GO:0001942	hair follicle development	50	20	13.06	0.31624
GO:1901575	organic substance catabolic process	1468	388	383.33	0.31641
GO:0034644	cellular response to UV	61	18	15.93	0.31659
GO:0010633	negative regulation of epithelial cell migration	46	16	12.01	0.31682
GO:0045765	regulation of angiogenesis	190	63	49.61	0.31684
GO:0021761	limbic system development	59	19	15.41	0.31694
GO:0001678	cellular glucose homeostasis	79	24	20.63	0.317
GO:0003382	epithelial cell morphogenesis	21	8	5.48	0.31727
GO:0032387	negative regulation of intracellular transport	45	14	11.75	0.31735
GO:0031929	TOR signaling	91	25	23.76	0.31765
GO:0001773	myeloid dendritic cell activation	11	4	2.87	0.31769
GO:0098926	postsynaptic signal transduction	11	4	2.87	0.31769
GO:0010826	negative regulation of centrosome duplication	11	4	2.87	0.31769
GO:0010829	negative regulation of glucose transmembrane transport	11	4	2.87	0.31769
GO:0035020	regulation of Rac protein signal transduction	11	4	2.87	0.31769
GO:0045603	positive regulation of endothelial cell differentiation	11	4	2.87	0.31769
GO:0061577	calcium ion transmembrane transport via high voltage-gated calcium channel	11	4	2.87	0.31769
GO:0048490	anterograde synaptic vesicle transport	11	4	2.87	0.31769
GO:1902902	negative regulation of autophagosome assembly	11	4	2.87	0.31769
GO:1900017	positive regulation of cytokine production involved in inflammatory response	11	4	2.87	0.31769
GO:0051081	nuclear envelope disassembly	11	4	2.87	0.31769
GO:0032461	positive regulation of protein oligomerization	11	4	2.87	0.31769
GO:0045940	positive regulation of steroid metabolic process	11	4	2.87	0.31769
GO:0032107	regulation of response to nutrient levels	11	4	2.87	0.31769
GO:0033630	positive regulation of cell adhesion mediated by integrin	11	4	2.87	0.31769
GO:0048742	regulation of skeletal muscle fiber development	11	4	2.87	0.31769
GO:0086069	bundle of His cell to Purkinje myocyte communication	11	4	2.87	0.31769
GO:0035435	phosphate ion transmembrane transport	11	4	2.87	0.31769
GO:0001946	lymphangiogenesis	11	4	2.87	0.31769
GO:0032717	negative regulation of interleukin-8 production	11	4	2.87	0.31769
GO:0006012	galactose metabolic process	11	4	2.87	0.31769
GO:0048532	anatomical structure arrangement	11	4	2.87	0.31769
GO:0007141	male meiosis I	11	4	2.87	0.31769
GO:0007289	spermatid nucleus differentiation	11	4	2.87	0.31769
GO:0046321	positive regulation of fatty acid oxidation	11	4	2.87	0.31769
GO:0006491	N-glycan processing	11	4	2.87	0.31769
GO:0042308	negative regulation of protein import into nucleus	11	4	2.87	0.31769
GO:1903587	regulation of blood vessel endothelial cell proliferation involved in sprouting angiogenesis	11	4	2.87	0.31769
GO:0018158	protein oxidation	11	4	2.87	0.31769
GO:0042423	catecholamine biosynthetic process	11	4	2.87	0.31769
GO:0006853	carnitine shuttle	11	4	2.87	0.31769
GO:0034497	protein localization to phagophore assembly site	11	4	2.87	0.31769
GO:1902287	semaphorin-plexin signaling pathway involved in axon guidance	11	4	2.87	0.31769
GO:0018206	peptidyl-methionine modification	11	4	2.87	0.31769
GO:0098885	modification of postsynaptic actin cytoskeleton	11	4	2.87	0.31769
GO:0034111	negative regulation of homotypic cell-cell adhesion	11	4	2.87	0.31769
GO:0034134	toll-like receptor 2 signaling pathway	11	4	2.87	0.31769
GO:0042755	eating behavior	11	4	2.87	0.31769
GO:1905244	regulation of modification of synaptic structure	11	4	2.87	0.31769
GO:0010447	response to acidic pH	11	4	2.87	0.31769
GO:0014733	regulation of skeletal muscle adaptation	11	4	2.87	0.31769
GO:0042573	retinoic acid metabolic process	11	4	2.87	0.31769
GO:0042535	positive regulation of tumor necrosis factor biosynthetic process	11	4	2.87	0.31769
GO:0006978	DNA damage response, signal transduction by p53 class mediator resulting in transcription of p21 class mediator	11	4	2.87	0.31769
GO:0003281	ventricular septum development	56	18	14.62	0.31784
GO:0010922	positive regulation of phosphatase activity	25	7	6.53	0.31789
GO:0014002	astrocyte development	26	7	6.79	0.31797
GO:0008033	tRNA processing	107	31	27.94	0.31798
GO:0046685	response to arsenic-containing substance	23	6	6.01	0.31803
GO:0008306	associative learning	39	10	10.18	0.31809
GO:0042982	amyloid precursor protein metabolic process	40	10	10.45	0.31817
GO:0008299	isoprenoid biosynthetic process	21	5	5.48	0.31818
GO:1904063	negative regulation of cation transmembrane transport	47	11	12.27	0.31842
GO:0038083	peptidyl-tyrosine autophosphorylation	25	8	6.53	0.3187
GO:0051602	response to electrical stimulus	25	8	6.53	0.3187
GO:0045494	photoreceptor cell maintenance	25	8	6.53	0.3187
GO:0007623	circadian rhythm	125	34	32.64	0.31875
GO:0030282	bone mineralization	73	20	19.06	0.31894
GO:0060079	excitatory postsynaptic potential	43	12	11.23	0.31902
GO:0031333	negative regulation of protein-containing complex assembly	86	23	22.46	0.31912
GO:0090407	organophosphate biosynthetic process	424	117	110.72	0.31956
GO:0032370	positive regulation of lipid transport	29	12	7.57	0.32036
GO:0050709	negative regulation of protein secretion	73	23	19.06	0.32054
GO:0007015	actin filament organization	285	77	74.42	0.32082
GO:0043632	modification-dependent macromolecule catabolic process	477	115	124.56	0.3211
GO:0006879	cellular iron ion homeostasis	43	13	11.23	0.32131
GO:0001702	gastrulation with mouth forming second	18	6	4.7	0.32156
GO:0010869	regulation of receptor biosynthetic process	18	6	4.7	0.32156
GO:0032469	endoplasmic reticulum calcium ion homeostasis	18	6	4.7	0.32156
GO:0060343	trabecula formation	18	6	4.7	0.32156
GO:0032211	negative regulation of telomere maintenance via telomerase	18	6	4.7	0.32156
GO:0071353	cellular response to interleukin-4	18	6	4.7	0.32156
GO:0048873	homeostasis of number of cells within a tissue	18	6	4.7	0.32156
GO:0016578	histone deubiquitination	18	6	4.7	0.32156
GO:0046716	muscle cell cellular homeostasis	18	6	4.7	0.32156
GO:0070306	lens fiber cell differentiation	18	6	4.7	0.32156
GO:0030206	chondroitin sulfate biosynthetic process	18	6	4.7	0.32156
GO:0048041	focal adhesion assembly	66	18	17.23	0.32177
GO:0048193	Golgi vesicle transport	268	58	69.98	0.32178
GO:0007281	germ cell development	113	29	29.51	0.32226
GO:0070059	intrinsic apoptotic signaling pathway in response to endoplasmic reticulum stress	41	9	10.71	0.32272
GO:0006936	muscle contraction	234	66	61.1	0.32285
GO:0046700	heterocycle catabolic process	393	93	102.62	0.32594
GO:0006952	defense response	758	183	197.93	0.32835
GO:0032147	activation of protein kinase activity	207	65	54.05	0.32887
GO:0071805	potassium ion transmembrane transport	99	27	25.85	0.32942
GO:0019752	carboxylic acid metabolic process	704	234	183.83	0.33497
GO:0030182	neuron differentiation	805	223	210.21	0.33586
GO:0032388	positive regulation of intracellular transport	167	47	43.61	0.33613
GO:0006612	protein targeting to membrane	124	21	32.38	0.3363
GO:0033574	response to testosterone	29	9	7.57	0.33712
GO:0061098	positive regulation of protein tyrosine kinase activity	29	9	7.57	0.33712
GO:0015914	phospholipid transport	52	15	13.58	0.33712
GO:0006081	cellular aldehyde metabolic process	40	11	10.45	0.33755
GO:1901215	negative regulation of neuron death	127	29	33.16	0.3399
GO:0034113	heterotypic cell-cell adhesion	33	10	8.62	0.34466
GO:0030970	retrograde protein transport, ER to cytosol	22	7	5.74	0.34472
GO:0051443	positive regulation of ubiquitin-protein transferase activity	22	7	5.74	0.34472
GO:1904707	positive regulation of vascular smooth muscle cell proliferation	22	7	5.74	0.34472
GO:0045104	intermediate filament cytoskeleton organization	22	7	5.74	0.34472
GO:0050878	regulation of body fluid levels	264	84	68.94	0.3454
GO:1901137	carbohydrate derivative biosynthetic process	466	135	121.68	0.34581
GO:0050877	nervous system process	445	128	116.2	0.34625
GO:1901566	organonitrogen compound biosynthetic process	1213	365	316.75	0.34666
GO:0016043	cellular component organization	3993	1049	1042.68	0.34676
GO:0061024	membrane organization	537	159	140.22	0.347
GO:0042326	negative regulation of phosphorylation	309	89	80.69	0.34727
GO:0015908	fatty acid transport	59	23	15.41	0.34752
GO:0051223	regulation of protein transport	448	124	116.98	0.34761
GO:0070129	regulation of mitochondrial translation	22	13	5.74	0.34762
GO:0015807	L-amino acid transport	40	17	10.45	0.34781
GO:0035924	cellular response to vascular endothelial growth factor stimulus	40	17	10.45	0.34781
GO:0030155	regulation of cell adhesion	408	100	106.54	0.34825
GO:0007606	sensory perception of chemical stimulus	20	10	5.22	0.34829
GO:0061036	positive regulation of cartilage development	25	11	6.53	0.34837
GO:1900117	regulation of execution phase of apoptosis	20	9	5.22	0.34856
GO:0023057	negative regulation of signaling	876	232	228.75	0.34864
GO:0021955	central nervous system neuron axonogenesis	26	10	6.79	0.34872
GO:0006576	cellular biogenic amine metabolic process	30	11	7.83	0.34873
GO:0051494	negative regulation of cytoskeleton organization	100	29	26.11	0.3488
GO:1904037	positive regulation of epithelial cell apoptotic process	20	8	5.22	0.34883
GO:0045933	positive regulation of muscle contraction	21	8	5.48	0.3489
GO:0048483	autonomic nervous system development	26	9	6.79	0.34899
GO:0034109	homotypic cell-cell adhesion	53	16	13.84	0.349
GO:0033344	cholesterol efflux	21	7	5.48	0.34918
GO:0072001	renal system development	194	52	50.66	0.34922
GO:1902808	positive regulation of cell cycle G1/S phase transition	34	10	8.88	0.34928
GO:1990869	cellular response to chemokine	35	10	9.14	0.34935
GO:0001510	RNA methylation	67	18	17.5	0.34945
GO:0072659	protein localization to plasma membrane	188	51	49.09	0.34946
GO:0032892	positive regulation of organic acid transport	18	5	4.7	0.34951
GO:0006658	phosphatidylserine metabolic process	18	5	4.7	0.34951
GO:1901992	positive regulation of mitotic cell cycle phase transition	50	13	13.06	0.3496
GO:0032206	positive regulation of telomere maintenance	41	10	10.71	0.34978
GO:0035303	regulation of dephosphorylation	149	38	38.91	0.34984
GO:0006213	pyrimidine nucleoside metabolic process	19	4	4.96	0.34985
GO:0060485	mesenchyme development	178	45	46.48	0.35
GO:0002067	glandular epithelial cell differentiation	25	5	6.53	0.35
GO:0032835	glomerulus development	40	13	10.45	0.35015
GO:0050435	amyloid-beta metabolic process	31	6	8.09	0.35016
GO:0042180	cellular ketone metabolic process	160	44	41.78	0.35027
GO:0007422	peripheral nervous system development	40	12	10.45	0.35052
GO:0032367	intracellular cholesterol transport	15	5	3.92	0.35069
GO:1904380	endoplasmic reticulum mannose trimming	15	5	3.92	0.35069
GO:0060396	growth hormone receptor signaling pathway	15	5	3.92	0.35069
GO:0071397	cellular response to cholesterol	15	5	3.92	0.35069
GO:0048854	brain morphogenesis	15	5	3.92	0.35069
GO:1900120	regulation of receptor binding	15	5	3.92	0.35069
GO:0048668	collateral sprouting	15	5	3.92	0.35069
GO:0035774	positive regulation of insulin secretion involved in cellular response to glucose stimulus	15	5	3.92	0.35069
GO:1904666	regulation of ubiquitin protein ligase activity	15	5	3.92	0.35069
GO:0006450	regulation of translational fidelity	15	5	3.92	0.35069
GO:0051895	negative regulation of focal adhesion assembly	15	5	3.92	0.35069
GO:0035902	response to immobilization stress	15	5	3.92	0.35069
GO:0046827	positive regulation of protein export from nucleus	15	5	3.92	0.35069
GO:0070328	triglyceride homeostasis	15	5	3.92	0.35069
GO:0042219	cellular modified amino acid catabolic process	15	5	3.92	0.35069
GO:0034123	positive regulation of toll-like receptor signaling pathway	15	5	3.92	0.35069
GO:0090330	regulation of platelet aggregation	15	5	3.92	0.35069
GO:0070268	cornification	15	5	3.92	0.35069
GO:0043931	ossification involved in bone maturation	15	5	3.92	0.35069
GO:0045777	positive regulation of blood pressure	15	5	3.92	0.35069
GO:0048012	hepatocyte growth factor receptor signaling pathway	15	5	3.92	0.35069
GO:0035601	protein deacylation	75	15	19.58	0.35084
GO:1903793	positive regulation of anion transport	25	7	6.53	0.35091
GO:0044273	sulfur compound catabolic process	38	10	9.92	0.35105
GO:0003015	heart process	174	40	45.44	0.35109
GO:2000573	positive regulation of DNA biosynthetic process	54	13	14.1	0.35148
GO:0016331	morphogenesis of embryonic epithelium	93	23	24.28	0.35156
GO:0042274	ribosomal small subunit biogenesis	55	6	14.36	0.35186
GO:0007088	regulation of mitotic nuclear division	103	23	26.9	0.35251
GO:0070534	protein K63-linked ubiquitination	33	10	8.62	0.3529
GO:0050919	negative chemotaxis	33	10	8.62	0.3529
GO:0043124	negative regulation of I-kappaB kinase/NF-kappaB signaling	33	10	8.62	0.3529
GO:0002218	activation of innate immune response	89	18	23.24	0.353
GO:0030838	positive regulation of actin filament polymerization	68	18	17.76	0.35351
GO:0098655	cation transmembrane transport	449	138	117.25	0.35374
GO:0070936	protein K48-linked ubiquitination	44	13	11.49	0.3553
GO:0070646	protein modification by small protein removal	231	49	60.32	0.35531
GO:0019882	antigen processing and presentation	159	29	41.52	0.35571
GO:0051173	positive regulation of nitrogen compound metabolic process	1938	487	506.06	0.35616
GO:0022900	electron transport chain	124	67	32.38	0.35865
GO:0009058	biosynthetic process	3759	958	981.57	0.36043
GO:0006869	lipid transport	204	63	53.27	0.36181
GO:0043254	regulation of protein-containing complex assembly	291	78	75.99	0.36312
GO:0032757	positive regulation of interleukin-8 production	26	8	6.79	0.36352
GO:0031670	cellular response to nutrient	44	12	11.49	0.36385
GO:0007098	centrosome cycle	90	19	23.5	0.36627
GO:0045454	cell redox homeostasis	48	14	12.53	0.36648
GO:0002576	platelet degranulation	85	24	22.2	0.36668
GO:0016236	macroautophagy	234	58	61.1	0.36926
GO:0008284	positive regulation of cell population proliferation	501	145	130.82	0.36929
GO:2000145	regulation of cell motility	594	162	155.11	0.37215
GO:0030178	negative regulation of Wnt signaling pathway	139	38	36.3	0.37446
GO:0036258	multivesicular body assembly	19	6	4.96	0.37474
GO:0014912	negative regulation of smooth muscle cell migration	19	6	4.96	0.37474
GO:0032715	negative regulation of interleukin-6 production	19	6	4.96	0.37474
GO:0048536	spleen development	19	6	4.96	0.37474
GO:2001240	negative regulation of extrinsic apoptotic signaling pathway in absence of ligand	19	6	4.96	0.37474
GO:0009065	glutamine family amino acid catabolic process	19	6	4.96	0.37474
GO:0031167	rRNA methylation	19	6	4.96	0.37474
GO:0097320	plasma membrane tubulation	19	6	4.96	0.37474
GO:0090279	regulation of calcium ion import	19	6	4.96	0.37474
GO:1903573	negative regulation of response to endoplasmic reticulum stress	33	8	8.62	0.37543
GO:0021915	neural tube development	106	27	27.68	0.37546
GO:0071702	organic substance transport	1759	482	459.32	0.37686
GO:0070301	cellular response to hydrogen peroxide	58	19	15.15	0.37734
GO:1901998	toxin transport	30	9	7.83	0.37928
GO:0060612	adipose tissue development	30	9	7.83	0.37928
GO:0030317	flagellated sperm motility	30	9	7.83	0.37928
GO:0021987	cerebral cortex development	65	17	16.97	0.37966
GO:0050715	positive regulation of cytokine secretion	60	16	15.67	0.37971
GO:0034622	cellular protein-containing complex assembly	684	171	178.61	0.38242
GO:0050770	regulation of axonogenesis	118	37	30.81	0.38406
GO:0035108	limb morphogenesis	97	31	25.33	0.38424
GO:0006939	smooth muscle contraction	54	19	14.1	0.38451
GO:0051961	negative regulation of nervous system development	176	50	45.96	0.38479
GO:0046638	positive regulation of alpha-beta T cell differentiation	28	11	7.31	0.38492
GO:0003407	neural retina development	33	12	8.62	0.38503
GO:1990778	protein localization to cell periphery	222	61	57.97	0.38513
GO:0046928	regulation of neurotransmitter secretion	46	13	12.01	0.38583
GO:0098911	regulation of ventricular cardiac muscle cell action potential	12	4	3.13	0.38587
GO:0008356	asymmetric cell division	12	4	3.13	0.38587
GO:0008340	determination of adult lifespan	12	4	3.13	0.38587
GO:0045662	negative regulation of myoblast differentiation	12	4	3.13	0.38587
GO:0007096	regulation of exit from mitosis	12	4	3.13	0.38587
GO:1904355	positive regulation of telomere capping	12	4	3.13	0.38587
GO:0001662	behavioral fear response	12	4	3.13	0.38587
GO:0019433	triglyceride catabolic process	12	4	3.13	0.38587
GO:0044320	cellular response to leptin stimulus	12	4	3.13	0.38587
GO:0035372	protein localization to microtubule	12	4	3.13	0.38587
GO:0035458	cellular response to interferon-beta	12	4	3.13	0.38587
GO:0001991	regulation of systemic arterial blood pressure by circulatory renin-angiotensin	12	4	3.13	0.38587
GO:0010954	positive regulation of protein processing	12	4	3.13	0.38587
GO:0039702	viral budding via host ESCRT complex	12	4	3.13	0.38587
GO:0071467	cellular response to pH	12	4	3.13	0.38587
GO:0051451	myoblast migration	12	4	3.13	0.38587
GO:0051446	positive regulation of meiotic cell cycle	12	4	3.13	0.38587
GO:0007252	I-kappaB phosphorylation	12	4	3.13	0.38587
GO:0007271	synaptic transmission, cholinergic	12	4	3.13	0.38587
GO:0007202	activation of phospholipase C activity	12	4	3.13	0.38587
GO:0009074	aromatic amino acid family catabolic process	12	4	3.13	0.38587
GO:0002098	tRNA wobble uridine modification	12	4	3.13	0.38587
GO:0002052	positive regulation of neuroblast proliferation	12	4	3.13	0.38587
GO:0060749	mammary gland alveolus development	12	4	3.13	0.38587
GO:0022038	corpus callosum development	12	4	3.13	0.38587
GO:0003222	ventricular trabecula myocardium morphogenesis	12	4	3.13	0.38587
GO:0060536	cartilage morphogenesis	12	4	3.13	0.38587
GO:2000009	negative regulation of protein localization to cell surface	12	4	3.13	0.38587
GO:0097094	craniofacial suture morphogenesis	12	4	3.13	0.38587
GO:0007603	phototransduction, visible light	12	4	3.13	0.38587
GO:0031664	regulation of lipopolysaccharide-mediated signaling pathway	12	4	3.13	0.38587
GO:0042401	cellular biogenic amine biosynthetic process	12	4	3.13	0.38587
GO:2000369	regulation of clathrin-dependent endocytosis	12	4	3.13	0.38587
GO:0031643	positive regulation of myelination	12	4	3.13	0.38587
GO:0034349	glial cell apoptotic process	12	4	3.13	0.38587
GO:0002115	store-operated calcium entry	12	4	3.13	0.38587
GO:0045324	late endosome to vacuole transport	12	4	3.13	0.38587
GO:0006554	lysine catabolic process	12	4	3.13	0.38587
GO:0046514	ceramide catabolic process	12	4	3.13	0.38587
GO:0034104	negative regulation of tissue remodeling	12	4	3.13	0.38587
GO:0031953	negative regulation of protein autophosphorylation	12	4	3.13	0.38587
GO:0110156	methylguanosine-cap decapping	12	4	3.13	0.38587
GO:0097186	amelogenesis	12	4	3.13	0.38587
GO:0030150	protein import into mitochondrial matrix	12	4	3.13	0.38587
GO:0070242	thymocyte apoptotic process	12	4	3.13	0.38587
GO:0070230	positive regulation of lymphocyte apoptotic process	12	4	3.13	0.38587
GO:0030214	hyaluronan catabolic process	12	4	3.13	0.38587
GO:0010225	response to UV-C	12	4	3.13	0.38587
GO:0001759	organ induction	12	4	3.13	0.38587
GO:0031638	zymogen activation	23	6	6.01	0.38617
GO:0046688	response to copper ion	23	6	6.01	0.38617
GO:2001022	positive regulation of response to DNA damage stimulus	75	19	19.58	0.38636
GO:0006515	protein quality control for misfolded or incompletely synthesized proteins	24	5	6.27	0.38659
GO:1902531	regulation of intracellular signal transduction	1159	319	302.65	0.38661
GO:0002824	positive regulation of adaptive immune response based on somatic recombination of immune receptors built from immunoglob...	49	10	12.8	0.38711
GO:0009108	coenzyme biosynthetic process	108	39	28.2	0.38738
GO:0046390	ribose phosphate biosynthetic process	147	53	38.39	0.38746
GO:0016125	sterol metabolic process	98	34	25.59	0.38889
GO:0007584	response to nutrient	132	37	34.47	0.38901
GO:0014706	striated muscle tissue development	258	75	67.37	0.38904
GO:0046128	purine ribonucleoside metabolic process	44	18	11.49	0.38933
GO:0006085	acetyl-CoA biosynthetic process	20	11	5.22	0.3895
GO:0045778	positive regulation of ossification	60	21	15.67	0.3896
GO:0000737	DNA catabolic process, endonucleolytic	21	10	5.48	0.38979
GO:0050803	regulation of synapse structure or activity	126	37	32.9	0.38987
GO:0061041	regulation of wound healing	80	25	20.89	0.38987
GO:0035767	endothelial cell chemotaxis	20	9	5.22	0.38995
GO:0014910	regulation of smooth muscle cell migration	48	16	12.53	0.39002
GO:0007586	digestion	41	14	10.71	0.39006
GO:0009247	glycolipid biosynthetic process	45	15	11.75	0.39007
GO:0071359	cellular response to dsRNA	17	7	4.44	0.39023
GO:0061037	negative regulation of cartilage development	19	7	4.96	0.39035
GO:0046883	regulation of hormone secretion	134	37	34.99	0.39035
GO:1904357	negative regulation of telomere maintenance via telomere lengthening	23	8	6.01	0.39036
GO:0034103	regulation of tissue remodeling	46	14	12.01	0.39036
GO:0070231	T cell apoptotic process	27	9	7.05	0.39037
GO:0046683	response to organophosphorus	73	21	19.06	0.39037
GO:0042534	regulation of tumor necrosis factor biosynthetic process	16	6	4.18	0.3904
GO:0060416	response to growth hormone	20	7	5.22	0.39041
GO:0010959	regulation of metal ion transport	216	58	56.4	0.39044
GO:0046165	alcohol biosynthetic process	109	30	28.46	0.39046
GO:0006694	steroid biosynthetic process	109	30	28.46	0.39046
GO:0000165	MAPK cascade	566	162	147.8	0.39049
GO:0003231	cardiac ventricle development	87	24	22.72	0.39052
GO:0006029	proteoglycan metabolic process	61	17	15.93	0.39057
GO:0046323	glucose import	42	12	10.97	0.39057
GO:0035050	embryonic heart tube development	43	12	11.23	0.39063
GO:1903428	positive regulation of reactive oxygen species biosynthetic process	28	8	7.31	0.39065
GO:0010883	regulation of lipid storage	32	9	8.36	0.39066
GO:0001504	neurotransmitter uptake	21	6	5.48	0.39069
GO:0009266	response to temperature stimulus	163	43	42.56	0.39071
GO:0009299	mRNA transcription	18	5	4.7	0.39074
GO:0045191	regulation of isotype switching	23	6	6.01	0.39081
GO:0002639	positive regulation of immunoglobulin production	23	6	6.01	0.39081
GO:0035459	vesicle cargo loading	18	4	4.7	0.39097
GO:0032814	regulation of natural killer cell activation	15	3	3.92	0.39102
GO:0010758	regulation of macrophage chemotaxis	15	3	3.92	0.39102
GO:2001242	regulation of intrinsic apoptotic signaling pathway	107	27	27.94	0.39102
GO:0070988	demethylation	44	10	11.49	0.39115
GO:0021872	forebrain generation of neurons	25	5	6.53	0.39115
GO:0090169	regulation of spindle assembly	18	3	4.7	0.39119
GO:0060760	positive regulation of response to cytokine stimulus	34	7	8.88	0.39123
GO:0006096	glycolytic process	88	21	22.98	0.39126
GO:1903169	regulation of calcium ion transmembrane transport	89	21	23.24	0.39132
GO:0061647	histone H3-K9 modification	33	6	8.62	0.3914
GO:0031058	positive regulation of histone modification	57	12	14.88	0.39146
GO:0034502	protein localization to chromosome	66	14	17.23	0.39154
GO:0070828	heterochromatin organization	36	6	9.4	0.39158
GO:0010522	regulation of calcium ion transport into cytosol	62	12	16.19	0.39176
GO:0018022	peptidyl-lysine methylation	94	19	24.55	0.39207
GO:0051128	regulation of cellular component organization	1524	393	397.96	0.39218
GO:0001894	tissue homeostasis	125	34	32.64	0.39334
GO:0006378	mRNA polyadenylation	37	11	9.66	0.39335
GO:0019941	modification-dependent protein catabolic process	466	111	121.68	0.39336
GO:0046903	secretion	905	226	236.32	0.39341
GO:0009948	anterior/posterior axis specification	23	7	6.01	0.39351
GO:1900026	positive regulation of substrate adhesion-dependent cell spreading	23	7	6.01	0.39351
GO:0051085	chaperone cofactor-dependent protein refolding	23	7	6.01	0.39351
GO:0032728	positive regulation of interferon-beta production	23	7	6.01	0.39351
GO:0001782	B cell homeostasis	23	7	6.01	0.39351
GO:0006402	mRNA catabolic process	260	56	67.89	0.39358
GO:0006323	DNA packaging	107	15	27.94	0.39377
GO:0001676	long-chain fatty acid metabolic process	53	14	13.84	0.3939
GO:0001818	negative regulation of cytokine production	158	40	41.26	0.39457
GO:0051289	protein homotetramerization	60	17	15.67	0.39473
GO:0030031	cell projection assembly	385	82	100.53	0.39518
GO:0032355	response to estradiol	84	22	21.93	0.39567
GO:0022607	cellular component assembly	1967	489	513.63	0.39623
GO:0043066	negative regulation of apoptotic process	532	138	138.92	0.39823
GO:0032088	negative regulation of NF-kappaB transcription factor activity	49	14	12.8	0.39976
GO:0032091	negative regulation of protein binding	64	18	16.71	0.4028
GO:0006631	fatty acid metabolic process	235	74	61.36	0.40284
GO:0007612	learning	77	21	20.11	0.40477
GO:0001764	neuron migration	91	22	23.76	0.40514
GO:0007179	transforming growth factor beta receptor signaling pathway	124	37	32.38	0.40639
GO:0006486	protein glycosylation	164	41	42.82	0.4064
GO:0000187	activation of MAPK activity	95	29	24.81	0.408
GO:0045892	negative regulation of transcription, DNA-templated	708	177	184.88	0.408
GO:0003009	skeletal muscle contraction	27	8	7.05	0.40884
GO:0010952	positive regulation of peptidase activity	115	33	30.03	0.40927
GO:0006997	nucleus organization	92	25	24.02	0.41006
GO:0031061	negative regulation of histone methylation	16	5	4.18	0.41012
GO:1903010	regulation of bone development	16	5	4.18	0.41012
GO:0060384	innervation	16	5	4.18	0.41012
GO:0048745	smooth muscle tissue development	16	5	4.18	0.41012
GO:0060334	regulation of interferon-gamma-mediated signaling pathway	16	5	4.18	0.41012
GO:0032897	negative regulation of viral transcription	16	5	4.18	0.41012
GO:0060251	regulation of glial cell proliferation	16	5	4.18	0.41012
GO:0060740	prostate gland epithelium morphogenesis	16	5	4.18	0.41012
GO:0032941	secretion by tissue	16	5	4.18	0.41012
GO:1901018	positive regulation of potassium ion transmembrane transporter activity	16	5	4.18	0.41012
GO:0006775	fat-soluble vitamin metabolic process	16	5	4.18	0.41012
GO:0006700	C21-steroid hormone biosynthetic process	16	5	4.18	0.41012
GO:2000310	regulation of NMDA receptor activity	16	5	4.18	0.41012
GO:0006677	glycosylceramide metabolic process	16	5	4.18	0.41012
GO:2000778	positive regulation of interleukin-6 secretion	16	5	4.18	0.41012
GO:0002691	regulation of cellular extravasation	16	5	4.18	0.41012
GO:0072012	glomerulus vasculature development	16	5	4.18	0.41012
GO:0033077	T cell differentiation in thymus	41	9	10.71	0.41018
GO:0019674	NAD metabolic process	38	9	9.92	0.4108
GO:0001954	positive regulation of cell-matrix adhesion	39	9	10.18	0.4109
GO:0044270	cellular nitrogen compound catabolic process	391	92	102.1	0.41456
GO:0009636	response to toxic substance	293	87	76.51	0.41823
GO:0006633	fatty acid biosynthetic process	93	28	24.28	0.42023
GO:0009725	response to hormone	603	175	157.46	0.42025
GO:0044281	small molecule metabolic process	1279	411	333.98	0.42127
GO:0010862	positive regulation of pathway-restricted SMAD protein phosphorylation	31	9	8.09	0.42176
GO:0007399	nervous system development	1374	372	358.79	0.4238
GO:0048589	developmental growth	407	115	106.28	0.42445
GO:0075733	intracellular transport of virus	46	13	12.01	0.42465
GO:0008543	fibroblast growth factor receptor signaling pathway	66	17	17.23	0.42545
GO:0060173	limb development	117	37	30.55	0.42557
GO:0002063	chondrocyte development	33	11	8.62	0.42738
GO:0035082	axoneme assembly	20	6	5.22	0.42808
GO:0048566	embryonic digestive tract development	20	6	5.22	0.42808
GO:0090162	establishment of epithelial cell polarity	20	6	5.22	0.42808
GO:0036003	positive regulation of transcription from RNA polymerase II promoter in response to stress	20	6	5.22	0.42808
GO:0000302	response to reactive oxygen species	148	45	38.65	0.42876
GO:0010743	regulation of macrophage derived foam cell differentiation	19	8	4.96	0.42978
GO:0006693	prostaglandin metabolic process	25	9	6.53	0.42995
GO:0009451	RNA modification	124	34	32.38	0.4302
GO:0009225	nucleotide-sugar metabolic process	34	10	8.88	0.43035
GO:0006835	dicarboxylic acid transport	46	13	12.01	0.43039
GO:0043069	negative regulation of programmed cell death	544	143	142.05	0.4304
GO:0048713	regulation of oligodendrocyte differentiation	24	7	6.27	0.43047
GO:0007435	salivary gland morphogenesis	24	7	6.27	0.43047
GO:0098801	regulation of renal system process	19	5	4.96	0.43068
GO:0009595	detection of biotic stimulus	19	5	4.96	0.43068
GO:0070232	regulation of T cell apoptotic process	19	5	4.96	0.43068
GO:0010001	glial cell differentiation	127	33	33.16	0.43074
GO:0051146	striated muscle cell differentiation	187	48	48.83	0.43095
GO:0051310	metaphase plate congression	38	9	9.92	0.43097
GO:0001824	blastocyst development	59	14	15.41	0.43112
GO:0090311	regulation of protein deacetylation	29	6	7.57	0.43116
GO:0050867	positive regulation of cell activation	176	44	45.96	0.43129
GO:0044319	wound healing, spreading of cells	23	4	6.01	0.43129
GO:0009306	protein secretion	309	84	80.69	0.43147
GO:0032092	positive regulation of protein binding	65	18	16.97	0.43212
GO:0045055	regulated exocytosis	461	113	120.38	0.43303
GO:0006919	activation of cysteine-type endopeptidase activity involved in apoptotic process	50	14	13.06	0.43325
GO:0022406	membrane docking	134	26	34.99	0.43343
GO:0007224	smoothened signaling pathway	95	23	24.81	0.43447
GO:0006464	cellular protein modification process	2701	687	705.3	0.43633
GO:0030335	positive regulation of cell migration	338	98	88.26	0.43971
GO:0048008	platelet-derived growth factor receptor signaling pathway	47	17	12.27	0.44037
GO:0071407	cellular response to organic cyclic compound	372	99	97.14	0.44127
GO:0060976	coronary vasculature development	37	11	9.66	0.44201
GO:0031116	positive regulation of microtubule polymerization	24	7	6.27	0.4423
GO:0008344	adult locomotory behavior	39	10	10.18	0.44274
GO:0036498	IRE1-mediated unfolded protein response	49	13	12.8	0.44312
GO:0032501	multicellular organismal process	3858	1046	1007.42	0.44376
GO:0007338	single fertilization	56	12	14.62	0.44392
GO:0007043	cell-cell junction assembly	81	20	21.15	0.44395
GO:0098656	anion transmembrane transport	157	55	41	0.44703
GO:0090263	positive regulation of canonical Wnt signaling pathway	111	30	28.98	0.44883
GO:0023052	signaling	3398	906	887.31	0.44955
GO:0051239	regulation of multicellular organismal process	1824	499	476.29	0.4497
GO:0015718	monocarboxylic acid transport	87	31	22.72	0.45008
GO:0072521	purine-containing compound metabolic process	323	109	84.34	0.45011
GO:2000377	regulation of reactive oxygen species metabolic process	119	39	31.07	0.4504
GO:0045937	positive regulation of phosphate metabolic process	655	192	171.04	0.45059
GO:0032268	regulation of cellular protein metabolic process	1603	436	418.58	0.45084
GO:0060349	bone morphogenesis	71	24	18.54	0.4513
GO:0097194	execution phase of apoptosis	48	18	12.53	0.4513
GO:0072522	purine-containing compound biosynthetic process	151	56	39.43	0.45149
GO:0009894	regulation of catabolic process	711	199	185.66	0.45188
GO:0061951	establishment of protein localization to plasma membrane	43	14	11.23	0.45227
GO:0002042	cell migration involved in sprouting angiogenesis	44	14	11.49	0.45237
GO:1902904	negative regulation of supramolecular fiber organization	94	26	24.55	0.45275
GO:0080135	regulation of cellular response to stress	516	136	134.74	0.45281
GO:0001936	regulation of endothelial cell proliferation	84	30	21.93	0.45287
GO:0044331	cell-cell adhesion mediated by cadherin	23	7	6.01	0.45291
GO:1901862	negative regulation of muscle tissue development	33	16	8.62	0.45299
GO:0035794	positive regulation of mitochondrial membrane permeability	41	18	10.71	0.453
GO:0030104	water homeostasis	34	16	8.88	0.45303
GO:0031960	response to corticosteroid	96	32	25.07	0.45305
GO:0055075	potassium ion homeostasis	13	4	3.39	0.45305
GO:0044030	regulation of DNA methylation	13	4	3.39	0.45305
GO:0010874	regulation of cholesterol efflux	13	4	3.39	0.45305
GO:0035025	positive regulation of Rho protein signal transduction	13	4	3.39	0.45305
GO:2001044	regulation of integrin-mediated signaling pathway	13	4	3.39	0.45305
GO:0030539	male genitalia development	13	4	3.39	0.45305
GO:1900037	regulation of cellular response to hypoxia	13	4	3.39	0.45305
GO:0033599	regulation of mammary gland epithelial cell proliferation	13	4	3.39	0.45305
GO:0048739	cardiac muscle fiber development	13	4	3.39	0.45305
GO:0032703	negative regulation of interleukin-2 production	13	4	3.39	0.45305
GO:0060261	positive regulation of transcription initiation from RNA polymerase II promoter	13	4	3.39	0.45305
GO:0043368	positive T cell selection	13	4	3.39	0.45305
GO:0009084	glutamine family amino acid biosynthetic process	13	4	3.39	0.45305
GO:0062033	positive regulation of mitotic sister chromatid segregation	13	4	3.39	0.45305
GO:0042053	regulation of dopamine metabolic process	13	4	3.39	0.45305
GO:0046339	diacylglycerol metabolic process	13	4	3.39	0.45305
GO:0090051	negative regulation of cell migration involved in sprouting angiogenesis	13	4	3.39	0.45305
GO:0071636	positive regulation of transforming growth factor beta production	13	4	3.39	0.45305
GO:1902166	negative regulation of intrinsic apoptotic signaling pathway in response to DNA damage by p53 class mediator	13	4	3.39	0.45305
GO:2000303	regulation of ceramide biosynthetic process	13	4	3.39	0.45305
GO:0060977	coronary vasculature morphogenesis	13	4	3.39	0.45305
GO:0050482	arachidonic acid secretion	13	4	3.39	0.45305
GO:0030325	adrenal gland development	13	4	3.39	0.45305
GO:0046628	positive regulation of insulin receptor signaling pathway	13	4	3.39	0.45305
GO:0070102	interleukin-6-mediated signaling pathway	13	4	3.39	0.45305
GO:1901223	negative regulation of NIK/NF-kappaB signaling	13	4	3.39	0.45305
GO:0034505	tooth mineralization	13	4	3.39	0.45305
GO:0014015	positive regulation of gliogenesis	36	10	9.4	0.45306
GO:2001236	regulation of extrinsic apoptotic signaling pathway	108	35	28.2	0.45307
GO:1903828	negative regulation of cellular protein localization	86	23	22.46	0.45308
GO:1902686	mitochondrial outer membrane permeabilization involved in programmed cell death	39	17	10.18	0.45308
GO:0048255	mRNA stabilization	25	7	6.53	0.4531
GO:0006766	vitamin metabolic process	71	25	18.54	0.45313
GO:0030837	negative regulation of actin filament polymerization	37	10	9.66	0.45315
GO:0045936	negative regulation of phosphate metabolic process	377	104	98.44	0.45325
GO:0061099	negative regulation of protein tyrosine kinase activity	23	6	6.01	0.45327
GO:0032607	interferon-alpha production	21	11	5.48	0.45329
GO:0014741	negative regulation of muscle hypertrophy	21	11	5.48	0.45329
GO:0032101	regulation of response to external stimulus	560	146	146.23	0.45337
GO:0034440	lipid oxidation	77	25	20.11	0.45338
GO:0050819	negative regulation of coagulation	28	12	7.31	0.45342
GO:0045124	regulation of bone resorption	25	6	6.53	0.45346
GO:0006740	NADPH regeneration	14	8	3.66	0.45347
GO:0060324	face development	33	8	8.62	0.45349
GO:0006026	aminoglycan catabolic process	39	14	10.18	0.45355
GO:1903557	positive regulation of tumor necrosis factor superfamily cytokine production	47	16	12.27	0.45357
GO:0060350	endochondral bone morphogenesis	48	16	12.53	0.45361
GO:0006643	membrane lipid metabolic process	141	40	36.82	0.45365
GO:0061097	regulation of protein tyrosine kinase activity	57	18	14.88	0.45367
GO:0050432	catecholamine secretion	15	7	3.92	0.45367
GO:0050922	negative regulation of chemotaxis	35	8	9.14	0.45368
GO:0043370	regulation of CD4-positive, alpha-beta T cell differentiation	27	10	7.05	0.45369
GO:0062207	regulation of pattern recognition receptor signaling pathway	54	17	14.1	0.4537
GO:0045069	regulation of viral genome replication	55	17	14.36	0.45374
GO:0050792	regulation of viral process	125	35	32.64	0.45378
GO:2001039	negative regulation of cellular response to drug	14	6	3.66	0.45379
GO:0009648	photoperiodism	15	6	3.92	0.45383
GO:0009649	entrainment of circadian clock	15	6	3.92	0.45383
GO:1904031	positive regulation of cyclin-dependent protein kinase activity	19	7	4.96	0.45384
GO:0002685	regulation of leukocyte migration	111	31	28.98	0.45384
GO:0016049	cell growth	304	81	79.38	0.4539
GO:0070838	divalent metal ion transport	262	70	68.42	0.45391
GO:0006760	folic acid-containing compound metabolic process	21	7	5.48	0.45392
GO:0008631	intrinsic apoptotic signaling pathway in response to oxidative stress	30	6	7.83	0.45393
GO:0006040	amino sugar metabolic process	29	9	7.57	0.45394
GO:0003081	regulation of systemic arterial blood pressure by renin-angiotensin	14	5	3.66	0.45395
GO:0010256	endomembrane system organization	309	82	80.69	0.45395
GO:0099565	chemical synaptic transmission, postsynaptic	45	13	11.75	0.45396
GO:1900024	regulation of substrate adhesion-dependent cell spreading	34	10	8.88	0.45398
GO:0120036	plasma membrane bounded cell projection organization	961	252	250.94	0.45399
GO:0034110	regulation of homotypic cell-cell adhesion	19	6	4.96	0.454
GO:0009056	catabolic process	1758	460	459.06	0.454
GO:0043371	negative regulation of CD4-positive, alpha-beta T cell differentiation	12	4	3.13	0.45402
GO:0032656	regulation of interleukin-13 production	12	4	3.13	0.45402
GO:0046349	amino sugar biosynthetic process	12	4	3.13	0.45402
GO:0097329	response to antimetabolite	12	4	3.13	0.45402
GO:0072010	glomerular epithelium development	12	4	3.13	0.45402
GO:0032986	protein-DNA complex disassembly	16	5	4.18	0.45403
GO:0002756	MyD88-independent toll-like receptor signaling pathway	20	6	5.22	0.45404
GO:1901888	regulation of cell junction assembly	112	30	29.25	0.45404
GO:0030049	muscle filament sliding	28	8	7.31	0.45405
GO:0061162	establishment of monopolar cell polarity	13	4	3.39	0.45407
GO:0090276	regulation of peptide hormone secretion	105	28	27.42	0.45407
GO:0006458	'de novo' protein folding	29	8	7.57	0.45409
GO:0061180	mammary gland epithelium development	52	14	13.58	0.45409
GO:1990089	response to nerve growth factor	33	9	8.62	0.4541
GO:0010817	regulation of hormone levels	259	68	67.63	0.4541
GO:0060211	regulation of nuclear-transcribed mRNA poly(A) tail shortening	14	4	3.66	0.45411
GO:0014897	striated muscle hypertrophy	64	17	16.71	0.45412
GO:0003338	metanephros morphogenesis	15	4	3.92	0.45415
GO:0097581	lamellipodium organization	61	16	15.93	0.45415
GO:0008645	hexose transmembrane transport	61	16	15.93	0.45415
GO:2000758	positive regulation of peptidyl-lysine acetylation	19	5	4.96	0.45416
GO:0098868	bone growth	27	7	7.05	0.45417
GO:0072503	cellular divalent inorganic cation homeostasis	234	61	61.1	0.45418
GO:0060965	negative regulation of gene silencing by miRNA	12	3	3.13	0.45418
GO:0008037	cell recognition	71	16	18.54	0.45419
GO:0051882	mitochondrial depolarization	20	5	5.22	0.4542
GO:0002891	positive regulation of immunoglobulin mediated immune response	20	5	5.22	0.4542
GO:0043407	negative regulation of MAP kinase activity	56	15	14.62	0.45422
GO:0034766	negative regulation of ion transmembrane transport	55	14	14.36	0.45422
GO:0070570	regulation of neuron projection regeneration	21	5	5.48	0.45424
GO:0099172	presynapse organization	21	5	5.48	0.45424
GO:0040013	negative regulation of locomotion	205	53	53.53	0.45425
GO:0071025	RNA surveillance	14	3	3.66	0.45427
GO:0090069	regulation of ribosome biogenesis	14	3	3.66	0.45427
GO:0000288	nuclear-transcribed mRNA catabolic process, deadenylation-dependent decay	60	15	15.67	0.45427
GO:0033028	myeloid cell apoptotic process	18	4	4.7	0.45427
GO:1901797	negative regulation of signal transduction by p53 class mediator	22	5	5.74	0.45428
GO:0050729	positive regulation of inflammatory response	73	21	19.06	0.45429
GO:1901739	regulation of myoblast fusion	15	3	3.92	0.45431
GO:0034694	response to prostaglandin	19	4	4.96	0.45431
GO:1901201	regulation of extracellular matrix assembly	12	2	3.13	0.45434
GO:1905523	positive regulation of macrophage migration	12	2	3.13	0.45434
GO:0010573	vascular endothelial growth factor production	20	4	5.22	0.45436
GO:0030201	heparan sulfate proteoglycan metabolic process	24	5	6.27	0.45436
GO:0030042	actin filament depolymerization	36	8	9.4	0.45438
GO:0031055	chromatin remodeling at centromere	17	3	4.44	0.45439
GO:0032878	regulation of establishment or maintenance of cell polarity	21	4	5.48	0.4544
GO:0009994	oocyte differentiation	25	5	6.53	0.4544
GO:0110053	regulation of actin filament organization	186	47	48.57	0.45442
GO:1904814	regulation of protein localization to chromosome, telomeric region	14	2	3.66	0.45442
GO:1990774	tumor necrosis factor secretion	18	3	4.7	0.45443
GO:0030029	actin filament-based process	531	137	138.66	0.45445
GO:1902107	positive regulation of leukocyte differentiation	80	19	20.89	0.45446
GO:0032239	regulation of nucleobase-containing compound transport	15	2	3.92	0.45447
GO:0045931	positive regulation of mitotic cell cycle	100	26	26.11	0.45447
GO:0038127	ERBB signaling pathway	92	22	24.02	0.45449
GO:0009185	ribonucleoside diphosphate metabolic process	105	25	27.42	0.45455
GO:0072525	pyridine-containing compound biosynthetic process	19	2	4.96	0.45463
GO:0002753	cytoplasmic pattern recognition receptor signaling pathway	46	9	12.01	0.45464
GO:0033683	nucleotide-excision repair, DNA incision	31	4	8.09	0.45481
GO:0005976	polysaccharide metabolic process	77	16	20.11	0.45482
GO:0002283	neutrophil activation involved in immune response	295	73	77.03	0.45482
GO:0002718	regulation of cytokine production involved in immune response	47	8	12.27	0.45484
GO:0002822	regulation of adaptive immune response based on somatic recombination of immune receptors built from immunoglobulin supe...	74	15	19.32	0.45485
GO:0072527	pyrimidine-containing compound metabolic process	61	11	15.93	0.45495
GO:0006476	protein deacetylation	67	12	17.5	0.45504
GO:0051283	negative regulation of sequestering of calcium ion	73	13	19.06	0.45513
GO:0002495	antigen processing and presentation of peptide antigen via MHC class II	68	11	17.76	0.45524
GO:0043299	leukocyte degranulation	321	77	83.82	0.45528
GO:0016571	histone methylation	100	19	26.11	0.4553
GO:0000075	cell cycle checkpoint	158	34	41.26	0.45533
GO:1901991	negative regulation of mitotic cell cycle phase transition	161	33	42.04	0.45562
GO:0002703	regulation of leukocyte mediated immunity	101	17	26.37	0.45566
GO:0016482	cytosolic transport	119	24	31.07	0.45584
GO:0010923	negative regulation of phosphatase activity	65	14	16.97	0.45596
GO:0050851	antigen receptor-mediated signaling pathway	150	27	39.17	0.45612
GO:0008584	male gonad development	85	21	22.2	0.45671
GO:0008219	cell death	1324	365	345.73	0.45977
GO:0031334	positive regulation of protein-containing complex assembly	169	44	44.13	0.46003
GO:0003151	outflow tract morphogenesis	52	16	13.58	0.46309
GO:0044085	cellular component biogenesis	2160	518	564.03	0.46364
GO:0071320	cellular response to cAMP	32	9	8.36	0.46408
GO:2000300	regulation of synaptic vesicle exocytosis	32	9	8.36	0.46408
GO:0000422	autophagy of mitochondrion	58	25	15.15	0.46485
GO:0097191	extrinsic apoptotic signaling pathway	151	46	39.43	0.46618
GO:0050731	positive regulation of peptidyl-tyrosine phosphorylation	105	28	27.42	0.46676
GO:0035556	intracellular signal transduction	1757	472	458.8	0.46704
GO:0006687	glycosphingolipid metabolic process	45	16	11.75	0.46716
GO:0050807	regulation of synapse organization	121	35	31.6	0.4675
GO:0051099	positive regulation of binding	121	35	31.6	0.4675
GO:2000027	regulation of animal organ morphogenesis	167	46	43.61	0.46791
GO:0010950	positive regulation of endopeptidase activity	99	28	25.85	0.46802
GO:0022409	positive regulation of cell-cell adhesion	130	36	33.95	0.46805
GO:0001523	retinoid metabolic process	43	13	11.23	0.46817
GO:0006898	receptor-mediated endocytosis	151	38	39.43	0.46818
GO:0034645	cellular macromolecule biosynthetic process	2909	698	759.62	0.4683
GO:0045663	positive regulation of myoblast differentiation	17	5	4.44	0.46867
GO:0009954	proximal/distal pattern formation	17	5	4.44	0.46867
GO:1900027	regulation of ruffle assembly	17	5	4.44	0.46867
GO:0000002	mitochondrial genome maintenance	17	5	4.44	0.46867
GO:0005980	glycogen catabolic process	17	5	4.44	0.46867
GO:0086012	membrane depolarization during cardiac muscle cell action potential	17	5	4.44	0.46867
GO:0009651	response to salt stress	17	5	4.44	0.46867
GO:0007589	body fluid secretion	50	13	13.06	0.46892
GO:0007267	cell-cell signaling	954	254	249.11	0.46905
GO:0006221	pyrimidine nucleotide biosynthetic process	31	7	8.09	0.46935
GO:0009059	macromolecule biosynthetic process	2995	715	782.07	0.46975
GO:0016310	phosphorylation	1544	444	403.18	0.46982
GO:0019222	regulation of metabolic process	3985	981	1040.59	0.47059
GO:0050658	RNA transport	150	34	39.17	0.47105
GO:0048666	neuron development	671	192	175.22	0.4727
GO:0031328	positive regulation of cellular biosynthetic process	1237	295	323.01	0.47271
GO:0043525	positive regulation of neuron apoptotic process	36	10	9.4	0.47283
GO:0001934	positive regulation of protein phosphorylation	574	170	149.89	0.47404
GO:0006812	cation transport	599	181	156.41	0.47766
GO:1901362	organic cyclic compound biosynthetic process	2570	620	671.09	0.47853
GO:0048469	cell maturation	83	24	21.67	0.4795
GO:0090090	negative regulation of canonical Wnt signaling pathway	120	32	31.34	0.47977
GO:0048844	artery morphogenesis	45	14	11.75	0.47984
GO:0035904	aorta development	45	14	11.75	0.47984
GO:0090317	negative regulation of intracellular protein transport	32	10	8.36	0.48012
GO:0008643	carbohydrate transport	84	23	21.93	0.48038
GO:0098659	inorganic cation import across plasma membrane	40	11	10.45	0.48061
GO:0043029	T cell homeostasis	21	6	5.48	0.48063
GO:0016572	histone phosphorylation	21	6	5.48	0.48063
GO:0043457	regulation of cellular respiration	21	6	5.48	0.48063
GO:0097009	energy homeostasis	21	6	5.48	0.48063
GO:0046580	negative regulation of Ras protein signal transduction	42	11	10.97	0.48085
GO:0008277	regulation of G protein-coupled receptor signaling pathway	65	17	16.97	0.48093
GO:0030593	neutrophil chemotaxis	39	10	10.18	0.48095
GO:0050777	negative regulation of immune response	82	21	21.41	0.48106
GO:0032418	lysosome localization	49	10	12.8	0.48214
GO:0007154	cell communication	3412	911	890.96	0.48456
GO:0007420	brain development	434	107	113.33	0.48755
GO:0042632	cholesterol homeostasis	44	12	11.49	0.4876
GO:0009117	nucleotide metabolic process	382	115	99.75	0.48843
GO:0009743	response to carbohydrate	127	42	33.16	0.49016
GO:0007188	adenylate cyclase-modulating G protein-coupled receptor signaling pathway	81	30	21.15	0.49017
GO:0086091	regulation of heart rate by cardiac conduction	25	7	6.53	0.49036
GO:1904837	beta-catenin-TCF complex assembly	25	7	6.53	0.49036
GO:0071773	cellular response to BMP stimulus	96	33	25.07	0.4904
GO:0030856	regulation of epithelial cell differentiation	75	27	19.58	0.49054
GO:0051057	positive regulation of small GTPase mediated signal transduction	42	18	10.97	0.49064
GO:0051205	protein insertion into membrane	36	14	9.4	0.49125
GO:0090101	negative regulation of transmembrane receptor protein serine/threonine kinase signaling pathway	71	23	18.54	0.49128
GO:0051156	glucose 6-phosphate metabolic process	18	9	4.7	0.49133
GO:0033555	multicellular organismal response to stress	30	12	7.83	0.49136
GO:0090288	negative regulation of cellular response to growth factor stimulus	92	28	24.02	0.4914
GO:0009116	nucleoside metabolic process	69	22	18.02	0.4914
GO:0071548	response to dexamethasone	27	11	7.05	0.49142
GO:0006940	regulation of smooth muscle contraction	31	12	8.09	0.49143
GO:1901030	positive regulation of mitochondrial outer membrane permeabilization involved in apoptotic signaling pathway	24	10	6.27	0.49147
GO:0010648	negative regulation of cell communication	874	231	228.22	0.49165
GO:0045604	regulation of epidermal cell differentiation	31	11	8.09	0.49168
GO:0045912	negative regulation of carbohydrate metabolic process	32	11	8.36	0.49174
GO:0009164	nucleoside catabolic process	17	7	4.44	0.49176
GO:0050702	interleukin-1 beta secretion	25	9	6.53	0.49179
GO:0048515	spermatid differentiation	65	19	16.97	0.4919
GO:0045684	positive regulation of epidermis development	16	6	4.18	0.49195
GO:1904385	cellular response to angiotensin	16	6	4.18	0.49195
GO:0055074	calcium ion homeostasis	227	61	59.28	0.49197
GO:0003170	heart valve development	47	14	12.27	0.49197
GO:0051785	positive regulation of nuclear division	37	11	9.66	0.49207
GO:0007602	phototransduction	18	6	4.7	0.49208
GO:0030149	sphingolipid catabolic process	18	6	4.7	0.49208
GO:0031646	positive regulation of nervous system process	30	9	7.83	0.49211
GO:0051050	positive regulation of transport	567	149	148.06	0.49217
GO:0046320	regulation of fatty acid oxidation	20	6	5.22	0.49221
GO:0051445	regulation of meiotic cell cycle	24	7	6.27	0.49222
GO:0060998	regulation of dendritic spine development	51	14	13.32	0.49224
GO:0019068	virion assembly	21	6	5.48	0.49228
GO:0042073	intraciliary transport	44	12	11.49	0.49228
GO:0051261	protein depolymerization	71	19	18.54	0.49229
GO:1904752	regulation of vascular associated smooth muscle cell migration	18	5	4.7	0.49233
GO:0051590	positive regulation of neurotransmitter transport	18	5	4.7	0.49233
GO:0090140	regulation of mitochondrial fission	18	5	4.7	0.49233
GO:0003143	embryonic heart tube morphogenesis	38	10	9.92	0.49239
GO:0051220	cytoplasmic sequestering of protein	19	5	4.96	0.4924
GO:0097066	response to thyroid hormone	19	5	4.96	0.4924
GO:0033619	membrane protein proteolysis	46	12	12.01	0.49241
GO:0046850	regulation of bone remodeling	31	8	8.09	0.49243
GO:0042058	regulation of epidermal growth factor receptor signaling pathway	54	14	14.1	0.49243
GO:1903798	regulation of production of miRNAs involved in gene silencing by miRNA	16	4	4.18	0.49245
GO:0003206	cardiac chamber morphogenesis	85	22	22.2	0.49246
GO:1904377	positive regulation of protein localization to cell periphery	44	11	11.49	0.49253
GO:0002009	morphogenesis of an epithelium	347	90	90.61	0.49257
GO:0032873	negative regulation of stress-activated MAPK cascade	31	7	8.09	0.49268
GO:0043255	regulation of carbohydrate biosynthetic process	54	13	14.1	0.49268
GO:0099024	plasma membrane invagination	39	9	10.18	0.4927
GO:0046471	phosphatidylglycerol metabolic process	17	3	4.44	0.49277
GO:0042100	B cell proliferation	41	9	10.71	0.49284
GO:0072175	epithelial tube formation	84	20	21.93	0.4929
GO:0060401	cytosolic calcium ion transport	104	25	27.16	0.49295
GO:0016574	histone ubiquitination	39	8	10.18	0.49296
GO:0045839	negative regulation of mitotic nuclear division	33	6	8.62	0.49306
GO:0014033	neural crest cell differentiation	60	13	15.67	0.49308
GO:0002704	negative regulation of leukocyte mediated immunity	22	3	5.74	0.4931
GO:0090181	regulation of cholesterol metabolic process	38	7	9.92	0.49314
GO:0007286	spermatid development	59	17	15.41	0.49321
GO:0002886	regulation of myeloid leukocyte mediated immunity	36	6	9.4	0.49326
GO:0046622	positive regulation of organ growth	30	4	7.83	0.49337
GO:0034504	protein localization to nucleus	199	46	51.96	0.4936
GO:0032412	regulation of ion transmembrane transporter activity	133	30	34.73	0.49361
GO:0060047	heart contraction	166	37	43.35	0.49403
GO:1903532	positive regulation of secretion by cell	206	47	53.79	0.49415
GO:1903046	meiotic cell cycle process	89	16	23.24	0.49424
GO:0040029	regulation of gene expression, epigenetic	204	43	53.27	0.49504
GO:0007268	chemical synaptic transmission	306	78	79.9	0.49564
GO:0033044	regulation of chromosome organization	240	50	62.67	0.49566
GO:0044782	cilium organization	250	52	65.28	0.49582
GO:0030216	keratinocyte differentiation	66	21	17.23	0.49682
GO:0006950	response to stress	2315	590	604.51	0.49728
GO:0034470	ncRNA processing	302	58	78.86	0.4978
GO:0032755	positive regulation of interleukin-6 production	45	13	11.75	0.49816
GO:0048522	positive regulation of cellular process	3319	852	866.68	0.49818
GO:0030501	positive regulation of bone mineralization	29	8	7.57	0.4986
GO:0051965	positive regulation of synapse assembly	29	8	7.57	0.4986
GO:0002686	negative regulation of leukocyte migration	29	8	7.57	0.4986
GO:0022602	ovulation cycle process	29	8	7.57	0.4986
GO:0031398	positive regulation of protein ubiquitination	84	24	21.93	0.49868
GO:0045739	positive regulation of DNA repair	53	12	13.84	0.49981
GO:0045665	negative regulation of neuron differentiation	131	31	34.21	0.50055
GO:0009152	purine ribonucleotide biosynthetic process	131	49	34.21	0.50341
GO:0065008	regulation of biological quality	2297	625	599.81	0.50536
GO:0015918	sterol transport	56	21	14.62	0.5057
GO:0035019	somatic stem cell population maintenance	33	9	8.62	0.50577
GO:0032720	negative regulation of tumor necrosis factor production	33	9	8.62	0.50577
GO:2000060	positive regulation of ubiquitin-dependent protein catabolic process	67	23	17.5	0.50597
GO:0006739	NADP metabolic process	24	11	6.27	0.50622
GO:1902533	positive regulation of intracellular signal transduction	588	182	153.54	0.50644
GO:0010596	negative regulation of endothelial cell migration	35	12	9.14	0.50682
GO:0050870	positive regulation of T cell activation	104	30	27.16	0.50682
GO:0018126	protein hydroxylation	22	8	5.74	0.50701
GO:0042417	dopamine metabolic process	23	7	6.01	0.50741
GO:0046888	negative regulation of hormone secretion	31	9	8.09	0.50744
GO:0060415	muscle tissue morphogenesis	54	15	14.1	0.50744
GO:0032731	positive regulation of interleukin-1 beta production	24	7	6.27	0.50749
GO:0030730	sequestering of triglyceride	10	3	2.61	0.5076
GO:0030889	negative regulation of B cell proliferation	10	3	2.61	0.5076
GO:0045623	negative regulation of T-helper cell differentiation	10	3	2.61	0.5076
GO:1902916	positive regulation of protein polyubiquitination	10	3	2.61	0.5076
GO:0070669	response to interleukin-2	10	3	2.61	0.5076
GO:0032354	response to follicle-stimulating hormone	10	3	2.61	0.5076
GO:0032310	prostaglandin secretion	10	3	2.61	0.5076
GO:0001682	tRNA 5'-leader removal	10	3	2.61	0.5076
GO:0072112	glomerular visceral epithelial cell differentiation	10	3	2.61	0.5076
GO:0010642	negative regulation of platelet-derived growth factor receptor signaling pathway	10	3	2.61	0.5076
GO:0020027	hemoglobin metabolic process	10	3	2.61	0.5076
GO:0021610	facial nerve morphogenesis	10	3	2.61	0.5076
GO:0060391	positive regulation of SMAD protein signal transduction	10	3	2.61	0.5076
GO:0072710	response to hydroxyurea	10	3	2.61	0.5076
GO:0071340	skeletal muscle acetylcholine-gated channel clustering	10	3	2.61	0.5076
GO:0032793	positive regulation of CREB transcription factor activity	10	3	2.61	0.5076
GO:0071481	cellular response to X-ray	10	3	2.61	0.5076
GO:0032736	positive regulation of interleukin-13 production	10	3	2.61	0.5076
GO:0006048	UDP-N-acetylglucosamine biosynthetic process	10	3	2.61	0.5076
GO:0046068	cGMP metabolic process	10	3	2.61	0.5076
GO:0072584	caveolin-mediated endocytosis	10	3	2.61	0.5076
GO:0072520	seminiferous tubule development	10	3	2.61	0.5076
GO:0051196	regulation of coenzyme metabolic process	10	3	2.61	0.5076
GO:0072697	protein localization to cell cortex	10	3	2.61	0.5076
GO:1900272	negative regulation of long-term synaptic potentiation	10	3	2.61	0.5076
GO:1900247	regulation of cytoplasmic translational elongation	10	3	2.61	0.5076
GO:0031126	snoRNA 3'-end processing	10	3	2.61	0.5076
GO:1902004	positive regulation of amyloid-beta formation	10	3	2.61	0.5076
GO:0044546	NLRP3 inflammasome complex assembly	10	3	2.61	0.5076
GO:0051775	response to redox state	10	3	2.61	0.5076
GO:0071731	response to nitric oxide	10	3	2.61	0.5076
GO:0015802	basic amino acid transport	10	3	2.61	0.5076
GO:0006307	DNA dealkylation involved in DNA repair	10	3	2.61	0.5076
GO:0043173	nucleotide salvage	10	3	2.61	0.5076
GO:0043174	nucleoside salvage	10	3	2.61	0.5076
GO:0060841	venous blood vessel development	10	3	2.61	0.5076
GO:0046479	glycosphingolipid catabolic process	10	3	2.61	0.5076
GO:0060572	morphogenesis of an epithelial bud	10	3	2.61	0.5076
GO:0071599	otic vesicle development	10	3	2.61	0.5076
GO:0007530	sex determination	10	3	2.61	0.5076
GO:2000047	regulation of cell-cell adhesion mediated by cadherin	10	3	2.61	0.5076
GO:0006188	IMP biosynthetic process	10	3	2.61	0.5076
GO:0002467	germinal center formation	10	3	2.61	0.5076
GO:0042430	indole-containing compound metabolic process	10	3	2.61	0.5076
GO:0010002	cardioblast differentiation	10	3	2.61	0.5076
GO:0043517	positive regulation of DNA damage response, signal transduction by p53 class mediator	10	3	2.61	0.5076
[truncated: 3,516 more rows]

## Sheet: wk2
BP.GO.ID	Term	Annotated	Significant	Expected	raw.p.value		MF.GO.ID	Term	Annotated	Significant	Expected	raw.p.value		CC.GO.ID	Term	Annotated	Significant	Expected	raw.p.value
GO:0032981	mitochondrial respiratory chain complex I assembly	48	37	13.06	8e-13		GO:0008137	NADH dehydrogenase (ubiquinone) activity	30	27	8.15	7.9e-13		GO:0005747	mitochondrial respiratory chain complex I	35	31	9.48	3.6e-14
GO:0006120	mitochondrial electron transport, NADH to ubiquinone	40	32	10.88	4.8e-12		GO:0005201	extracellular matrix structural constituent	104	51	28.26	2.9e-05		GO:0070062	extracellular exosome	1264	426	342.38	1.5e-08
GO:0061418	regulation of transcription from RNA polymerase II promoter in response to hypoxia	61	40	16.6	4e-10		GO:0004129	cytochrome-c oxidase activity	19	13	5.16	0.00021		GO:0005743	mitochondrial inner membrane	355	179	96.16	6.4e-07
GO:0043488	regulation of mRNA stability	133	61	36.18	2.5e-09		GO:0030247	polysaccharide binding	13	10	3.53	0.00027		GO:0005762	mitochondrial large ribosomal subunit	44	26	11.92	7.8e-06
GO:0038061	NIK/NF-kappaB signaling	115	57	31.29	1.2e-08		GO:0005518	collagen binding	53	26	14.4	0.00054		GO:0062023	collagen-containing extracellular matrix	240	102	65.01	2.7e-05
GO:0010972	negative regulation of G2/M transition of mitotic cell cycle	68	38	18.5	1.3e-07		GO:0004298	threonine-type endopeptidase activity	16	11	4.35	0.00062		GO:0005838	proteasome regulatory particle	20	14	5.42	2.9e-05
GO:0070125	mitochondrial translational elongation	71	39	19.32	7e-07		GO:0009055	electron transfer activity	73	39	19.84	0.00074		GO:0005750	mitochondrial respiratory chain complex III	10	9	2.71	5.9e-05
GO:0070126	mitochondrial translational termination	72	39	19.59	1.1e-06		GO:0008201	heparin binding	87	37	23.64	0.00137		GO:0005903	brush border	48	23	13	0.00029
GO:0043687	post-translational protein modification	254	102	69.1	1.4e-06		GO:0045296	cadherin binding	243	89	66.03	0.0014		GO:0005759	mitochondrial matrix	365	141	98.87	0.00046
GO:0000165	MAPK cascade	566	187	153.99	7.5e-06		GO:0070577	lysine-acetylated histone binding	15	10	4.08	0.0016		GO:0031305	integral component of mitochondrial inner membrane	33	18	8.94	0.00076
GO:0006521	regulation of cellular amino acid metabolic process	49	28	13.33	9.4e-06		GO:0005161	platelet-derived growth factor receptor binding	13	9	3.53	0.00188		GO:0005758	mitochondrial intermembrane space	60	28	16.25	0.00088
GO:0031146	SCF-dependent proteasomal ubiquitin-dependent protein catabolic process	77	39	20.95	9.8e-06		GO:0019955	cytokine binding	71	29	19.29	0.00195		GO:0005751	mitochondrial respiratory chain complex IV	11	8	2.98	0.00209
GO:0002223	stimulatory C-type lectin receptor signaling pathway	74	37	20.13	2.4e-05		GO:0031994	insulin-like growth factor I binding	10	7	2.72	0.00582		GO:0031307	integral component of mitochondrial outer membrane	14	9	3.79	0.0039
GO:0033209	tumor necrosis factor-mediated signaling pathway	103	44	28.02	3.4e-05		GO:0035254	glutamate receptor binding	26	11	7.07	0.00582		GO:1904813	ficolin-1-rich granule lumen	95	38	25.73	0.00412
GO:0030198	extracellular matrix organization	241	97	65.57	4.3e-05		GO:0030020	extracellular matrix structural constituent conferring tensile strength	31	15	8.42	0.00934		GO:0005604	basement membrane	66	28	17.88	0.00497
GO:0090090	negative regulation of canonical Wnt signaling pathway	120	53	32.65	4.4e-05		GO:0001968	fibronectin binding	23	12	6.25	0.00945		GO:0000502	proteasome complex	56	36	15.17	0.00553
GO:0060071	Wnt signaling pathway, planar cell polarity pathway	85	39	23.13	6.5e-05		GO:0015370	solute:sodium symporter activity	18	10	4.89	0.01014		GO:0005746	mitochondrial respirasome	60	50	16.25	0.00612
GO:0002224	toll-like receptor signaling pathway	88	26	23.94	8.4e-05		GO:0005507	copper ion binding	35	16	9.51	0.01413		GO:0005839	proteasome core complex	16	11	4.33	0.00672
GO:0006123	mitochondrial electron transport, cytochrome c to oxygen	16	12	4.35	9.3e-05		GO:0019003	GDP binding	47	20	12.77	0.0162		GO:0098800	inner mitochondrial membrane protein complex	99	69	26.82	0.00711
GO:1902036	regulation of hematopoietic stem cell differentiation	57	29	15.51	0.00012		GO:0004672	protein kinase activity	403	132	109.51	0.01719		GO:0005763	mitochondrial small ribosomal subunit	23	12	6.23	0.0092
GO:0090263	positive regulation of canonical Wnt signaling pathway	111	48	30.2	0.00018		GO:0030371	translation repressor activity	18	7	4.89	0.01866		GO:0036019	endolysosome	13	8	3.52	0.00949
GO:0010499	proteasomal ubiquitin-independent protein catabolic process	19	13	5.17	0.00021		GO:0030291	protein serine/threonine kinase inhibitor activity	25	12	6.79	0.02083		GO:0005911	cell-cell junction	248	82	67.18	0.00964
GO:0031145	anaphase-promoting complex-dependent catabolic process	64	31	17.41	0.00023		GO:0008013	beta-catenin binding	48	20	13.04	0.02084		GO:0031904	endosome lumen	18	10	4.88	0.0099
GO:0070527	platelet aggregation	41	20	11.15	0.00025		GO:0016504	peptidase activator activity	27	14	7.34	0.0213		GO:0031410	cytoplasmic vesicle	1386	398	375.43	0.01189
GO:0043951	negative regulation of cAMP-mediated signaling	15	11	4.08	0.00026		GO:0016408	C-acyltransferase activity	12	7	3.26	0.02259		GO:0005788	endoplasmic reticulum lumen	185	64	50.11	0.0141
GO:0001953	negative regulation of cell-matrix adhesion	30	17	8.16	0.00026		GO:0005516	calmodulin binding	130	46	35.33	0.02377		GO:0034774	secretory granule lumen	193	66	52.28	0.01504
GO:0061298	retina vasculature development in camera-type eye	13	10	3.54	0.00027		GO:0019904	protein domain specific binding	461	147	125.27	0.02483		GO:0098798	mitochondrial protein complex	196	122	53.09	0.01515
GO:0070498	interleukin-1-mediated signaling pathway	82	37	22.31	0.00036		GO:0038023	signaling receptor activity	414	119	112.5	0.0255		GO:0072562	blood microparticle	47	20	12.73	0.01564
GO:0050852	T cell receptor signaling pathway	126	50	34.28	0.00037		GO:0043394	proteoglycan binding	23	11	6.25	0.02733		GO:0005829	cytosol	3460	978	937.21	0.0183
GO:0060348	bone development	148	53	40.27	0.00048		GO:0004709	MAP kinase kinase kinase activity	23	11	6.25	0.02733		GO:0031090	organelle membrane	2279	649	617.31	0.01898
GO:0055085	transmembrane transport	849	264	230.98	0.00053		GO:0051537	2 iron, 2 sulfur cluster binding	15	8	4.08	0.02833		GO:0030864	cortical actin cytoskeleton	58	23	15.71	0.02012
GO:0030336	negative regulation of cell migration	175	70	47.61	0.00059		GO:0008022	protein C-terminus binding	138	48	37.5	0.02908		GO:0043292	contractile fiber	185	60	50.11	0.02083
GO:0002479	antigen processing and presentation of exogenous peptide antigen via MHC class I, TAP-dependent	59	28	16.05	0.00068		GO:0031690	adrenergic receptor binding	10	6	2.72	0.02956		GO:0032432	actin filament bundle	57	24	15.44	0.02088
GO:0042407	cristae formation	28	16	7.62	0.0008		GO:0035091	phosphatidylinositol binding	175	59	47.56	0.03131		GO:0098799	outer mitochondrial membrane protein complex	12	7	3.25	0.02219
GO:0009154	purine ribonucleotide catabolic process	26	15	7.07	0.00102		GO:0008266	poly(U) RNA binding	18	9	4.89	0.03271		GO:0048471	perinuclear region of cytoplasm	475	149	128.66	0.02348
GO:0038095	Fc-epsilon receptor signaling pathway	93	39	25.3	0.00145		GO:0051018	protein kinase A binding	33	12	8.97	0.03279		GO:0032991	protein-containing complex	3370	937	912.83	0.02572
GO:0016579	protein deubiquitination	216	73	58.77	0.00165		GO:0005198	structural molecule activity	390	146	105.98	0.03494		GO:0010008	endosome membrane	328	99	88.85	0.0264
GO:0030218	erythrocyte differentiation	79	27	21.49	0.00168		GO:0043236	laminin binding	21	10	5.71	0.03597		GO:0044853	plasma membrane raft	80	28	21.67	0.02765
GO:0051928	positive regulation of calcium ion transport	65	23	17.68	0.0019		GO:0070402	NADPH binding	13	7	3.53	0.03764		GO:0031143	pseudopodium	15	8	4.06	0.0278
GO:0051271	negative regulation of cellular component movement	209	81	56.86	0.00207		GO:0032794	GTPase activating protein binding	13	7	3.53	0.03764		GO:0045334	clathrin-coated endocytic vesicle	35	14	9.48	0.02904
GO:0060284	regulation of cell development	555	179	151	0.00216		GO:0004386	helicase activity	124	36	33.7	0.03773		GO:0019774	proteasome core complex, beta-subunit complex	10	6	2.71	0.0291
GO:0043648	dicarboxylic acid metabolic process	66	25	17.96	0.00259		GO:0005506	iron ion binding	78	28	21.2	0.03806		GO:0000276	mitochondrial proton-transporting ATP synthase complex, coupling factor F(o)	10	6	2.71	0.0291
GO:0050900	leukocyte migration	226	80	61.49	0.00287		GO:0004114	3',5'-cyclic-nucleotide phosphodiesterase activity	19	11	5.16	0.03844		GO:0045121	membrane raft	206	72	55.8	0.03037
GO:0007569	cell aging	78	31	21.22	0.00355		GO:0005178	integrin binding	95	34	25.82	0.04007		GO:0043197	dendritic spine	100	36	27.09	0.03102
GO:0035024	negative regulation of Rho protein signal transduction	21	12	5.71	0.00364		GO:0030552	cAMP binding	16	8	4.35	0.04343		GO:0045177	apical part of cell	194	63	52.55	0.03177
GO:0042775	mitochondrial ATP synthesis coupled electron transport	69	52	18.77	0.00371		GO:0019903	protein phosphatase binding	102	36	27.72	0.04643		GO:0030904	retromer complex	18	9	4.88	0.03206
GO:0033108	mitochondrial respiratory chain complex assembly	70	49	19.04	0.00375		GO:0005200	structural constituent of cytoskeleton	55	21	14.95	0.049		GO:0005615	extracellular space	1672	548	452.89	0.03571
GO:0006412	translation	456	145	124.06	0.00384		GO:0061135	endopeptidase regulator activity	63	26	17.12	0.04976		GO:0014069	postsynaptic density	184	60	49.84	0.03599
GO:0048008	platelet-derived growth factor receptor signaling pathway	47	22	12.79	0.00461		GO:0015078	proton transmembrane transporter activity	81	29	22.01	0.04989		GO:0030132	clathrin coat of coated pit	13	7	3.52	0.03702
GO:0010310	regulation of hydrogen peroxide metabolic process	12	8	3.26	0.00492		GO:0019208	phosphatase regulator activity	65	19	17.66	0.05027		GO:0002102	podosome	27	12	7.31	0.03913
GO:0030150	protein import into mitochondrial matrix	12	8	3.26	0.00492		GO:0047555	3',5'-cyclic-GMP phosphodiesterase activity	11	6	2.99	0.05031		GO:0019897	extrinsic component of plasma membrane	91	30	24.65	0.04251
GO:0097193	intrinsic apoptotic signaling pathway	192	56	52.24	0.00493		GO:0010314	phosphatidylinositol-5-phosphate binding	11	6	2.99	0.05031		GO:0098644	complex of collagen trimers	16	8	4.33	0.04266
GO:0009628	response to abiotic stimulus	807	251	219.56	0.0052		GO:0031543	peptidyl-proline dioxygenase activity	11	6	2.99	0.05031		GO:0043202	lysosomal lumen	67	25	18.15	0.04296
GO:0030330	DNA damage response, signal transduction by p53 class mediator	80	30	21.77	0.0058		GO:0005515	protein binding	7111	1982	1932.39	0.05034		GO:0005815	microtubule organizing center	529	133	143.29	0.04623
GO:0072112	glomerular visceral epithelial cell differentiation	10	7	2.72	0.00586		GO:0015399	primary active transmembrane transporter activity	69	18	18.75	0.05042		GO:0005581	collagen trimer	55	21	14.9	0.04749
GO:0009214	cyclic nucleotide catabolic process	10	7	2.72	0.00586		GO:0008233	peptidase activity	332	111	90.22	0.05599		GO:0001725	stress fiber	52	20	14.09	0.04855
GO:0002825	regulation of T-helper 1 type immune response	10	7	2.72	0.00586		GO:0051184	cofactor transmembrane transporter activity	14	7	3.8	0.05801		GO:0097431	mitotic spindle pole	22	10	5.96	0.04929
GO:0032060	bleb assembly	10	7	2.72	0.00586		GO:0046933	proton-transporting ATP synthase activity, rotational mechanism	14	7	3.8	0.05801		GO:0031941	filamentous actin	22	10	5.96	0.04929
GO:0022011	myelination in peripheral nervous system	17	10	4.63	0.00599		GO:0046625	sphingolipid binding	14	7	3.8	0.05801		GO:0005639	integral component of nuclear inner membrane	11	6	2.98	0.04958
GO:0019934	cGMP-mediated signaling	17	10	4.63	0.00599		GO:0005158	insulin receptor binding	17	8	4.62	0.063		GO:0032589	neuron projection membrane	25	9	6.77	0.04965
GO:0017038	protein import	146	52	39.72	0.00655		GO:0017111	nucleoside-triphosphatase activity	524	149	142.39	0.06352		GO:0009897	external side of plasma membrane	133	43	36.03	0.05019
GO:0030199	collagen fibril organization	41	19	11.15	0.00662		GO:0016746	transferase activity, transferring acyl groups	172	54	46.74	0.06558		GO:1904115	axon cytoplasm	40	16	10.83	0.05193
GO:0048483	autonomic nervous system development	26	13	7.07	0.00664		GO:0048037	cofactor binding	333	106	90.49	0.06603		GO:0016235	aggresome	28	12	7.58	0.05206
GO:0097066	response to thyroid hormone	19	10	5.17	0.00688		GO:0004252	serine-type endopeptidase activity	41	16	11.14	0.0661		GO:0098978	glutamatergic synapse	192	62	52.01	0.06154
GO:0035329	hippo signaling	33	16	8.98	0.00726		GO:0051020	GTPase binding	381	111	103.54	0.06822		GO:0097386	glial cell projection	17	8	4.6	0.06194
GO:0014070	response to organic cyclic compound	579	165	157.53	0.00742		GO:0016706	2-oxoglutarate-dependent dioxygenase activity	37	17	10.05	0.06834		GO:0045277	respiratory chain complex IV	15	11	4.06	0.06297
GO:2000378	negative regulation of reactive oxygen species metabolic process	39	21	10.61	0.00774		GO:0051015	actin filament binding	136	45	36.96	0.0735		GO:0098685	Schaffer collateral - CA1 synapse	41	16	11.11	0.06444
GO:0016525	negative regulation of angiogenesis	71	31	19.32	0.00784		GO:0004930	G protein-coupled receptor activity	107	30	29.08	0.07395		GO:0005753	mitochondrial proton-transporting ATP synthase complex	19	11	5.15	0.06662
GO:0098609	cell-cell adhesion	442	142	120.25	0.00787		GO:0002020	protease binding	79	27	21.47	0.07506		GO:0032420	stereocilium	26	11	7.04	0.06747
GO:0051881	regulation of mitochondrial membrane potential	56	24	15.24	0.0079		GO:0019838	growth factor binding	95	37	25.82	0.07508		GO:0016529	sarcoplasmic reticulum	51	14	13.81	0.06809
GO:0007193	adenylate cyclase-inhibiting G protein-coupled receptor signaling pathway	31	15	8.43	0.00945		GO:0140030	modification-dependent protein binding	112	42	30.44	0.07687		GO:0030175	filopodium	75	26	20.32	0.07236
GO:0048169	regulation of long-term neuronal synaptic plasticity	13	8	3.54	0.00976		GO:0004535	poly(A)-specific ribonuclease activity	12	6	3.26	0.07804		GO:0045263	proton-transporting ATP synthase complex, coupling factor F(o)	12	8	3.25	0.07317
GO:0071377	cellular response to glucagon stimulus	13	8	3.54	0.00976		GO:0004708	MAP kinase kinase activity	12	6	3.26	0.07804		GO:0032994	protein-lipid complex	17	5	4.6	0.07341
GO:0000186	activation of MAPKK activity	44	19	11.97	0.0103		GO:0043027	cysteine-type endopeptidase inhibitor activity involved in apoptotic process	12	6	3.26	0.07804		GO:0030880	RNA polymerase complex	83	21	22.48	0.07352
GO:0043434	response to peptide hormone	277	90	75.36	0.01069		GO:0005524	ATP binding	1007	293	273.65	0.07936		GO:0005925	focal adhesion	318	98	86.14	0.07371
GO:0006826	iron ion transport	45	19	12.24	0.01227		GO:0019843	rRNA binding	42	16	11.41	0.08079		GO:0036464	cytoplasmic ribonucleoprotein granule	142	47	38.46	0.07586
GO:0003382	epithelial cell morphogenesis	21	12	5.71	0.01228		GO:0005089	Rho guanyl-nucleotide exchange factor activity	50	18	13.59	0.08276		GO:0031981	nuclear lumen	2869	747	777.13	0.07589
GO:0061028	establishment of endothelial barrier	29	14	7.89	0.01231		GO:0051539	4 iron, 4 sulfur cluster binding	30	12	8.15	0.08766		GO:0098562	cytoplasmic side of membrane	107	35	28.98	0.07656
GO:0042776	mitochondrial ATP synthesis coupled proton transport	21	11	5.71	0.0125		GO:0008081	phosphoric diester hydrolase activity	57	25	15.49	0.0879		GO:0008540	proteasome regulatory particle, base subcomplex	12	6	3.25	0.07697
GO:0050777	negative regulation of immune response	82	26	22.31	0.01256		GO:0003735	structural constituent of ribosome	101	34	27.45	0.08863		GO:0031093	platelet alpha granule lumen	39	15	10.56	0.08084
GO:0002576	platelet degranulation	85	33	23.13	0.01277		GO:0043015	gamma-tubulin binding	21	9	5.71	0.08876		GO:0000159	protein phosphatase type 2A complex	15	7	4.06	0.08273
GO:0010976	positive regulation of neuron projection development	181	63	49.24	0.0129		GO:0004867	serine-type endopeptidase inhibitor activity	24	10	6.52	0.08911		GO:0009986	cell surface	405	127	109.7	0.08376
GO:0016226	iron-sulfur cluster assembly	16	9	4.35	0.01333		GO:0005319	lipid transporter activity	71	19	19.29	0.08987		GO:0043198	dendritic shaft	21	9	5.69	0.08724
GO:0031400	negative regulation of protein modification process	406	114	110.46	0.01337		GO:0016903	oxidoreductase activity, acting on the aldehyde or oxo group of donors	32	11	8.7	0.09228		GO:0016459	myosin complex	34	10	9.21	0.08769
GO:0060999	positive regulation of dendritic spine development	32	12	8.71	0.01338		GO:0061659	ubiquitin-like protein ligase activity	167	43	45.38	0.09283		GO:0099081	supramolecular polymer	558	154	151.15	0.09127
GO:0010812	negative regulation of cell-substrate adhesion	44	24	11.97	0.01514		GO:0016505	peptidase activator activity involved in apoptotic process	10	5	2.72	0.10601		GO:1990351	transporter complex	145	31	39.28	0.09254
GO:0017004	cytochrome complex assembly	23	15	6.26	0.01524		GO:0017166	vinculin binding	10	5	2.72	0.10601		GO:0005876	spindle microtubule	40	15	10.83	0.09818
GO:0043069	negative regulation of programmed cell death	544	156	148	0.01526		GO:0035252	UDP-xylosyltransferase activity	10	5	2.72	0.10601		GO:0030914	STAGA complex	10	5	2.71	0.10478
GO:0000266	mitochondrial fission	27	12	7.35	0.01537		GO:0005001	transmembrane receptor protein tyrosine phosphatase activity	10	5	2.72	0.10601		GO:0030130	clathrin coat of trans-Golgi network vesicle	10	5	2.71	0.10478
GO:0001525	angiogenesis	338	125	91.96	0.01595		GO:0048185	activin binding	10	5	2.72	0.10601		GO:0070603	SWI/SNF superfamily-type complex	61	17	16.52	0.10505
GO:0001937	negative regulation of endothelial cell proliferation	27	13	7.35	0.01607		GO:0004402	histone acetyltransferase activity	54	18	14.67	0.10641		GO:0000932	P-body	60	21	16.25	0.10963
GO:0007005	mitochondrion organization	381	165	103.66	0.01646		GO:0003779	actin binding	296	94	80.44	0.10774		GO:0033276	transcription factor TFTC complex	13	6	3.52	0.11122
GO:0016239	positive regulation of macroautophagy	57	22	15.51	0.01646		GO:0004197	cysteine-type endopeptidase activity	73	25	19.84	0.11063		GO:0071437	invadopodium	13	6	3.52	0.11122
GO:0051188	cofactor biosynthetic process	170	59	46.25	0.01703		GO:0016722	oxidoreductase activity, oxidizing metal ions	13	6	3.53	0.11266		GO:0035267	NuA4 histone acetyltransferase complex	16	7	4.33	0.1139
GO:0030901	midbrain development	56	22	15.24	0.01729		GO:0008483	transaminase activity	13	6	3.53	0.11266		GO:0005886	plasma membrane	2505	697	678.53	0.11906
GO:0034391	regulation of smooth muscle cell apoptotic process	14	8	3.81	0.0174		GO:0044877	protein-containing complex binding	786	240	213.59	0.11419		GO:0005771	multivesicular body	29	11	7.86	0.13516
GO:0030850	prostate gland development	30	12	8.16	0.01741		GO:0050840	extracellular matrix binding	43	19	11.69	0.11439		GO:0005794	Golgi apparatus	1000	276	270.87	0.13527
GO:0007006	mitochondrial membrane organization	98	47	26.66	0.01816		GO:0009975	cyclase activity	16	7	4.35	0.11551		GO:0045211	postsynaptic membrane	145	40	39.28	0.13732
GO:0008217	regulation of blood pressure	92	34	25.03	0.0183		GO:0003743	translation initiation factor activity	41	15	11.14	0.12024		GO:0030018	Z disc	102	33	27.63	0.13815
GO:0009060	aerobic respiration	67	34	18.23	0.01835		GO:0042803	protein homodimerization activity	547	161	148.65	0.12062		GO:0005576	extracellular region	2052	655	555.83	0.13882
GO:0022604	regulation of cell morphogenesis	312	93	84.88	0.01835		GO:0000287	magnesium ion binding	155	49	42.12	0.12354		GO:0044304	main axon	42	15	11.38	0.13922
GO:1901653	cellular response to peptide	252	83	68.56	0.01841		GO:0032559	adenyl ribonucleotide binding	1044	306	283.7	0.1248		GO:0000922	spindle pole	121	42	32.78	0.14168
GO:0046328	regulation of JNK cascade	120	41	32.65	0.01855		GO:0042805	actinin binding	34	10	9.24	0.12782		GO:0005938	cell cortex	203	69	54.99	0.15103
GO:0010863	positive regulation of phospholipase C activity	19	9	5.17	0.0187		GO:0044325	ion channel binding	81	27	22.01	0.13092		GO:0042827	platelet dense granule	14	6	3.79	0.15182
GO:0006353	DNA-templated transcription, termination	57	16	15.51	0.01881		GO:0005525	GTP binding	240	73	65.22	0.14253		GO:0031226	intrinsic component of plasma membrane	727	195	196.92	0.15278
GO:0010906	regulation of glucose metabolic process	71	22	19.32	0.01908		GO:0001664	G protein-coupled receptor binding	104	37	28.26	0.14444		GO:0005902	microvillus	45	16	12.19	0.15694
GO:0045766	positive regulation of angiogenesis	107	42	29.11	0.01917		GO:0043028	cysteine-type endopeptidase regulator activity involved in apoptotic process	20	10	5.43	0.14551		GO:0030496	midbody	123	37	33.32	0.1687
GO:0060537	muscle tissue development	273	82	74.27	0.01998		GO:0008194	UDP-glycosyltransferase activity	89	24	24.19	0.14632		GO:0005740	mitochondrial envelope	544	236	147.35	0.16908
GO:0008535	respiratory chain complex IV assembly	14	9	3.81	0.02005		GO:0070273	phosphatidylinositol-4-phosphate binding	20	8	5.43	0.14946		GO:0030139	endocytic vesicle	181	54	49.03	0.16943
GO:0051897	positive regulation of protein kinase B signaling	100	37	27.21	0.02006		GO:0016849	phosphorus-oxygen lyase activity	17	7	4.62	0.15227		GO:0030424	axon	346	104	93.72	0.17712
GO:0065005	protein-lipid complex assembly	14	8	3.81	0.02007		GO:0030507	spectrin binding	17	7	4.62	0.15227		GO:0099512	supramolecular fiber	551	150	149.25	0.17786
GO:0043039	tRNA aminoacylation	41	15	11.15	0.02008		GO:0008320	protein transmembrane transporter activity	11	5	2.99	0.15242		GO:0099091	postsynaptic specialization, intracellular component	18	8	4.88	0.1801
GO:0032350	regulation of hormone metabolic process	23	5	6.26	0.0202		GO:0016307	phosphatidylinositol phosphate kinase activity	11	5	2.99	0.15242		GO:0045239	tricarboxylic acid cycle enzyme complex	14	6	3.79	0.18021
GO:0034767	positive regulation of ion transmembrane transport	89	21	24.21	0.02025		GO:0008484	sulfuric ester hydrolase activity	11	5	2.99	0.15242		GO:0030863	cortical cytoskeleton	76	30	20.59	0.1892
GO:0048010	vascular endothelial growth factor receptor signaling pathway	70	28	19.04	0.02068		GO:0098641	cadherin binding involved in cell-cell adhesion	11	5	2.99	0.15242		GO:0071782	endoplasmic reticulum tubular network	18	7	4.88	0.19127
GO:0071901	negative regulation of protein serine/threonine kinase activity	103	34	28.02	0.02097		GO:0017160	Ral GTPase binding	11	5	2.99	0.15242		GO:0015629	actin cytoskeleton	349	117	94.53	0.19755
GO:0010950	positive regulation of endopeptidase activity	99	38	26.93	0.02121		GO:0004602	glutathione peroxidase activity	11	5	2.99	0.15242		GO:0043296	apical junction complex	83	25	22.48	0.19772
GO:0043244	regulation of protein-containing complex disassembly	81	30	22.04	0.02123		GO:0004438	phosphatidylinositol-3-phosphatase activity	11	5	2.99	0.15242		GO:0051233	spindle midzone	25	9	6.77	0.19779
GO:2001056	positive regulation of cysteine-type endopeptidase activity	82	29	22.31	0.02127		GO:0004190	aspartic-type endopeptidase activity	11	5	2.99	0.15242		GO:0043034	costamere	15	6	4.06	0.19787
GO:0010939	regulation of necrotic cell death	21	10	5.71	0.02135		GO:0043022	ribosome binding	49	17	13.32	0.15265		GO:0099092	postsynaptic density, intracellular component	15	6	4.06	0.19787
GO:0015919	peroxisomal membrane transport	15	6	4.08	0.02142		GO:0015036	disulfide oxidoreductase activity	24	7	6.52	0.15273		GO:0031091	platelet alpha granule	60	22	16.25	0.20294
GO:1905521	regulation of macrophage migration	22	8	5.99	0.02142		GO:0004497	monooxygenase activity	38	10	10.33	0.15289		GO:0017101	aminoacyl-tRNA synthetase multienzyme complex	12	5	3.25	0.2035
GO:0048246	macrophage chemotaxis	20	7	5.44	0.02144		GO:0016646	oxidoreductase activity, acting on the CH-NH group of donors, NAD or NADP as acceptor	14	6	3.8	0.15366		GO:0042629	mast cell granule	12	5	3.25	0.2035
GO:0010827	regulation of glucose transmembrane transport	47	14	12.79	0.02145		GO:0035259	glucocorticoid receptor binding	14	6	3.8	0.15366		GO:0005721	pericentric heterochromatin	12	5	3.25	0.2035
GO:0048806	genitalia development	29	8	7.89	0.02148		GO:0005504	fatty acid binding	14	6	3.8	0.15366		GO:0031082	BLOC complex	12	5	3.25	0.2035
GO:0006749	glutathione metabolic process	27	12	7.35	0.02157		GO:0001530	lipopolysaccharide binding	14	6	3.8	0.15366		GO:0030672	synaptic vesicle membrane	45	13	12.19	0.20479
GO:0002092	positive regulation of receptor internalization	17	9	4.63	0.02159		GO:0060090	molecular adaptor activity	177	47	48.1	0.16782		GO:0045111	intermediate filament cytoskeleton	54	14	14.63	0.21516
GO:0006907	pinocytosis	17	9	4.63	0.02159		GO:0020037	heme binding	60	20	16.3	0.17525		GO:0097546	ciliary base	22	8	5.96	0.22476
GO:0050658	RNA transport	150	42	40.81	0.02176		GO:0004674	protein serine/threonine kinase activity	304	96	82.61	0.17739		GO:0045202	synapse	661	197	179.05	0.22529
GO:0071396	cellular response to lipid	370	92	100.66	0.02234		GO:0016831	carboxy-lyase activity	24	9	6.52	0.17992		GO:0016234	inclusion body	57	21	15.44	0.2349
GO:0051961	negative regulation of nervous system development	176	54	47.88	0.02261		GO:0016818	hydrolase activity, acting on acid anhydrides, in phosphorus-containing anhydrides	564	164	153.26	0.18008		GO:0031234	extrinsic component of cytoplasmic side of plasma membrane	50	16	13.54	0.23803
GO:0051016	barbed-end actin filament capping	12	7	3.26	0.02273		GO:0001882	nucleoside binding	250	76	67.94	0.18048		GO:0016324	apical plasma membrane	147	44	39.82	0.24328
GO:0019511	peptidyl-proline hydroxylation	12	7	3.26	0.02273		GO:0033218	amide binding	200	53	54.35	0.18117		GO:0005776	autophagosome	72	22	19.5	0.2446
GO:0017000	antibiotic biosynthetic process	12	7	3.26	0.02273		GO:0080025	phosphatidylinositol-3,5-bisphosphate binding	21	8	5.71	0.18682		GO:0016514	SWI/SNF complex	16	6	4.33	0.24826
GO:0034199	activation of protein kinase A activity	12	7	3.26	0.02273		GO:0004683	calmodulin-dependent protein kinase activity	21	8	5.71	0.18682		GO:0035578	azurophil granule lumen	53	17	14.36	0.24914
GO:0045761	regulation of adenylate cyclase activity	12	7	3.26	0.02273		GO:0047485	protein N-terminus binding	81	26	22.01	0.18952		GO:0099738	cell cortex region	26	9	7.04	0.25367
GO:0007568	aging	206	75	56.05	0.02383		GO:0030971	receptor tyrosine kinase binding	44	15	11.96	0.19199		GO:0030141	secretory granule	448	131	121.35	0.26057
GO:0061077	chaperone-mediated protein folding	43	13	11.7	0.02516		GO:0017025	TBP-class protein binding	18	7	4.89	0.19366		GO:0008328	ionotropic glutamate receptor complex	13	5	3.52	0.26117
GO:0042542	response to hydrogen peroxide	92	26	25.03	0.02537		GO:0061608	nuclear import signal receptor activity	18	7	4.89	0.19366		GO:0031527	filopodium membrane	13	5	3.52	0.26117
GO:0014068	positive regulation of phosphatidylinositol 3-kinase signaling	61	24	16.6	0.02606		GO:0008017	microtubule binding	163	46	44.29	0.19841		GO:0005884	actin filament	86	30	23.29	0.26386
GO:0031329	regulation of cellular catabolic process	598	208	162.69	0.02726		GO:0017049	GTP-Rho binding	15	6	4.08	0.20011		GO:0070013	intracellular organelle lumen	3614	1020	978.92	0.26418
GO:0009611	response to wounding	377	133	102.57	0.02731		GO:0046527	glucosyltransferase activity	15	6	4.08	0.20011		GO:0030017	sarcomere	162	50	43.88	0.26636
GO:0019882	antigen processing and presentation	159	54	43.26	0.02807		GO:1990782	protein tyrosine kinase binding	56	20	15.22	0.20478		GO:0008287	protein serine/threonine phosphatase complex	38	15	10.29	0.26692
GO:0017145	stem cell division	25	14	6.8	0.02831		GO:0016409	palmitoyltransferase activity	24	8	6.52	0.20519		GO:0030659	cytoplasmic vesicle membrane	440	109	119.18	0.26716
GO:0006637	acyl-CoA metabolic process	72	26	19.59	0.02836		GO:0015075	ion transmembrane transporter activity	412	113	111.96	0.20527		GO:1905369	endopeptidase complex	57	37	15.44	0.2687
GO:0044273	sulfur compound catabolic process	38	15	10.34	0.02847		GO:0004551	nucleotide diphosphatase activity	12	5	3.26	0.20555		GO:0031983	vesicle lumen	196	68	53.09	0.26937
GO:1901522	positive regulation of transcription from RNA polymerase II promoter involved in cellular response to chemical stimulus	15	8	4.08	0.02852		GO:0070628	proteasome binding	12	5	3.26	0.20555		GO:0070069	cytochrome complex	23	18	6.23	0.26972
GO:0060396	growth hormone receptor signaling pathway	15	8	4.08	0.02852		GO:0005172	vascular endothelial growth factor receptor binding	12	5	3.26	0.20555		GO:0005739	mitochondrion	1131	415	306.35	0.26984
GO:0048854	brain morphogenesis	15	8	4.08	0.02852		GO:0005545	1-phosphatidylinositol binding	12	5	3.26	0.20555		GO:0015934	large ribosomal subunit	80	32	21.67	0.26987
GO:0015909	long-chain fatty acid transport	39	12	10.61	0.02869		GO:0048038	quinone binding	12	5	3.26	0.20555		GO:0005775	vacuolar lumen	108	38	29.25	0.27003
GO:0006259	DNA metabolic process	603	150	164.05	0.02915		GO:0050998	nitric-oxide synthase binding	12	5	3.26	0.20555		GO:0097447	dendritic tree	339	100	91.82	0.27007
GO:0051017	actin filament bundle assembly	113	40	30.74	0.0292		GO:0005385	zinc ion transmembrane transporter activity	12	5	3.26	0.20555		GO:0031306	intrinsic component of mitochondrial outer membrane	15	10	4.06	0.27033
GO:0055057	neuroblast division	10	6	2.72	0.02972		GO:0005024	transforming growth factor beta-activated receptor activity	12	5	3.26	0.20555		GO:0071011	precatalytic spliceosome	40	13	10.83	0.27072
GO:0048485	sympathetic nervous system development	10	6	2.72	0.02972		GO:0003746	translation elongation factor activity	12	5	3.26	0.20555		GO:0032838	plasma membrane bounded cell projection cytoplasm	107	31	28.98	0.27074
GO:0021535	cell migration in hindbrain	10	6	2.72	0.02972		GO:1901611	phosphatidylglycerol binding	12	5	3.26	0.20555		GO:0034518	RNA cap binding complex	11	2	2.98	0.27105
GO:0046068	cGMP metabolic process	10	6	2.72	0.02972		GO:0052742	phosphatidylinositol kinase activity	12	5	3.26	0.20555		GO:1990907	beta-catenin-TCF complex	10	4	2.71	0.27468
GO:0060117	auditory receptor cell development	10	6	2.72	0.02972		GO:0051427	hormone receptor binding	131	36	35.6	0.20588		GO:0019908	nuclear cyclin-dependent protein kinase holoenzyme complex	10	4	2.71	0.27468
GO:0071875	adrenergic receptor signaling pathway	10	6	2.72	0.02972		GO:0030545	receptor regulator activity	160	41	43.48	0.20593		GO:0002116	semaphorin receptor complex	10	4	2.71	0.27468
GO:1904925	positive regulation of autophagy of mitochondrion in response to mitochondrial depolarization	10	6	2.72	0.02972		GO:0008134	transcription factor binding	456	124	123.92	0.20694		GO:0099524	postsynaptic cytosol	10	4	2.71	0.27468
GO:0043517	positive regulation of DNA damage response, signal transduction by p53 class mediator	10	6	2.72	0.02972		GO:0005044	scavenger receptor activity	28	10	7.61	0.20727		GO:0005614	interstitial matrix	10	4	2.71	0.27468
GO:2000249	regulation of actin cytoskeleton reorganization	21	8	5.71	0.02978		GO:0034593	phosphatidylinositol bisphosphate phosphatase activity	20	6	5.43	0.20875		GO:0005887	integral component of plasma membrane	693	185	187.71	0.28012
GO:0051047	positive regulation of secretion	217	51	59.04	0.03038		GO:0061631	ubiquitin conjugating enzyme activity	25	9	6.79	0.21713		GO:0016528	sarcoplasm	58	17	15.71	0.28795
GO:0048812	neuron projection morphogenesis	401	118	109.1	0.0307		GO:0030165	PDZ domain binding	45	15	12.23	0.21964		GO:0005901	caveola	65	20	17.61	0.29287
GO:0002686	negative regulation of leukocyte migration	29	13	7.89	0.03109		GO:0048156	tau protein binding	35	12	9.51	0.22089		GO:0001726	ruffle	129	34	34.94	0.29457
GO:0044257	cellular protein catabolic process	572	178	155.62	0.0314		GO:0004843	thiol-dependent ubiquitin-specific protease activity	69	22	18.75	0.22492		GO:0048787	presynaptic active zone membrane	15	3	4.06	0.29772
GO:0036120	cellular response to platelet-derived growth factor stimulus	18	9	4.9	0.03294		GO:0005509	calcium ion binding	351	102	95.38	0.22606		GO:0030027	lamellipodium	151	45	40.9	0.29799
GO:0000715	nucleotide-excision repair, DNA damage recognition	18	9	4.9	0.03294		GO:0016879	ligase activity, forming carbon-nitrogen bonds	33	10	8.97	0.22799		GO:0098794	postsynapse	333	103	90.2	0.29878
GO:0045821	positive regulation of glycolytic process	18	9	4.9	0.03294		GO:0030276	clathrin binding	32	11	8.7	0.23198		GO:0034703	cation channel complex	95	19	25.73	0.30456
GO:0001843	neural tube closure	63	25	17.14	0.03302		GO:0003712	transcription coregulator activity	392	99	106.52	0.23635		GO:0016323	basolateral plasma membrane	116	35	31.42	0.31171
GO:0030048	actin filament-based movement	104	30	28.29	0.03314		GO:0051087	chaperone binding	73	23	19.84	0.23791		GO:0008180	COP9 signalosome	24	8	6.5	0.31341
GO:0001570	vasculogenesis	55	22	14.96	0.03365		GO:0016616	oxidoreductase activity, acting on the CH-OH group of donors, NAD or NADP as acceptor	72	20	19.57	0.23842		GO:0031430	M band	24	8	6.5	0.31341
GO:0007420	brain development	434	137	118.08	0.03402		GO:0050431	transforming growth factor beta binding	19	7	5.16	0.23888		GO:0031526	brush border membrane	24	8	6.5	0.31341
GO:0007186	G protein-coupled receptor signaling pathway	320	100	87.06	0.03412		GO:0043425	bHLH transcription factor binding	19	7	5.16	0.23888		GO:0097038	perinuclear endoplasmic reticulum	14	5	3.79	0.32192
GO:0009749	response to glucose	109	32	29.66	0.03413		GO:0008171	O-methyltransferase activity	19	7	5.16	0.23888		GO:0005686	U2 snRNP	14	5	3.79	0.32192
GO:0003091	renal water homeostasis	21	10	5.71	0.03625		GO:0001103	RNA polymerase II repressing transcription factor binding	29	10	7.88	0.24396		GO:0055038	recycling endosome membrane	52	16	14.09	0.32232
GO:0030111	regulation of Wnt signaling pathway	238	87	64.75	0.03639		GO:0004714	transmembrane receptor protein tyrosine kinase activity	46	15	12.5	0.24889		GO:0043204	perikaryon	70	21	18.96	0.3329
GO:0098659	inorganic cation import across plasma membrane	40	11	10.88	0.03664		GO:0019789	SUMO transferase activity	16	6	4.35	0.25087		GO:0071944	cell periphery	2576	720	697.76	0.33687
GO:0016999	antibiotic metabolic process	58	25	15.78	0.03742		GO:0034458	3'-5' RNA helicase activity	16	6	4.35	0.25087		GO:0031225	anchored component of membrane	54	15	14.63	0.3406
GO:0060074	synapse maturation	13	7	3.54	0.03787		GO:0017124	SH3 domain binding	91	28	24.73	0.2527		GO:0098793	presynapse	248	63	67.18	0.3425
GO:0060977	coronary vasculature morphogenesis	13	7	3.54	0.03787		GO:0005080	protein kinase C binding	36	12	9.78	0.25443		GO:0031674	I band	113	37	30.61	0.34387
GO:1905809	negative regulation of synapse organization	13	7	3.54	0.03787		GO:0050661	NADP binding	39	16	10.6	0.25558		GO:0005737	cytoplasm	6966	1991	1886.88	0.34498
GO:1905562	regulation of vascular endothelial cell proliferation	13	7	3.54	0.03787		GO:0003755	peptidyl-prolyl cis-trans isomerase activity	26	9	7.07	0.25699		GO:0016605	PML body	74	22	20.04	0.34503
GO:0051491	positive regulation of filopodium assembly	24	11	6.53	0.03867		GO:0004896	cytokine receptor activity	43	14	11.69	0.26143		GO:0097440	apical dendrite	11	4	2.98	0.34548
GO:1903427	negative regulation of reactive oxygen species biosynthetic process	19	10	5.17	0.03869		GO:0072509	divalent inorganic cation transmembrane transporter activity	25	10	6.79	0.26308		GO:0000812	Swr1 complex	11	4	2.98	0.34548
GO:0010661	positive regulation of muscle cell apoptotic process	18	9	4.9	0.03874		GO:0008238	exopeptidase activity	75	23	20.38	0.26325		GO:0031462	Cul2-RING ubiquitin ligase complex	11	4	2.98	0.34548
GO:1900117	regulation of execution phase of apoptosis	20	9	5.44	0.03877		GO:0070840	dynein complex binding	13	5	3.53	0.2636		GO:0045240	dihydrolipoyl dehydrogenase complex	11	4	2.98	0.34548
GO:0045445	myoblast differentiation	58	19	15.78	0.0388		GO:0002039	p53 binding	50	16	13.59	0.26621		GO:0005768	endosome	612	179	165.77	0.35335
GO:0043486	histone exchange	23	7	6.26	0.03895		GO:0046332	SMAD binding	58	18	15.76	0.26786		GO:0019005	SCF ubiquitin ligase complex	46	14	12.46	0.35659
GO:0009410	response to xenobiotic stimulus	153	36	41.63	0.03937		GO:0030170	pyridoxal phosphate binding	33	11	8.97	0.26796		GO:0034707	chloride channel complex	18	6	4.88	0.35693
GO:0010811	positive regulation of cell-substrate adhesion	82	32	22.31	0.03981		GO:0035639	purine ribonucleoside triphosphate binding	1222	355	332.07	0.26902		GO:0071005	U2-type precatalytic spliceosome	39	12	10.56	0.35878
GO:0043200	response to amino acid	82	32	22.31	0.03981		GO:0031593	polyubiquitin modification-dependent protein binding	41	13	11.14	0.27122		GO:0098982	GABA-ergic synapse	25	8	6.77	0.36012
GO:0006468	protein phosphorylation	1218	376	331.37	0.04006		GO:0022884	macromolecule transmembrane transporter activity	12	6	3.26	0.27153		GO:0030669	clathrin-coated endocytic vesicle membrane	25	8	6.77	0.36012
GO:0006897	endocytosis	351	112	95.49	0.04071		GO:0004629	phospholipase C activity	14	4	3.8	0.2718		GO:0042383	sarcolemma	105	30	28.44	0.36428
GO:0050731	positive regulation of peptidyl-tyrosine phosphorylation	105	35	28.57	0.04136		GO:0034979	NAD-dependent protein deacetylase activity	13	3	3.53	0.27188		GO:0043601	nuclear replisome	20	4	5.42	0.37462
GO:0007156	homophilic cell adhesion via plasma membrane adhesion molecules	76	28	20.68	0.04161		GO:0099604	ligand-gated calcium channel activity	14	3	3.8	0.27191		GO:0005905	clathrin-coated pit	49	18	13.27	0.37747
GO:0009612	response to mechanical stimulus	141	50	38.36	0.04176		GO:0001099	basal RNA polymerase II transcription machinery binding	48	12	13.04	0.27194		GO:0008305	integrin complex	29	9	7.86	0.38251
GO:0002931	response to ischemia	39	16	10.61	0.04278		GO:0099529	neurotransmitter receptor activity involved in regulation of postsynaptic membrane potential	15	2	4.08	0.27205		GO:0097060	synaptic membrane	202	56	54.72	0.38382
GO:0014003	oligodendrocyte development	29	13	7.89	0.04358		GO:0016278	lysine N-methyltransferase activity	46	7	12.5	0.27241		GO:0044291	cell-cell contact zone	55	16	14.9	0.38389
GO:0140058	neuron projection arborization	16	8	4.35	0.04372		GO:0004601	peroxidase activity	21	9	5.71	0.27634		GO:0080008	Cul4-RING E3 ubiquitin ligase complex	26	8	7.04	0.38394
GO:0048596	embryonic camera-type eye morphogenesis	16	8	4.35	0.04372		GO:0005159	insulin-like growth factor receptor binding	10	4	2.72	0.27688		GO:0031258	lamellipodium membrane	15	5	4.06	0.38395
GO:0072012	glomerulus vasculature development	16	8	4.35	0.04372		GO:0015645	fatty acid ligase activity	10	4	2.72	0.27688		GO:0009925	basal plasma membrane	22	7	5.96	0.3846
GO:0033194	response to hydroperoxide	16	8	4.35	0.04372		GO:0004029	aldehyde dehydrogenase (NAD+) activity	10	4	2.72	0.27688		GO:0008021	synaptic vesicle	99	29	26.82	0.38562
GO:0055093	response to hyperoxia	16	8	4.35	0.04372		GO:0016857	racemase and epimerase activity, acting on carbohydrates and derivatives	10	4	2.72	0.27688		GO:0000785	chromatin	350	85	94.8	0.39721
GO:0034394	protein localization to cell surface	45	14	12.24	0.0439		GO:0008191	metalloendopeptidase inhibitor activity	10	4	2.72	0.27688		GO:0005840	ribosome	160	57	43.34	0.40741
GO:0051091	positive regulation of DNA-binding transcription factor activity	169	54	45.98	0.04594		GO:0047617	acyl-CoA hydrolase activity	10	4	2.72	0.27688		GO:0030055	cell-substrate junction	323	100	87.49	0.40848
GO:0021915	neural tube development	106	43	28.84	0.04668		GO:0050780	dopamine receptor binding	10	4	2.72	0.27688		GO:0005777	peroxisome	99	25	26.82	0.40875
GO:0010614	negative regulation of cardiac muscle hypertrophy	19	9	5.17	0.04784		GO:0030234	enzyme regulator activity	634	178	172.29	0.28081		GO:0043025	neuronal cell body	279	79	75.57	0.40913
GO:0090279	regulation of calcium ion import	19	9	5.17	0.04784		GO:0015485	cholesterol binding	30	10	8.15	0.28272		GO:0099522	region of cytosol	15	6	4.06	0.41087
GO:0001890	placenta development	89	27	24.21	0.04795		GO:0032266	phosphatidylinositol-3-phosphate binding	30	10	8.15	0.28272		GO:0030118	clathrin coat	34	11	9.21	0.4109
GO:0009880	embryonic pattern specification	36	11	9.79	0.04813		GO:0017048	Rho GTPase binding	120	41	32.61	0.28441		GO:0031227	intrinsic component of endoplasmic reticulum membrane	106	25	28.71	0.41211
GO:0003007	heart morphogenesis	172	47	46.8	0.04825		GO:0004866	endopeptidase inhibitor activity	57	22	15.49	0.28863		GO:0005847	mRNA cleavage and polyadenylation specificity factor complex	12	4	3.25	0.41648
GO:0048511	rhythmic process	182	48	49.52	0.04844		GO:0043621	protein self-association	37	12	10.05	0.28961		GO:0043218	compact myelin	12	4	3.25	0.41648
GO:0071260	cellular response to mechanical stimulus	55	21	14.96	0.04956		GO:0004527	exonuclease activity	67	17	18.21	0.29044		GO:0031528	microvillus membrane	12	4	3.25	0.41648
GO:0090559	regulation of membrane permeability	56	22	15.24	0.0501		GO:0031072	heat shock protein binding	93	21	25.27	0.29281		GO:0030660	Golgi-associated vesicle membrane	72	17	19.5	0.41754
GO:0090288	negative regulation of cellular response to growth factor stimulus	92	31	25.03	0.05016		GO:0019901	protein kinase binding	428	129	116.31	0.29746		GO:0045335	phagocytic vesicle	84	20	22.75	0.42121
GO:0001935	endothelial cell proliferation	93	31	25.3	0.05018		GO:0051536	iron-sulfur cluster binding	45	19	12.23	0.29779		GO:0060170	ciliary membrane	40	11	10.83	0.42724
GO:0007064	mitotic sister chromatid cohesion	17	9	4.63	0.05027		GO:0022839	ion gated channel activity	19	6	5.16	0.29889		GO:0035577	azurophil granule membrane	34	10	9.21	0.44381
GO:0051204	protein insertion into mitochondrial membrane	30	13	8.16	0.05042		GO:0000339	RNA cap binding	14	3	3.8	0.2992		GO:0016607	nuclear speck	301	83	81.53	0.44558
GO:0071870	cellular response to catecholamine stimulus	38	15	10.34	0.05043		GO:0030546	signaling receptor activator activity	154	38	41.85	0.29977		GO:0035371	microtubule plus-end	16	5	4.33	0.44563
GO:0051590	positive regulation of neurotransmitter transport	18	7	4.9	0.05043		GO:0005048	signal sequence binding	34	11	9.24	0.30451		GO:0031092	platelet alpha granule membrane	16	5	4.33	0.44563
GO:0051050	positive regulation of transport	567	156	154.26	0.05045		GO:0003887	DNA-directed DNA polymerase activity	17	6	4.62	0.30465		GO:0036452	ESCRT complex	16	5	4.33	0.44563
GO:0071695	anatomical structure maturation	120	36	32.65	0.05055		GO:0016628	oxidoreductase activity, acting on the CH-CH group of donors, NAD or NADP as acceptor	17	6	4.62	0.30465		GO:0005640	nuclear outer membrane	16	5	4.33	0.44563
GO:1902969	mitotic DNA replication	11	6	2.99	0.05058		GO:0000146	microfilament motor activity	17	6	4.62	0.30465		GO:0009898	cytoplasmic side of plasma membrane	95	29	25.73	0.44684
GO:0060009	Sertoli cell development	11	6	2.99	0.05058		GO:0042169	SH2 domain binding	24	8	6.52	0.31693		GO:0030016	myofibril	178	56	48.21	0.45555
GO:0031069	hair follicle morphogenesis	11	6	2.99	0.05058		GO:0031369	translation initiation factor binding	24	8	6.52	0.31693		GO:1990204	oxidoreductase complex	76	50	20.59	0.4556
GO:0048268	clathrin coat assembly	11	6	2.99	0.05058		GO:0045182	translation regulator activity	101	36	27.45	0.32218		GO:0000775	chromosome, centromeric region	129	30	34.94	0.45743
GO:0033617	mitochondrial cytochrome c oxidase assembly	11	6	2.99	0.05058		GO:0031625	ubiquitin protein ligase binding	212	61	57.61	0.32269		GO:0031248	protein acetyltransferase complex	82	23	22.21	0.45761
GO:0035435	phosphate ion transmembrane transport	11	6	2.99	0.05058		GO:0005112	Notch binding	14	5	3.8	0.32468		GO:0070469	respirasome	65	53	17.61	0.46306
GO:0006390	mitochondrial transcription	11	6	2.99	0.05058		GO:0042813	Wnt-activated receptor activity	14	5	3.8	0.32468		GO:0098803	respiratory chain complex	58	48	15.71	0.46354
GO:0043217	myelin maintenance	11	6	2.99	0.05058		GO:0005231	excitatory extracellular ligand-gated ion channel activity	14	5	3.8	0.32468		GO:0030133	transport vesicle	215	55	58.24	0.46376
GO:0042744	hydrogen peroxide catabolic process	11	6	2.99	0.05058		GO:0046965	retinoid X receptor binding	14	5	3.8	0.32468		GO:0097708	intracellular vesicle	1388	399	375.97	0.4644
GO:0042535	positive regulation of tumor necrosis factor biosynthetic process	11	6	2.99	0.05058		GO:0030021	extracellular matrix structural constituent conferring compression resistance	14	5	3.8	0.32468		GO:0060205	cytoplasmic vesicle lumen	195	67	52.82	0.46627
GO:0045601	regulation of endothelial cell differentiation	22	9	5.99	0.05058		GO:0022857	transmembrane transporter activity	490	134	133.16	0.3248		GO:0099572	postsynaptic specialization	196	62	53.09	0.46709
GO:2000404	regulation of T cell migration	23	6	6.26	0.05059		GO:0030374	nuclear receptor transcription coactivator activity	52	16	14.13	0.32752		GO:0005689	U12-type spliceosomal complex	20	6	5.42	0.46786
GO:0031954	positive regulation of protein autophosphorylation	22	10	5.99	0.05067		GO:0004175	endopeptidase activity	204	74	55.44	0.3425		GO:0030894	replisome	22	5	5.96	0.4686
GO:0046949	fatty-acyl-CoA biosynthetic process	23	8	6.26	0.0507		GO:0017112	Rab guanyl-nucleotide exchange factor activity	35	11	9.51	0.34437		GO:0098936	intrinsic component of postsynaptic membrane	40	7	10.83	0.46904
GO:0021761	limbic system development	59	17	16.05	0.05077		GO:0030331	estrogen receptor binding	35	11	9.51	0.34437		GO:0097731	9+0 non-motile cilium	59	12	15.98	0.46907
GO:0008016	regulation of heart contraction	143	34	38.91	0.05131		GO:0008237	metallopeptidase activity	106	32	28.81	0.34732		GO:0099699	integral component of synaptic membrane	55	9	14.9	0.46936
GO:0061912	selective autophagy	44	20	11.97	0.05201		GO:0015101	organic cation transmembrane transporter activity	11	4	2.99	0.348		GO:0031224	intrinsic component of membrane	2387	637	646.57	0.47041
GO:0038083	peptidyl-tyrosine autophosphorylation	25	11	6.8	0.05253		GO:0032454	histone demethylase activity (H3-K9 specific)	11	4	2.99	0.348		GO:0042734	presynaptic membrane	68	14	18.42	0.47364
GO:0002082	regulation of oxidative phosphorylation	25	11	6.8	0.05253		GO:0031683	G-protein beta/gamma-subunit complex binding	11	4	2.99	0.348		GO:0030426	growth cone	114	32	30.88	0.48084
GO:0071709	membrane assembly	25	11	6.8	0.05253		GO:0004596	peptide alpha-N-acetyltransferase activity	11	4	2.99	0.348		GO:0005923	bicellular tight junction	68	19	18.42	0.4829
GO:0006605	protein targeting	298	83	81.08	0.05285		GO:0031435	mitogen-activated protein kinase kinase kinase binding	11	4	2.99	0.348		GO:0032154	cleavage furrow	35	10	9.48	0.48533
GO:0007160	cell-matrix adhesion	163	65	44.35	0.05329		GO:0070411	I-SMAD binding	11	4	2.99	0.348		GO:0042575	DNA polymerase complex	13	4	3.52	0.4855
GO:2001237	negative regulation of extrinsic apoptotic signaling pathway	71	23	19.32	0.05377		GO:0070403	NAD+ binding	11	4	2.99	0.348		GO:0044295	axonal growth cone	24	7	6.5	0.4859
GO:1901565	organonitrogen compound catabolic process	892	278	242.68	0.05441		GO:0001848	complement binding	11	4	2.99	0.348		GO:0030425	dendrite	338	99	91.55	0.48907
GO:0006633	fatty acid biosynthetic process	93	25	25.3	0.05502		GO:0017154	semaphorin receptor activity	11	4	2.99	0.348		GO:0000228	nuclear chromosome	371	88	100.49	0.49013
GO:0008219	cell death	1324	401	360.21	0.0578		GO:0019825	oxygen binding	11	4	2.99	0.348		GO:0016363	nuclear matrix	83	23	22.48	0.49076
GO:0030195	negative regulation of blood coagulation	26	11	7.07	0.05826		GO:0072542	protein phosphatase activator activity	11	4	2.99	0.348		GO:0005694	chromosome	700	161	189.61	0.49649
GO:1901524	regulation of mitophagy	14	7	3.81	0.05834		GO:0019900	kinase binding	474	143	128.81	0.35342		GO:0000151	ubiquitin ligase complex	226	55	61.22	0.49766
GO:0032438	melanosome organization	14	7	3.81	0.05834		GO:0004725	protein tyrosine phosphatase activity	70	23	19.02	0.35525		GO:0043235	receptor complex	221	58	59.86	0.49798
GO:0033622	integrin activation	14	7	3.81	0.05834		GO:0016462	pyrophosphatase activity	561	162	152.45	0.35981		GO:0005802	trans-Golgi network	172	44	46.59	0.50582
GO:0097062	dendritic spine maintenance	14	7	3.81	0.05834		GO:0070034	telomerase RNA binding	18	6	4.89	0.36014		GO:0031594	neuromuscular junction	54	15	14.63	0.50619
GO:0018149	peptide cross-linking	14	7	3.81	0.05834		GO:0035064	methylated histone binding	46	14	12.5	0.36166		GO:0005844	polysome	52	14	14.09	0.51458
GO:0043567	regulation of insulin-like growth factor receptor signaling pathway	14	7	3.81	0.05834		GO:0004722	protein serine/threonine phosphatase activity	61	17	16.58	0.36233		GO:0032806	carboxy-terminal domain protein kinase complex	17	4	4.6	0.5151
GO:0006979	response to oxidative stress	295	97	80.26	0.05864		GO:0017046	peptide hormone binding	25	8	6.79	0.3639		GO:0098563	intrinsic component of synaptic vesicle membrane	17	3	4.6	0.51534
GO:0030833	regulation of actin filament polymerization	111	29	30.2	0.05884		GO:0008168	methyltransferase activity	162	35	44.02	0.3687		GO:0022626	cytosolic ribosome	65	9	17.61	0.51702
GO:0071230	cellular response to amino acid stimulus	53	20	14.42	0.06115		GO:0046906	tetrapyrrole binding	68	23	18.48	0.37524		GO:0005796	Golgi lumen	36	10	9.75	0.52609
GO:0072593	reactive oxygen species metabolic process	167	61	45.43	0.06177		GO:0038024	cargo receptor activity	44	15	11.96	0.37564		GO:0042470	melanosome	77	21	20.86	0.52888
GO:0097191	extrinsic apoptotic signaling pathway	151	52	41.08	0.06238		GO:0008235	metalloexopeptidase activity	40	12	10.87	0.37617		GO:0005912	adherens junction	51	14	13.81	0.52997
GO:0001775	cell activation	770	219	209.49	0.0625		GO:0003730	mRNA 3'-UTR binding	60	17	16.3	0.38112		GO:0031253	cell projection membrane	191	55	51.74	0.53519
GO:0038084	vascular endothelial growth factor signaling pathway	31	14	8.43	0.0631		GO:0016887	ATPase activity	305	87	82.88	0.38289		GO:0030125	clathrin vesicle coat	20	8	5.42	0.53541
GO:0072583	clathrin-dependent endocytosis	29	13	7.89	0.06316		GO:0016791	phosphatase activity	185	52	50.27	0.38365		GO:0033178	proton-transporting two-sector ATPase complex, catalytic domain	10	3	2.71	0.5361
GO:0055114	oxidation-reduction process	658	233	179.02	0.06318		GO:0008536	Ran GTPase binding	29	9	7.88	0.38664		GO:0071004	U2-type prespliceosome	10	3	2.71	0.5361
GO:0050687	negative regulation of defense response to virus	17	8	4.63	0.06339		GO:0016538	cyclin-dependent protein serine/threonine kinase regulator activity	29	9	7.88	0.38664		GO:1990023	mitotic spindle midzone	10	3	2.71	0.5361
GO:0046058	cAMP metabolic process	17	8	4.63	0.06339		GO:0017147	Wnt-protein binding	29	9	7.88	0.38664		GO:0033646	host intracellular part	10	3	2.71	0.5361
GO:0090050	positive regulation of cell migration involved in sprouting angiogenesis	17	8	4.63	0.06339		GO:0008353	RNA polymerase II CTD heptapeptide repeat kinase activity	15	5	4.08	0.38696		GO:0030479	actin cortical patch	10	3	2.71	0.5361
GO:0008053	mitochondrial fusion	17	8	4.63	0.06339		GO:0016405	CoA-ligase activity	15	5	4.08	0.38696		GO:0000346	transcription export complex	10	3	2.71	0.5361
GO:0014829	vascular smooth muscle contraction	17	8	4.63	0.06339		GO:0008157	protein phosphatase 1 binding	15	5	4.08	0.38696		GO:0005767	secondary lysosome	10	3	2.71	0.5361
GO:0050892	intestinal absorption	17	8	4.63	0.06339		GO:0008574	ATP-dependent microtubule motor activity, plus-end-directed	15	5	4.08	0.38696		GO:0016281	eukaryotic translation initiation factor 4F complex	10	3	2.71	0.5361
GO:0007596	blood coagulation	175	67	47.61	0.06339		GO:0015144	carbohydrate transmembrane transporter activity	15	5	4.08	0.38696		GO:0099243	extrinsic component of synaptic membrane	10	3	2.71	0.5361
GO:0008347	glial cell migration	29	10	7.89	0.06356		GO:0035591	signaling adaptor activity	39	10	10.6	0.38752		GO:0034719	SMN-Sm protein complex	10	3	2.71	0.5361
GO:0055006	cardiac cell development	60	22	16.32	0.06381		GO:0005154	epidermal growth factor receptor binding	22	7	5.98	0.38822		GO:0014704	intercalated disc	40	11	10.83	0.53666
GO:0035850	epithelial cell differentiation involved in kidney development	24	12	6.53	0.06383		GO:0030332	cyclin binding	22	7	5.98	0.38822		GO:0055029	nuclear DNA-directed RNA polymerase complex	81	19	21.94	0.53707
GO:0032528	microvillus organization	14	8	3.81	0.06392		GO:0016779	nucleotidyltransferase activity	92	23	25	0.38956		GO:0030136	clathrin-coated vesicle	113	32	30.61	0.5558
GO:0061049	cell growth involved in cardiac muscle cell development	17	8	4.63	0.06397		GO:0000976	transcription regulatory region sequence-specific DNA binding	438	108	119.02	0.39156		GO:0042645	mitochondrial nucleoid	33	9	8.94	0.55651
GO:0060571	morphogenesis of an epithelial fold	14	5	3.81	0.06412		GO:0000049	tRNA binding	47	14	12.77	0.39651		GO:0031463	Cul3-RING ubiquitin ligase complex	33	9	8.94	0.55651
GO:0046364	monosaccharide biosynthetic process	62	18	16.87	0.06413		GO:0001085	RNA polymerase II transcription factor binding	40	12	10.87	0.4014		GO:0031012	extracellular matrix	289	115	78.28	0.56474
GO:0006356	regulation of transcription by RNA polymerase I	26	8	7.07	0.06414		GO:0005102	signaling receptor binding	770	223	209.24	0.40529		GO:0005643	nuclear pore	66	17	17.88	0.57159
GO:0001763	morphogenesis of a branching structure	123	34	33.46	0.06417		GO:0051721	protein phosphatase 2A binding	26	8	7.07	0.41142		GO:0005657	replication fork	55	14	14.9	0.57326
GO:0120032	regulation of plasma membrane bounded cell projection assembly	119	31	32.38	0.0643		GO:1990939	ATP-dependent microtubule motor activity	20	7	5.43	0.41279		GO:0030315	T-tubule	41	11	11.11	0.57412
GO:0006885	regulation of pH	53	12	14.42	0.06438		GO:0070717	poly-purine tract binding	21	7	5.71	0.41285		GO:0000421	autophagosome membrane	26	7	7.04	0.58174
GO:0050920	regulation of chemotaxis	126	30	34.28	0.06451		GO:0019209	kinase activator activity	54	14	14.67	0.41329		GO:0005871	kinesin complex	30	8	8.13	0.58975
GO:0044272	sulfur compound biosynthetic process	134	47	36.46	0.06553		GO:0016810	hydrolase activity, acting on carbon-nitrogen (but not peptide) bonds	68	17	18.48	0.41347		GO:0101003	ficolin-1-rich granule membrane	30	8	8.13	0.58975
GO:0051603	proteolysis involved in cellular protein catabolic process	532	163	144.74	0.06598		GO:0046943	carboxylic acid transmembrane transporter activity	73	18	19.84	0.41355		GO:0005669	transcription factor TFIID complex	30	8	8.13	0.58975
GO:0008625	extrinsic apoptotic signaling pathway via death domain receptors	58	21	15.78	0.06632		GO:0061980	regulatory RNA binding	29	6	7.88	0.41356		GO:0005681	spliceosomal complex	149	34	40.36	0.60037
GO:0060325	face morphogenesis	20	9	5.44	0.06657		GO:0031418	L-ascorbic acid binding	19	6	5.16	0.41611		GO:0032592	integral component of mitochondrial membrane	54	29	14.63	0.60213
GO:0051093	negative regulation of developmental process	547	168	148.82	0.06673		GO:0015662	ion transmembrane transporter activity, phosphorylative mechanism	19	6	5.16	0.41611		GO:0098839	postsynaptic density membrane	20	4	5.42	0.60599
GO:0007007	inner mitochondrial membrane organization	37	21	10.07	0.06722		GO:0050699	WW domain binding	19	6	5.16	0.41611		GO:0000139	Golgi membrane	492	123	133.27	0.60711
GO:0071560	cellular response to transforming growth factor beta stimulus	160	55	43.53	0.06733		GO:0016407	acetyltransferase activity	85	27	23.1	0.41816		GO:0000153	cytoplasmic ubiquitin ligase complex	11	3	2.98	0.60758
GO:0000209	protein polyubiquitination	239	72	65.02	0.06743		GO:0015929	hexosaminidase activity	12	4	3.26	0.41923		GO:0000124	SAGA complex	11	3	2.98	0.60758
GO:0021532	neural tube patterning	26	12	7.07	0.06784		GO:0005104	fibroblast growth factor receptor binding	12	4	3.26	0.41923		GO:0005834	heterotrimeric G-protein complex	11	3	2.98	0.60758
GO:0098801	regulation of renal system process	19	10	5.17	0.06785		GO:0004653	polypeptide N-acetylgalactosaminyltransferase activity	12	4	3.26	0.41923		GO:0031464	Cul4A-RING E3 ubiquitin ligase complex	11	3	2.98	0.60758
GO:1901385	regulation of voltage-gated calcium channel activity	20	8	5.44	0.06809		GO:0008179	adenylate cyclase binding	12	4	3.26	0.41923		GO:0005779	integral component of peroxisomal membrane	11	3	2.98	0.60758
GO:0006626	protein targeting to mitochondrion	73	31	19.86	0.06812		GO:0001221	transcription cofactor binding	28	6	7.61	0.42002		GO:0071556	integral component of lumenal side of endoplasmic reticulum membrane	11	3	2.98	0.60758
GO:0014014	negative regulation of gliogenesis	19	7	5.17	0.06816		GO:0004715	non-membrane spanning protein tyrosine kinase activity	30	9	8.15	0.43118		GO:0030897	HOPS complex	11	3	2.98	0.60758
GO:0006734	NADH metabolic process	31	8	8.43	0.0684		GO:0005262	calcium channel activity	62	15	16.85	0.43261		GO:0030677	ribonuclease P complex	11	3	2.98	0.60758
GO:0051894	positive regulation of focal adhesion assembly	23	10	6.26	0.06844		GO:0004222	metalloendopeptidase activity	59	17	16.03	0.43696		GO:0030119	AP-type membrane coat adaptor complex	30	8	8.13	0.60762
GO:2000242	negative regulation of reproductive process	23	10	6.26	0.06844		GO:0031406	carboxylic acid binding	103	29	27.99	0.43926		GO:0060076	excitatory synapse	22	4	5.96	0.60817
GO:1901224	positive regulation of NIK/NF-kappaB signaling	46	18	12.51	0.06853		GO:0051059	NF-kappaB binding	23	7	6.25	0.43938		GO:0031300	intrinsic component of organelle membrane	252	81	68.26	0.61028
GO:0022406	membrane docking	134	34	36.46	0.06862		GO:0016836	hydro-lyase activity	41	12	11.14	0.4395		GO:0098984	neuron to neuron synapse	199	63	53.9	0.61091
GO:1903039	positive regulation of leukocyte cell-cell adhesion	113	27	30.74	0.06875		GO:0005215	transporter activity	582	162	158.16	0.4475		GO:0022624	proteasome accessory complex	23	15	6.23	0.61099
GO:0043536	positive regulation of blood vessel endothelial cell migration	46	20	12.51	0.069		GO:0043565	sequence-specific DNA binding	600	142	163.05	0.4477		GO:0032039	integrator complex	15	4	4.06	0.61165
GO:0030574	collagen catabolic process	26	11	7.07	0.06937		GO:0042379	chemokine receptor binding	16	5	4.35	0.44882		GO:0070971	endoplasmic reticulum exit site	15	4	4.06	0.61165
GO:0001894	tissue homeostasis	125	31	34.01	0.06954		GO:0070300	phosphatidic acid binding	16	5	4.35	0.44882		GO:0016442	RISC complex	15	4	4.06	0.61165
GO:0030216	keratinocyte differentiation	66	21	17.96	0.06981		GO:0008649	rRNA methyltransferase activity	16	5	4.35	0.44882		GO:0046930	pore complex	15	4	4.06	0.61165
GO:0043154	negative regulation of cysteine-type endopeptidase activity involved in apoptotic process	54	20	14.69	0.07313		GO:0008409	5'-3' exonuclease activity	16	5	4.35	0.44882		GO:0070461	SAGA-type complex	23	8	6.23	0.61215
GO:0072010	glomerular epithelium development	12	9	3.26	0.07375		GO:0005326	neurotransmitter transmembrane transporter activity	16	5	4.35	0.44882		GO:0030427	site of polarized growth	117	33	31.69	0.61223
GO:0014897	striated muscle hypertrophy	64	23	17.41	0.07376		GO:0008143	poly(A) binding	16	5	4.35	0.44882		GO:0031228	intrinsic component of Golgi membrane	46	10	12.46	0.61286
GO:0050819	negative regulation of coagulation	28	13	7.62	0.07377		GO:0016655	oxidoreductase activity, acting on NAD(P)H, quinone or similar compound as acceptor	39	30	10.6	0.45449		GO:0000779	condensed chromosome, centromeric region	72	15	19.5	0.6132
GO:2000058	regulation of ubiquitin-dependent protein catabolic process	109	35	29.66	0.07377		GO:0003924	GTPase activity	191	53	51.9	0.45625		GO:0005667	transcription regulator complex	279	67	75.57	0.61328
GO:1901201	regulation of extracellular matrix assembly	12	6	3.26	0.07392		GO:0016829	lyase activity	130	39	35.33	0.45724		GO:0098889	intrinsic component of presynaptic membrane	33	3	8.94	0.61343
GO:0030219	megakaryocyte differentiation	50	16	13.6	0.07394		GO:0005520	insulin-like growth factor binding	19	10	5.16	0.45883		GO:0098687	chromosomal region	229	52	62.03	0.61415
GO:0006740	NADPH regeneration	14	6	3.81	0.07395		GO:0004721	phosphoprotein phosphatase activity	131	39	35.6	0.45925		GO:0005741	mitochondrial outer membrane	131	42	35.48	0.61456
GO:0042093	T-helper cell differentiation	32	11	8.71	0.07395		GO:0016878	acid-thiol ligase activity	19	7	5.16	0.45973		GO:0043209	myelin sheath	31	9	8.4	0.61609
GO:1901862	negative regulation of muscle tissue development	33	11	8.98	0.07396		GO:0098632	cell-cell adhesion mediator activity	30	9	8.15	0.46002		GO:0000123	histone acetyltransferase complex	73	20	19.77	0.61624
GO:0072503	cellular divalent inorganic cation homeostasis	234	65	63.66	0.074		GO:0042054	histone methyltransferase activity	42	7	11.41	0.46159		GO:0000803	sex chromosome	19	5	5.15	0.61639
GO:0000075	cell cycle checkpoint	158	44	42.99	0.07402		GO:0017076	purine nucleotide binding	1272	370	345.66	0.46536		GO:0000930	gamma-tubulin complex	19	5	5.15	0.61639
GO:2001039	negative regulation of cellular response to drug	14	4	3.81	0.07407		GO:0019210	kinase inhibitor activity	51	18	13.86	0.46909		GO:0030131	clathrin adaptor complex	19	5	5.15	0.61639
GO:0090114	COPII-coated vesicle budding	52	14	14.15	0.07409		GO:0016859	cis-trans isomerase activity	28	10	7.61	0.46937		GO:0030867	rough endoplasmic reticulum membrane	19	5	5.15	0.61639
GO:0034694	response to prostaglandin	19	5	5.17	0.07409		GO:1902936	phosphatidylinositol bisphosphate binding	68	20	18.48	0.4695		GO:0000786	nucleosome	19	5	5.15	0.61639
GO:0031055	chromatin remodeling at centromere	17	4	4.63	0.07412		GO:0016896	exoribonuclease activity, producing 5'-phosphomonoesters	33	9	8.97	0.46973		GO:0031252	cell leading edge	286	84	77.47	0.61834
GO:0090069	regulation of ribosome biogenesis	14	3	3.81	0.07413		GO:0030228	lipoprotein particle receptor activity	12	3	3.26	0.46978		GO:0098796	membrane protein complex	697	210	188.8	0.62025
GO:0009185	ribonucleoside diphosphate metabolic process	105	27	28.57	0.07418		GO:0034062	5'-3' RNA polymerase activity	29	7	7.88	0.46988		GO:0016020	membrane	4885	1358	1323.2	0.63594
GO:0045844	positive regulation of striated muscle tissue development	50	12	13.6	0.07418		GO:1901567	fatty acid derivative binding	16	3	4.35	0.46995		GO:0005801	cis-Golgi network	39	10	10.56	0.64037
GO:0061180	mammary gland epithelium development	52	12	14.15	0.07421		GO:0019207	kinase regulator activity	142	37	38.59	0.46999		GO:0031901	early endosome membrane	97	25	26.27	0.65271
GO:0030335	positive regulation of cell migration	338	112	91.96	0.0751		GO:0001653	peptide receptor activity	39	6	10.6	0.47046		GO:0000790	nuclear chromatin	225	57	60.95	0.65819
GO:0010951	negative regulation of endopeptidase activity	105	38	28.57	0.07624		GO:0016247	channel regulator activity	73	15	19.84	0.4705		GO:0005764	lysosome	447	126	121.08	0.66217
GO:0042176	regulation of protein catabolic process	274	87	74.55	0.07711		GO:0019902	phosphatase binding	133	45	36.14	0.4709		GO:0005637	nuclear inner membrane	35	12	9.48	0.66518
GO:0061136	regulation of proteasomal protein catabolic process	132	43	35.91	0.07785		GO:0005160	transforming growth factor beta receptor binding	31	9	8.42	0.47542		GO:0042788	polysomal ribosome	20	5	5.42	0.66589
GO:0006939	smooth muscle contraction	54	21	14.69	0.07796		GO:0033293	monocarboxylic acid binding	27	10	7.34	0.48763		GO:0005790	smooth endoplasmic reticulum	24	6	6.5	0.66644
GO:0001701	in utero embryonic development	249	80	67.74	0.07799		GO:0016874	ligase activity	108	30	29.35	0.48834		GO:0030134	COPII-coated ER to Golgi transport vesicle	55	12	14.9	0.66684
GO:0071634	regulation of transforming growth factor beta production	25	12	6.8	0.0781		GO:0090482	vitamin transmembrane transporter activity	13	4	3.53	0.4884		GO:0000795	synaptonemal complex	16	4	4.33	0.66699
GO:0031638	zymogen activation	23	10	6.26	0.0783		GO:0015020	glucuronosyltransferase activity	13	4	3.53	0.4884		GO:0034704	calcium channel complex	38	9	10.29	0.66732
GO:1903579	negative regulation of ATP metabolic process	22	9	5.99	0.07839		GO:0051959	dynein light intermediate chain binding	13	4	3.53	0.4884		GO:0030666	endocytic vesicle membrane	96	23	26	0.66748
GO:1905606	regulation of presynapse assembly	12	6	3.26	0.07843		GO:0070063	RNA polymerase binding	50	13	13.59	0.48878		GO:0031301	integral component of organelle membrane	234	74	63.38	0.66802
GO:0045907	positive regulation of vasoconstriction	12	6	3.26	0.07843		GO:0015103	inorganic anion transmembrane transporter activity	55	13	14.95	0.48926		GO:1904724	tertiary granule lumen	32	8	8.67	0.66995
GO:0035458	cellular response to interferon-beta	12	6	3.26	0.07843		GO:0051287	NAD binding	46	14	12.5	0.48945		GO:0000177	cytoplasmic exosome (RNase complex)	12	3	3.25	0.67128
GO:2000353	positive regulation of endothelial cell apoptotic process	12	6	3.26	0.07843		GO:0051117	ATPase binding	57	16	15.49	0.48971		GO:0005921	gap junction	12	3	3.25	0.67128
GO:0033043	regulation of organelle organization	857	231	233.16	0.07913		GO:0016891	endoribonuclease activity, producing 5'-phosphomonoesters	24	7	6.52	0.4898		GO:0033290	eukaryotic 48S preinitiation complex	12	3	3.25	0.67128
GO:0030512	negative regulation of transforming growth factor beta receptor signaling pathway	45	17	12.24	0.07947		GO:0097718	disordered domain specific binding	24	7	6.52	0.4898		GO:0071564	npBAF complex	12	3	3.25	0.67128
GO:0016477	cell migration	856	282	232.89	0.08214		GO:0048365	Rac GTPase binding	46	13	12.5	0.49002		GO:0005682	U5 snRNP	12	3	3.25	0.67128
GO:0021700	developmental maturation	147	49	39.99	0.08348		GO:0048306	calcium-dependent protein binding	35	10	9.51	0.49003		GO:0071014	post-mRNA release spliceosomal complex	12	3	3.25	0.67128
GO:0007043	cell-cell junction assembly	81	26	22.04	0.08358		GO:0048029	monosaccharide binding	55	14	14.95	0.49048		GO:0005875	microtubule associated complex	87	20	23.57	0.67134
GO:0002064	epithelial cell development	129	59	35.1	0.0839		GO:0008138	protein tyrosine/serine/threonine phosphatase activity	34	8	9.24	0.49062		GO:0043596	nuclear replication fork	32	7	8.67	0.67169
GO:0007088	regulation of mitotic nuclear division	103	33	28.02	0.08411		GO:0008514	organic anion transmembrane transporter activity	97	25	26.36	0.49068		GO:0005770	late endosome	188	49	50.92	0.6733
GO:0060055	angiogenesis involved in wound healing	15	7	4.08	0.08443		GO:0097367	carbohydrate derivative binding	1441	430	391.59	0.50514		GO:0097542	ciliary tip	40	10	10.83	0.67494
GO:0003094	glomerular filtration	15	7	4.08	0.08443		GO:1901681	sulfur compound binding	144	51	39.13	0.50747		GO:0071013	catalytic step 2 spliceosome	69	14	18.69	0.67976
GO:0007263	nitric oxide mediated signal transduction	15	7	4.08	0.08443		GO:0016209	antioxidant activity	38	14	10.33	0.50757		GO:0031970	organelle envelope lumen	68	30	18.42	0.68002
GO:0033198	response to ATP	15	7	4.08	0.08443		GO:0071889	14-3-3 protein binding	17	5	4.62	0.50889		GO:0005856	cytoskeleton	1360	370	368.38	0.6821
GO:0048741	skeletal muscle fiber development	26	10	7.07	0.08443		GO:0008139	nuclear localization sequence binding	17	5	4.62	0.50889		GO:0015630	microtubule cytoskeleton	812	204	219.95	0.68981
GO:0014911	positive regulation of smooth muscle cell migration	27	10	7.35	0.08448		GO:0043325	phosphatidylinositol-3,4-bisphosphate binding	17	5	4.62	0.50889		GO:0031966	mitochondrial membrane	511	224	138.41	0.69102
GO:0007605	sensory perception of sound	71	25	19.32	0.08499		GO:0005096	GTPase activator activity	194	53	52.72	0.50947		GO:1990234	transferase complex	605	139	163.88	0.69162
GO:0060070	canonical Wnt signaling pathway	217	81	59.04	0.08595		GO:0090079	translation regulator activity, nucleic acid binding	80	26	21.74	0.51592		GO:0036126	sperm flagellum	29	7	7.86	0.7066
GO:0019221	cytokine-mediated signaling pathway	409	127	111.27	0.08612		GO:0008234	cysteine-type peptidase activity	129	39	35.06	0.51599		GO:0016592	mediator complex	29	7	7.86	0.7066
GO:0048565	digestive tract development	81	29	22.04	0.08762		GO:1901981	phosphatidylinositol phosphate binding	108	32	29.35	0.51632		GO:0044297	cell body	324	90	87.76	0.70679
GO:2000637	positive regulation of gene silencing by miRNA	18	8	4.9	0.08775		GO:0016645	oxidoreductase activity, acting on the CH-NH group of donors	20	8	5.43	0.51634		GO:0032993	protein-DNA complex	89	20	24.11	0.70811
GO:0046039	GTP metabolic process	18	8	4.9	0.08775		GO:0022853	active ion transmembrane transporter activity	107	28	29.08	0.51724		GO:0000118	histone deacetylase complex	58	13	15.71	0.70878
GO:0007212	dopamine receptor signaling pathway	18	8	4.9	0.08775		GO:0030695	GTPase regulator activity	215	57	58.43	0.51733		GO:0000793	condensed chromosome	129	27	34.94	0.71088
GO:1990542	mitochondrial transmembrane transport	78	34	21.22	0.08783		GO:0030674	protein-macromolecule adaptor activity	147	36	39.95	0.51843		GO:0046540	U4/U6 x U5 tri-snRNP complex	21	5	5.69	0.71101
GO:0051402	neuron apoptotic process	153	51	41.63	0.08815		GO:0003824	catalytic activity	3658	1053	994.05	0.5188		GO:0001772	immunological synapse	21	5	5.69	0.71101
GO:2001235	positive regulation of apoptotic signaling pathway	119	40	32.38	0.08849		GO:0070888	E-box binding	32	9	8.7	0.51884		GO:0005720	nuclear heterochromatin	21	5	5.69	0.71101
GO:0019722	calcium-mediated signaling	117	37	31.83	0.08896		GO:0048487	beta-tubulin binding	32	9	8.7	0.51884		GO:0034708	methyltransferase complex	89	17	24.11	0.71335
GO:0048593	camera-type eye morphogenesis	71	23	19.32	0.08924		GO:0004713	protein tyrosine kinase activity	97	30	26.36	0.52366		GO:0016342	catenin complex	17	4	4.6	0.71665
GO:0030318	melanocyte differentiation	21	9	5.71	0.08931		GO:0008200	ion channel inhibitor activity	21	6	5.71	0.52515		GO:0030014	CCR4-NOT complex	17	4	4.6	0.71665
GO:0007173	epidermal growth factor receptor signaling pathway	78	26	21.22	0.08944		GO:0008028	monocarboxylic acid transmembrane transporter activity	21	6	5.71	0.52515		GO:0070160	tight junction	72	20	19.5	0.71734
GO:0022412	cellular process involved in reproduction in multicellular organism	164	47	44.62	0.08992		GO:0048027	mRNA 5'-UTR binding	21	6	5.71	0.52515		GO:0098576	lumenal side of membrane	15	4	4.06	0.71743
GO:0051171	regulation of nitrogen compound metabolic process	3384	936	920.67	0.0902		GO:0043548	phosphatidylinositol 3-kinase binding	21	6	5.71	0.52515		GO:0031256	leading edge membrane	109	29	29.52	0.71751
GO:0007618	mating	18	9	4.9	0.09242		GO:0008146	sulfotransferase activity	21	6	5.71	0.52515		GO:0030117	membrane coat	72	17	19.5	0.71783
GO:0033522	histone H2A ubiquitination	23	9	6.26	0.09257		GO:0005543	phospholipid binding	277	90	75.27	0.52533		GO:0031461	cullin-RING ubiquitin ligase complex	127	31	34.4	0.71798
GO:0055022	negative regulation of cardiac muscle tissue growth	17	7	4.63	0.09262		GO:0016651	oxidoreductase activity, acting on NAD(P)H	64	37	17.39	0.52936		GO:0042581	specific granule	87	16	23.57	0.71865
GO:0032964	collagen biosynthetic process	30	10	8.16	0.09268		GO:0046915	transition metal ion transmembrane transporter activity	22	8	5.98	0.5381		GO:1903561	extracellular vesicle	1273	428	344.82	0.72522
GO:0045670	regulation of osteoclast differentiation	35	10	9.52	0.09284		GO:0016274	protein-arginine N-methyltransferase activity	10	3	2.72	0.53863		GO:0030140	trans-Golgi network transport vesicle	24	8	6.5	0.72645
GO:0060390	regulation of SMAD protein signal transduction	17	5	4.63	0.09285		GO:0022829	wide pore channel activity	10	3	2.72	0.53863		GO:0045178	basal part of cell	35	10	9.48	0.72672
GO:0032965	regulation of collagen biosynthetic process	23	6	6.26	0.09292		GO:0004550	nucleoside diphosphate kinase activity	10	3	2.72	0.53863		GO:0005685	U1 snRNP	13	3	3.52	0.72701
GO:0034405	response to fluid shear stress	28	6	7.62	0.09308		GO:0004559	alpha-mannosidase activity	10	3	2.72	0.53863		GO:0005852	eukaryotic translation initiation factor 3 complex	13	3	3.52	0.72701
GO:0070252	actin-mediated cell contraction	86	21	23.4	0.09318		GO:0005547	phosphatidylinositol-3,4,5-trisphosphate binding	25	7	6.79	0.53876		GO:0034399	nuclear periphery	103	27	27.9	0.72712
GO:0006915	apoptotic process	1198	363	325.93	0.09688		GO:0045309	protein phosphorylated amino acid binding	38	10	10.33	0.53882		GO:0005814	centriole	93	23	25.19	0.73233
GO:0006879	cellular iron ion homeostasis	43	16	11.7	0.09828		GO:0016811	hydrolase activity, acting on carbon-nitrogen (but not peptide) bonds, in linear amides	47	11	12.77	0.53972		GO:0010494	cytoplasmic stress granule	46	11	12.46	0.73771
GO:0001666	response to hypoxia	261	104	71.01	0.09862		GO:0000166	nucleotide binding	1439	418	391.04	0.55206		GO:0070821	tertiary granule membrane	38	9	10.29	0.73848
GO:0007519	skeletal muscle tissue development	112	37	30.47	0.10349		GO:0016667	oxidoreductase activity, acting on a sulfur group of donors	38	11	10.33	0.55372		GO:0005791	rough endoplasmic reticulum	53	13	14.36	0.7399
GO:0050730	regulation of peptidyl-tyrosine phosphorylation	154	55	41.9	0.1048		GO:0004181	metallocarboxypeptidase activity	14	4	3.8	0.55389		GO:0001917	photoreceptor inner segment	22	5	5.96	0.75165
GO:0044267	cellular protein metabolic process	3336	965	907.61	0.10504		GO:0016702	oxidoreductase activity, acting on single donors with incorporation of molecular oxygen, incorporation of two atoms of o...	14	4	3.8	0.55389		GO:0005891	voltage-gated calcium channel complex	22	5	5.96	0.75165
GO:0048598	embryonic morphogenesis	354	107	96.31	0.10513		GO:0005521	lamin binding	14	4	3.8	0.55389		GO:0000781	chromosome, telomeric region	104	24	28.17	0.75276
GO:0007044	cell-substrate junction assembly	76	31	20.68	0.10523		GO:0004622	lysophospholipase activity	14	4	3.8	0.55389		GO:0012505	endomembrane system	2734	724	740.56	0.75407
GO:0010596	negative regulation of endothelial cell migration	35	14	9.52	0.10612		GO:0017116	single-stranded DNA helicase activity	14	4	3.8	0.55389		GO:0005634	nucleus	4548	1198	1231.92	0.7594
GO:0001816	cytokine production	412	116	112.09	0.10619		GO:0017134	fibroblast growth factor binding	14	4	3.8	0.55389		GO:0005942	phosphatidylinositol 3-kinase complex	18	4	4.88	0.76062
GO:2000060	positive regulation of ubiquitin-dependent protein catabolic process	67	22	18.23	0.10623		GO:0061629	RNA polymerase II-specific DNA-binding transcription factor binding	206	54	55.98	0.5547		GO:0098686	hippocampal mossy fiber to CA3 synapse	18	4	4.88	0.76062
GO:0043900	regulation of multi-organism process	29	11	7.89	0.10633		GO:0016705	oxidoreductase activity, acting on paired donors, with incorporation or reduction of molecular oxygen	89	28	24.19	0.55893		GO:0005868	cytoplasmic dynein complex	18	4	4.88	0.76062
GO:0071711	basement membrane organization	22	9	5.99	0.10634		GO:0019200	carbohydrate kinase activity	18	5	4.89	0.56611		GO:0031985	Golgi cisterna	66	13	17.88	0.76183
GO:1904292	regulation of ERAD pathway	23	9	6.26	0.10638		GO:0070006	metalloaminopeptidase activity	18	5	4.89	0.56611		GO:0055037	recycling endosome	119	32	32.23	0.76322
GO:0033147	negative regulation of intracellular estrogen receptor signaling pathway	10	5	2.72	0.10645		GO:0019706	protein-cysteine S-palmitoyltransferase activity	18	5	4.89	0.56611		GO:0016328	lateral plasma membrane	39	9	10.56	0.76791
GO:0030730	sequestering of triglyceride	10	5	2.72	0.10645		GO:0005109	frizzled binding	18	5	4.89	0.56611		GO:0008023	transcription elongation factor complex	39	9	10.56	0.76791
GO:0001886	endothelial cell morphogenesis	10	5	2.72	0.10645		GO:0050321	tau-protein kinase activity	18	5	4.89	0.56611		GO:0001669	acrosomal vesicle	39	9	10.56	0.76791
GO:0072321	chaperone-mediated protein transport	10	5	2.72	0.10645		GO:1901682	sulfur compound transmembrane transporter activity	18	5	4.89	0.56611		GO:0016010	dystrophin-associated glycoprotein complex	14	3	3.79	0.77503
GO:0001833	inner cell mass cell proliferation	10	5	2.72	0.10645		GO:0070530	K63-linked polyubiquitin modification-dependent protein binding	18	5	4.89	0.56611		GO:0000145	exocyst	14	3	3.79	0.77503
GO:0010642	negative regulation of platelet-derived growth factor receptor signaling pathway	10	5	2.72	0.10645		GO:0016787	hydrolase activity	1505	430	408.98	0.57118		GO:0032590	dendrite membrane	14	3	3.79	0.77503
GO:0032793	positive regulation of CREB transcription factor activity	10	5	2.72	0.10645		GO:0003777	microtubule motor activity	42	13	11.41	0.57581		GO:0030127	COPII vesicle coat	14	3	3.79	0.77503
GO:0048569	post-embryonic animal organ development	10	5	2.72	0.10645		GO:0051019	mitogen-activated protein kinase binding	22	6	5.98	0.57651		GO:0005666	RNA polymerase III complex	14	3	3.79	0.77503
GO:0007175	negative regulation of epidermal growth factor-activated receptor activity	10	5	2.72	0.10645		GO:0003785	actin monomer binding	22	6	5.98	0.57651		GO:0005654	nucleoplasm	2496	648	676.09	0.77735
GO:0044827	modulation by host of viral genome replication	10	5	2.72	0.10645		GO:0016758	transferase activity, transferring hexosyl groups	133	29	36.14	0.57972		GO:0090575	RNA polymerase II transcription regulator complex	121	32	32.78	0.78474
GO:1902004	positive regulation of amyloid-beta formation	10	5	2.72	0.10645		GO:0046983	protein dimerization activity	778	213	211.42	0.58288		GO:1990752	microtubule end	21	6	5.69	0.79391
GO:0035810	positive regulation of urine volume	10	5	2.72	0.10645		GO:0043130	ubiquitin binding	60	16	16.3	0.58433		GO:0000791	euchromatin	21	3	5.69	0.79435
GO:0035813	regulation of renal sodium excretion	10	5	2.72	0.10645		GO:0042562	hormone binding	51	15	13.86	0.5851		GO:0000152	nuclear ubiquitin ligase complex	34	4	9.21	0.79472
GO:0060576	intestinal epithelial cell development	10	5	2.72	0.10645		GO:0005544	calcium-dependent phospholipid binding	26	7	7.07	0.58568		GO:0005778	peroxisomal membrane	51	12	13.81	0.7949
GO:0045056	transcytosis	10	5	2.72	0.10645		GO:0005254	chloride channel activity	26	7	7.07	0.58568		GO:0015030	Cajal body	40	9	10.83	0.79491
GO:0002360	T cell lineage commitment	10	5	2.72	0.10645		GO:0008083	growth factor activity	68	18	18.48	0.59799		GO:0120025	plasma membrane bounded cell projection	1165	319	315.56	0.79898
GO:0030033	microvillus assembly	10	5	2.72	0.10645		GO:0001102	RNA polymerase II activating transcription factor binding	34	9	9.24	0.60155		GO:0046658	anchored component of plasma membrane	19	4	5.15	0.79908
GO:0051957	positive regulation of amino acid transport	10	5	2.72	0.10645		GO:0046872	metal ion binding	2418	667	657.08	0.60204		GO:0090543	Flemming body	19	4	5.15	0.79908
GO:0045116	protein neddylation	10	5	2.72	0.10645		GO:0003729	mRNA binding	178	48	48.37	0.60648		GO:0005765	lysosomal membrane	244	62	66.09	0.79929
GO:0070193	synaptonemal complex organization	10	5	2.72	0.10645		GO:0016799	hydrolase activity, hydrolyzing N-glycosyl compounds	18	3	4.89	0.60817		GO:0048786	presynaptic active zone	34	7	9.21	0.79938
GO:0032025	response to cobalt ion	10	5	2.72	0.10645		GO:0016830	carbon-carbon lyase activity	35	12	9.51	0.60935		GO:0031672	A band	34	10	9.21	0.79961
GO:0010259	multicellular organism aging	22	7	5.99	0.10665		GO:0032452	histone demethylase activity	22	7	5.98	0.60981		GO:0061700	GATOR2 complex	10	2	2.71	0.79992
GO:0042417	dopamine metabolic process	23	7	6.26	0.10669		GO:0008395	steroid hydroxylase activity	11	3	2.99	0.61012		GO:0036513	Derlin-1 retrotranslocation complex	10	2	2.71	0.79992
GO:0032731	positive regulation of interleukin-1 beta production	24	7	6.53	0.10673		GO:0008373	sialyltransferase activity	11	3	2.99	0.61012		GO:0031314	extrinsic component of mitochondrial inner membrane	10	2	2.71	0.79992
GO:0048024	regulation of mRNA splicing, via spliceosome	61	17	16.6	0.10674		GO:0009982	pseudouridine synthase activity	11	3	2.99	0.61012		GO:0042622	photoreceptor outer segment membrane	10	2	2.71	0.79992
GO:0019915	lipid storage	44	12	11.97	0.1068		GO:0031432	titin binding	11	3	2.99	0.61012		GO:0045120	pronucleus	10	2	2.71	0.79992
GO:0098869	cellular oxidant detoxification	49	17	13.33	0.10711		GO:0031434	mitogen-activated protein kinase kinase binding	11	3	2.99	0.61012		GO:0035631	CD40 receptor complex	10	2	2.71	0.79992
GO:0022904	respiratory electron transport chain	83	59	22.58	0.10719		GO:0015301	anion:anion antiporter activity	11	3	2.99	0.61012		GO:0031094	platelet dense tubular network	10	2	2.71	0.79992
GO:1902414	protein localization to cell junction	50	11	13.6	0.1072		GO:0004659	prenyltransferase activity	11	3	2.99	0.61012		GO:0005652	nuclear lamina	10	2	2.71	0.79992
GO:0060415	muscle tissue morphogenesis	54	12	14.69	0.10721		GO:0005272	sodium channel activity	11	3	2.99	0.61012		GO:0042405	nuclear inclusion body	10	2	2.71	0.79992
GO:0031396	regulation of protein ubiquitination	142	35	38.63	0.10736		GO:0016888	endodeoxyribonuclease activity, producing 5'-phosphomonoesters	11	3	2.99	0.61012		GO:0031080	nuclear pore outer ring	10	2	2.71	0.79992
GO:0017157	regulation of exocytosis	108	23	29.38	0.10778		GO:0097617	annealing activity	11	3	2.99	0.61012		GO:0005774	vacuolar membrane	283	71	76.66	0.80038
GO:2000145	regulation of cell motility	594	204	161.61	0.10781		GO:0030506	ankyrin binding	11	3	2.99	0.61012		GO:0005782	peroxisomal matrix	32	7	8.67	0.80387
GO:0008360	regulation of cell shape	106	35	28.84	0.10839		GO:0016805	dipeptidase activity	11	3	2.99	0.61012		GO:0030665	clathrin-coated vesicle membrane	64	18	17.34	0.80992
GO:0006919	activation of cysteine-type endopeptidase activity involved in apoptotic process	50	18	13.6	0.10907		GO:0035613	RNA stem-loop binding	11	3	2.99	0.61012		GO:0030667	secretory granule membrane	169	40	45.78	0.81216
GO:0051240	positive regulation of multicellular organismal process	993	294	270.16	0.10994		GO:0030676	Rac guanyl-nucleotide exchange factor activity	11	3	2.99	0.61012		GO:1902555	endoribonuclease complex	26	6	7.04	0.81587
GO:0007346	regulation of mitotic cell cycle	438	149	119.16	0.11049		GO:0042578	phosphoric ester hydrolase activity	245	78	66.58	0.61185		GO:0034358	plasma lipoprotein particle	15	3	4.06	0.81588
GO:0010823	negative regulation of mitochondrion organization	41	15	11.15	0.11222		GO:0008276	protein methyltransferase activity	67	12	18.21	0.61205		GO:0005769	early endosome	242	60	65.55	0.81603
GO:0007566	embryo implantation	28	11	7.62	0.11234		GO:0032549	ribonucleoside binding	244	74	66.31	0.6125		GO:0097730	non-motile cilium	74	15	20.04	0.81681
GO:0048771	tissue remodeling	108	34	29.38	0.1128		GO:0016854	racemase and epimerase activity	13	5	3.53	0.6136		GO:0032839	dendrite cytoplasm	24	5	6.5	0.81981
GO:0048878	chemical homeostasis	612	183	166.5	0.11316		GO:0019211	phosphatase activator activity	14	5	3.8	0.61364		GO:0000784	nuclear chromosome, telomeric region	82	19	22.21	0.82216
GO:0016482	cytosolic transport	119	35	32.38	0.11316		GO:0016417	S-acyltransferase activity	21	6	5.71	0.6138		GO:0098797	plasma membrane protein complex	293	67	79.36	0.82764
GO:0030859	polarized epithelial cell differentiation	13	6	3.54	0.11319		GO:0015605	organophosphate ester transmembrane transporter activity	15	4	4.08	0.61386		GO:0042995	cell projection	1219	331	330.19	0.82959
GO:0035025	positive regulation of Rho protein signal transduction	13	6	3.54	0.11319		GO:0004540	ribonuclease activity	79	21	21.47	0.61393		GO:0031965	nuclear membrane	217	57	58.78	0.83031
GO:2001028	positive regulation of endothelial cell chemotaxis	13	6	3.54	0.11319		GO:0005217	intracellular ligand-gated ion channel activity	16	3	4.35	0.61407		GO:0005930	axoneme	46	10	12.46	0.8375
GO:2001044	regulation of integrin-mediated signaling pathway	13	6	3.54	0.11319		GO:0042625	ATPase-coupled ion transmembrane transporter activity	35	8	9.51	0.6141		GO:0005795	Golgi stack	95	19	25.73	0.83929
GO:0006089	lactate metabolic process	13	6	3.54	0.11319		GO:0004177	aminopeptidase activity	33	9	8.97	0.61456		GO:0032587	ruffle membrane	71	16	19.23	0.84153
GO:0035584	calcium-mediated signaling using intracellular calcium source	13	6	3.54	0.11319		GO:0005227	calcium activated cation channel activity	15	4	4.08	0.6146		GO:0044292	dendrite terminus	11	2	2.98	0.84266
GO:0002313	mature B cell differentiation involved in immune response	13	6	3.54	0.11319		GO:0008198	ferrous iron binding	15	4	4.08	0.6146		GO:0001533	cornified envelope	11	2	2.98	0.84266
GO:0090051	negative regulation of cell migration involved in sprouting angiogenesis	13	6	3.54	0.11319		GO:0031210	phosphatidylcholine binding	15	4	4.08	0.6146		GO:0031588	nucleotide-activated protein kinase complex	11	2	2.98	0.84266
GO:0071636	positive regulation of transforming growth factor beta production	13	6	3.54	0.11319		GO:0003682	chromatin binding	350	88	95.11	0.61533		GO:0005675	transcription factor TFIIH holo complex	11	2	2.98	0.84266
GO:0010042	response to manganese ion	13	6	3.54	0.11319		GO:0042277	peptide binding	162	42	44.02	0.61613		GO:0044306	neuron projection terminus	63	9	17.06	0.84394
GO:0006825	copper ion transport	13	6	3.54	0.11319		GO:0001671	ATPase activator activity	19	5	5.16	0.61968		GO:0005793	endoplasmic reticulum-Golgi intermediate compartment	88	15	23.84	0.84409
GO:0018230	peptidyl-L-cysteine S-palmitoylation	13	6	3.54	0.11319		GO:0004693	cyclin-dependent protein serine/threonine kinase activity	19	5	5.16	0.61968		GO:0032588	trans-Golgi network membrane	59	13	15.98	0.84727
GO:2000269	regulation of fibroblast apoptotic process	13	6	3.54	0.11319		GO:0043539	protein serine/threonine kinase activator activity	23	6	6.25	0.6249		GO:0098589	membrane region	213	73	57.7	0.84773
GO:0034656	nucleobase-containing small molecule catabolic process	30	10	8.16	0.1133		GO:0005085	guanyl-nucleotide exchange factor activity	152	45	41.31	0.62986		GO:0032391	photoreceptor connecting cilium	25	5	6.77	0.84776
GO:0046849	bone remodeling	59	16	16.05	0.11364		GO:0031624	ubiquitin conjugating enzyme binding	27	7	7.34	0.6301		GO:0098590	plasma membrane region	649	186	175.79	0.84834
GO:0034599	cellular response to oxidative stress	198	57	53.87	0.11426		GO:0019842	vitamin binding	83	25	22.55	0.63374		GO:0031519	PcG protein complex	38	6	10.29	0.84843
GO:0035115	embryonic forelimb morphogenesis	25	10	6.8	0.11448		GO:0001786	phosphatidylserine binding	31	8	8.42	0.63519		GO:0005929	cilium	307	72	83.16	0.84859
GO:0000904	cell morphogenesis involved in differentiation	468	136	127.33	0.11483		GO:1990841	promoter-specific chromatin binding	35	9	9.51	0.64015		GO:0005773	vacuole	513	145	138.96	0.84893
GO:1902532	negative regulation of intracellular signal transduction	355	101	96.58	0.11573		GO:0003725	double-stranded RNA binding	66	17	17.94	0.64813		GO:0033177	proton-transporting two-sector ATPase complex, proton-transporting domain	18	9	4.88	0.84922
GO:0006027	glycosaminoglycan catabolic process	37	14	10.07	0.11585		GO:0070851	growth factor receptor binding	78	30	21.2	0.66594		GO:0101031	chaperone complex	16	3	4.33	0.85023
GO:0045736	negative regulation of cyclin-dependent protein serine/threonine kinase activity	22	9	5.99	0.11607		GO:0043178	alcohol binding	50	15	13.59	0.66837		GO:0005697	telomerase holoenzyme complex	16	3	4.33	0.85023
GO:0070584	mitochondrion morphogenesis	16	7	4.35	0.1161		GO:0010485	H4 histone acetyltransferase activity	20	5	5.43	0.66909		GO:0005684	U2-type spliceosomal complex	73	15	19.77	0.85037
GO:0046129	purine ribonucleoside biosynthetic process	16	7	4.35	0.1161		GO:0030742	GTP-dependent protein binding	16	4	4.35	0.66985		GO:0031902	late endosome membrane	100	23	27.09	0.85069
GO:2000310	regulation of NMDA receptor activity	16	7	4.35	0.1161		GO:0042056	chemoattractant activity	16	4	4.35	0.66985		GO:0005813	centrosome	387	91	104.83	0.8519
GO:0002691	regulation of cellular extravasation	16	7	4.35	0.1161		GO:0015491	cation:cation antiporter activity	16	4	4.35	0.66985		GO:0031514	motile cilium	65	14	17.61	0.854
GO:0090200	positive regulation of release of cytochrome c from mitochondria	16	7	4.35	0.1161		GO:0035255	ionotropic glutamate receptor binding	16	4	4.35	0.66985		GO:0042175	nuclear outer membrane-endoplasmic reticulum membrane network	709	150	192.05	0.85548
GO:0032094	response to food	16	7	4.35	0.1161		GO:0016814	hydrolase activity, acting on carbon-nitrogen (but not peptide) bonds, in cyclic amidines	16	4	4.35	0.66985		GO:0012507	ER to Golgi transport vesicle membrane	35	7	9.48	0.86111
GO:0006997	nucleus organization	92	26	25.03	0.11644		GO:0120014	phospholipid transfer activity	16	4	4.35	0.66985		GO:0030173	integral component of Golgi membrane	43	9	11.65	0.86183
GO:0006695	cholesterol biosynthetic process	48	14	13.06	0.11645		GO:0019894	kinesin binding	24	6	6.52	0.66994		GO:0031312	extrinsic component of organelle membrane	36	7	9.75	0.87218
GO:0042476	odontogenesis	73	21	19.86	0.1165		GO:0035035	histone acetyltransferase binding	24	6	6.52	0.66994		GO:0016021	integral component of membrane	2327	617	630.31	0.87465
GO:0019674	NAD metabolic process	38	10	10.34	0.1167		GO:0051082	unfolded protein binding	86	22	23.37	0.67019		GO:0016282	eukaryotic 43S preinitiation complex	12	2	3.25	0.87693
GO:0010719	negative regulation of epithelial to mesenchymal transition	19	8	5.17	0.11677		GO:0008374	O-acyltransferase activity	27	5	7.34	0.67055		GO:0032809	neuronal cell body membrane	12	2	3.25	0.87693
GO:0001569	branching involved in blood vessel morphogenesis	19	8	5.17	0.11677		GO:0030246	carbohydrate binding	135	41	36.69	0.67101		GO:0032433	filopodium tip	12	2	3.25	0.87693
GO:0097320	plasma membrane tubulation	19	8	5.17	0.11677		GO:0000149	SNARE binding	65	12	17.66	0.67113		GO:0099061	integral component of postsynaptic density membrane	12	2	3.25	0.87693
GO:1902905	positive regulation of supramolecular fiber organization	150	40	40.81	0.1168		GO:0001784	phosphotyrosine residue binding	28	7	7.61	0.67169		GO:0000407	phagophore assembly site	26	4	7.04	0.87722
GO:0031330	negative regulation of cellular catabolic process	173	46	47.07	0.11686		GO:0042802	identical protein binding	1106	308	300.55	0.67349		GO:0030176	integral component of endoplasmic reticulum membrane	101	23	27.36	0.87901
GO:0070936	protein K48-linked ubiquitination	44	16	11.97	0.11704		GO:0016790	thiolester hydrolase activity	24	7	6.52	0.67353		GO:0099055	integral component of postsynaptic membrane	37	6	10.02	0.87931
GO:0009952	anterior/posterior pattern specification	114	37	31.02	0.11754		GO:0034185	apolipoprotein binding	12	3	3.26	0.67375		GO:0031982	vesicle	2235	686	605.39	0.88381
GO:0006457	protein folding	160	49	43.53	0.11758		GO:0015215	nucleotide transmembrane transporter activity	12	3	3.26	0.67375		GO:0043195	terminal bouton	22	4	5.96	0.88521
GO:0033138	positive regulation of peptidyl-serine phosphorylation	57	20	15.51	0.1181		GO:0016641	oxidoreductase activity, acting on the CH-NH2 group of donors, oxygen as acceptor	12	3	3.26	0.67375		GO:0000794	condensed nuclear chromosome	46	9	12.46	0.88552
GO:0007010	cytoskeleton organization	864	256	235.06	0.12073		GO:0005523	tropomyosin binding	12	3	3.26	0.67375		GO:0044815	DNA packaging complex	26	6	7.04	0.89055
GO:0001756	somitogenesis	41	15	11.15	0.12119		GO:1990381	ubiquitin-specific protease binding	12	3	3.26	0.67375		GO:0030990	intraciliary transport particle	21	2	5.69	0.89084
GO:0002376	immune system process	1570	457	427.14	0.12383		GO:0003756	protein disulfide isomerase activity	12	3	3.26	0.67375		GO:0030137	COPI-coated vesicle	23	2	6.23	0.8909
GO:0051128	regulation of cellular component organization	1524	436	414.63	0.12511		GO:0045505	dynein intermediate chain binding	12	3	3.26	0.67375		GO:1902911	protein kinase complex	79	14	21.4	0.89125
GO:0006796	phosphate-containing compound metabolic process	2112	648	574.6	0.12717		GO:0061578	Lys63-specific deubiquitinase activity	12	3	3.26	0.67375		GO:0045171	intercellular bridge	36	7	9.75	0.89253
GO:0046683	response to organophosphorus	73	26	19.86	0.12751		GO:0060590	ATPase regulator activity	31	8	8.42	0.6738		GO:0019898	extrinsic component of membrane	181	47	49.03	0.90137
GO:0043467	regulation of generation of precursor metabolites and energy	114	37	31.02	0.12753		GO:0051393	alpha-actinin binding	29	7	7.88	0.67393		GO:0005732	small nucleolar ribonucleoprotein complex	18	3	4.88	0.90251
GO:0014074	response to purine-containing compound	85	28	23.13	0.12767		GO:0000993	RNA polymerase II complex binding	32	8	8.7	0.67397		GO:0071565	nBAF complex	13	2	3.52	0.90419
GO:0042534	regulation of tumor necrosis factor biosynthetic process	16	9	4.35	0.1277		GO:0035257	nuclear hormone receptor binding	119	31	32.34	0.67408		GO:0016580	Sin3 complex	13	2	3.52	0.90419
GO:0048660	regulation of smooth muscle cell proliferation	90	29	24.49	0.12772		GO:0016765	transferase activity, transferring alkyl or aryl (other than methyl) groups	35	8	9.51	0.67412		GO:0090734	site of DNA damage	58	10	15.71	0.90476
GO:0046621	negative regulation of organ growth	22	10	5.99	0.12778		GO:0015085	calcium ion transmembrane transporter activity	74	18	20.11	0.67431		GO:0035097	histone methyltransferase complex	68	12	18.42	0.91071
GO:0001817	regulation of cytokine production	376	106	102.3	0.12781		GO:0008307	structural constituent of muscle	36	9	9.78	0.67659		GO:0001750	photoreceptor outer segment	38	7	10.29	0.91092
GO:0061614	pri-miRNA transcription by RNA polymerase II	35	13	9.52	0.12785		GO:0043168	anion binding	1802	541	489.69	0.67691		GO:0005819	spindle	255	71	69.07	0.91238
GO:0099518	vesicle cytoskeletal trafficking	34	12	9.25	0.12794		GO:0008757	S-adenosylmethionine-dependent methyltransferase activity	125	26	33.97	0.67755		GO:0005811	lipid droplet	51	10	13.81	0.91757
GO:1903169	regulation of calcium ion transmembrane transport	89	27	24.21	0.12794		GO:0031490	chromatin DNA binding	63	15	17.12	0.68008		GO:1905368	peptidase complex	76	41	20.59	0.91821
GO:0006085	acetyl-CoA biosynthetic process	20	8	5.44	0.12797		GO:0005546	phosphatidylinositol-4,5-bisphosphate binding	44	11	11.96	0.68234		GO:0035770	ribonucleoprotein granule	150	48	40.63	0.91942
GO:0006584	catecholamine metabolic process	30	10	8.16	0.12806		GO:0019213	deacetylase activity	31	7	8.42	0.68512		GO:0099060	integral component of postsynaptic specialization membrane	20	3	5.42	0.92032
GO:2001038	regulation of cellular response to drug	22	7	5.99	0.12816		GO:0017022	myosin binding	48	12	13.04	0.68536		GO:0061695	transferase complex, transferring phosphorus-containing groups	184	40	49.84	0.92101
GO:0031345	negative regulation of cell projection organization	120	32	32.65	0.12837		GO:0015291	secondary active transmembrane transporter activity	105	25	28.53	0.68564		GO:0000242	pericentriolar material	19	3	5.15	0.9219
GO:0042113	B cell activation	129	34	35.1	0.12843		GO:0050839	cell adhesion molecule binding	357	127	97.01	0.69821		GO:0030687	preribosome, large subunit precursor	19	3	5.15	0.9219
GO:0090174	organelle membrane fusion	62	15	16.87	0.12853		GO:0050681	androgen receptor binding	33	8	8.97	0.71012		GO:1902494	catalytic complex	1029	295	278.73	0.92235
GO:0043279	response to alkaloid	66	16	17.96	0.12854		GO:0003707	steroid hormone receptor activity	33	8	8.97	0.71012		GO:0030670	phagocytic vesicle membrane	47	9	12.73	0.92248
GO:1902305	regulation of sodium ion transmembrane transport	41	9	11.15	0.12856		GO:0004864	protein phosphatase inhibitor activity	25	6	6.79	0.71136		GO:0030686	90S preribosome	24	4	6.5	0.92289
GO:0006323	DNA packaging	107	25	29.11	0.12882		GO:0003714	transcription corepressor activity	161	41	43.75	0.71635		GO:0000776	kinetochore	91	17	24.65	0.92371
GO:0006352	DNA-templated transcription, initiation	174	41	47.34	0.12911		GO:0016684	oxidoreductase activity, acting on peroxide as acceptor	25	10	6.79	0.71825		GO:0043231	intracellular membrane-bounded organelle	6639	1841	1798.31	0.92562
GO:0000281	mitotic cytokinesis	49	18	13.33	0.12938		GO:0005253	anion channel activity	34	8	9.24	0.71898		GO:0033176	proton-transporting V-type ATPase complex	14	2	3.79	0.92572
GO:0051052	regulation of DNA metabolic process	242	55	65.84	0.1297		GO:0015171	amino acid transmembrane transporter activity	38	8	10.33	0.71916		GO:0035145	exon-exon junction complex	14	2	3.79	0.92572
GO:0032147	activation of protein kinase activity	207	76	56.32	0.12975		GO:0030594	neurotransmitter receptor activity	20	3	5.43	0.71918		GO:0034045	phagophore assembly site membrane	14	2	3.79	0.92572
GO:0035335	peptidyl-tyrosine dephosphorylation	71	24	19.32	0.1322		GO:0005310	dicarboxylic acid transmembrane transporter activity	17	4	4.62	0.71938		GO:0030688	preribosome, small subunit precursor	14	2	3.79	0.92572
GO:0009967	positive regulation of signal transduction	984	316	267.71	0.13328		GO:0035925	mRNA 3'-UTR AU-rich region binding	17	4	4.62	0.71938		GO:0005882	intermediate filament	29	5	7.86	0.92599
GO:0015893	drug transport	85	29	23.13	0.13331		GO:0051371	muscle alpha-actinin binding	17	4	4.62	0.71938		GO:1990391	DNA repair complex	29	5	7.86	0.92599
GO:0097306	cellular response to alcohol	59	20	16.05	0.13391		GO:0008175	tRNA methyltransferase activity	30	7	8.15	0.71956		GO:1990904	ribonucleoprotein complex	513	128	138.96	0.92606
GO:0030866	cortical actin cytoskeleton organization	32	12	8.71	0.13411		GO:0019829	ATPase-coupled cation transmembrane transporter activity	31	7	8.42	0.71965		GO:0072686	mitotic spindle	80	20	21.67	0.92819
GO:0003151	outflow tract morphogenesis	52	17	14.15	0.13424		GO:0140297	DNA-binding transcription factor binding	252	63	68.48	0.71971		GO:0035579	specific granule membrane	52	10	14.09	0.92873
GO:0110110	positive regulation of animal organ morphogenesis	44	14	11.97	0.1345		GO:0140096	catalytic activity, acting on a protein	1438	424	390.77	0.72057		GO:0032580	Golgi cisterna membrane	48	9	13	0.93347
GO:0071363	cellular response to growth factor stimulus	435	146	118.35	0.13531		GO:0005244	voltage-gated ion channel activity	81	11	22.01	0.72283		GO:0005635	nuclear envelope	334	85	90.47	0.93685
GO:0006099	tricarboxylic acid cycle	29	11	7.89	0.13845		GO:0008236	serine-type peptidase activity	54	19	14.67	0.72796		GO:0044322	endoplasmic reticulum quality control compartment	20	3	5.42	0.9377
GO:0050885	neuromuscular process controlling balance	29	11	7.89	0.13845		GO:0001056	RNA polymerase III activity	13	3	3.53	0.72935		GO:0035327	transcriptionally active chromatin	20	3	5.42	0.9377
GO:0051241	negative regulation of multicellular organismal process	700	214	190.45	0.13902		GO:0017075	syntaxin-1 binding	13	3	3.53	0.72935		GO:0001891	phagocytic cup	20	3	5.42	0.9377
GO:0007167	enzyme linked receptor protein signaling pathway	648	211	176.3	0.14054		GO:0008327	methyl-CpG binding	13	3	3.53	0.72935		GO:0017053	transcription repressor complex	55	9	14.9	0.93912
GO:0042493	response to drug	582	169	158.34	0.14106		GO:0044183	protein folding chaperone	13	3	3.53	0.72935		GO:0042641	actomyosin	61	21	16.52	0.94139
GO:0032787	monocarboxylic acid metabolic process	412	117	112.09	0.14207		GO:0016423	tRNA (guanine) methyltransferase activity	13	3	3.53	0.72935		GO:0032153	cell division site	44	11	11.92	0.9418
GO:0008585	female gonad development	59	21	16.05	0.14209		GO:0005501	retinoid binding	13	3	3.53	0.72935		GO:0005798	Golgi-associated vesicle	116	27	31.42	0.94206
GO:0009408	response to heat	127	39	34.55	0.14223		GO:0004435	phosphatidylinositol phospholipase C activity	13	3	3.53	0.72935		GO:0035869	ciliary transition zone	43	7	11.65	0.94208
GO:0006006	glucose metabolic process	136	41	37	0.14236		GO:0001965	G-protein alpha-subunit binding	13	3	3.53	0.72935		GO:0000777	condensed chromosome kinetochore	67	13	18.15	0.94465
GO:1900087	positive regulation of G1/S transition of mitotic cell cycle	26	10	7.07	0.14268		GO:0043023	ribosomal large subunit binding	13	3	3.53	0.72935		GO:0035861	site of double-strand break	45	8	12.19	0.94806
GO:0045746	negative regulation of Notch signaling pathway	26	10	7.07	0.14268		GO:0140098	catalytic activity, acting on RNA	292	69	79.35	0.73222		GO:1902554	serine/threonine protein kinase complex	62	11	16.79	0.94938
GO:0050878	regulation of body fluid levels	264	93	71.82	0.14312		GO:0004857	enzyme inhibitor activity	184	57	50	0.73838		GO:0035580	specific granule lumen	31	5	8.4	0.94965
GO:0006977	DNA damage response, signal transduction by p53 class mediator resulting in cell cycle arrest	42	15	11.43	0.14324		GO:0043169	cation binding	2459	678	668.22	0.73955		GO:0016591	RNA polymerase II, holoenzyme	60	14	16.25	0.95045
GO:0032092	positive regulation of protein binding	65	22	17.68	0.14336		GO:0032553	ribonucleotide binding	1270	369	345.12	0.7426		GO:0001650	fibrillar center	90	18	24.38	0.9531
GO:0051173	positive regulation of nitrogen compound metabolic process	1938	537	527.26	0.14477		GO:0003678	DNA helicase activity	62	15	16.85	0.74264		GO:0030054	cell junction	1102	326	298.5	0.95334
GO:0009058	biosynthetic process	3759	1029	1022.69	0.14515		GO:0005126	cytokine receptor binding	123	31	33.42	0.74292		GO:0005623	cell	41	7	11.11	0.95356
GO:0046916	cellular transition metal ion homeostasis	64	25	17.41	0.1455		GO:0003684	damaged DNA binding	54	13	14.67	0.74325		GO:0000176	nuclear exosome (RNase complex)	16	2	4.33	0.95582
GO:0035924	cellular response to vascular endothelial growth factor stimulus	40	18	10.88	0.14558		GO:0030554	adenyl nucleotide binding	1053	308	286.15	0.74329		GO:0005719	nuclear euchromatin	16	2	4.33	0.95582
GO:0030097	hemopoiesis	532	164	144.74	0.14561		GO:0000978	RNA polymerase II cis-regulatory region sequence-specific DNA binding	304	78	82.61	0.74458		GO:0005680	anaphase-promoting complex	16	2	4.33	0.95582
GO:0060541	respiratory system development	122	40	33.19	0.14562		GO:0005125	cytokine activity	66	16	17.94	0.74674		GO:0012506	vesicle membrane	456	111	123.52	0.95668
GO:0045926	negative regulation of growth	149	46	40.54	0.14585		GO:0032561	guanyl ribonucleotide binding	250	75	67.94	0.74727		GO:0071006	U2-type catalytic step 1 spliceosome	10	1	2.71	0.95761
GO:1900449	regulation of glutamate receptor signaling pathway	24	11	6.53	0.14603		GO:0008080	N-acetyltransferase activity	73	23	19.84	0.7482		GO:0005845	mRNA cap binding complex	10	1	2.71	0.95761
GO:0032892	positive regulation of organic acid transport	18	9	4.9	0.14609		GO:0140142	nucleocytoplasmic carrier activity	27	9	7.34	0.74854		GO:0036038	MKS complex	10	1	2.71	0.95761
GO:0006576	cellular biogenic amine metabolic process	30	11	8.16	0.14631		GO:0042887	amide transmembrane transporter activity	29	8	7.88	0.74889		GO:0044233	mitochondria-associated endoplasmic reticulum membrane	10	1	2.71	0.95761
GO:0032233	positive regulation of actin filament bundle assembly	50	16	13.6	0.14638		GO:0030295	protein kinase activator activity	49	12	13.32	0.74916		GO:0031233	intrinsic component of external side of plasma membrane	10	1	2.71	0.95761
GO:0032434	regulation of proteasomal ubiquitin-dependent protein catabolic process	87	26	23.67	0.14639		GO:0001046	core promoter sequence-specific DNA binding	33	6	8.97	0.7496		GO:0031932	TORC2 complex	10	1	2.71	0.95761
GO:1900026	positive regulation of substrate adhesion-dependent cell spreading	23	9	6.26	0.14669		GO:0008094	DNA-dependent ATPase activity	88	21	23.91	0.74978		GO:0099059	integral component of presynaptic active zone membrane	10	1	2.71	0.95761
GO:0030595	leukocyte chemotaxis	101	28	27.48	0.1467		GO:0019899	enzyme binding	1503	422	408.43	0.75066		GO:0000780	condensed nuclear chromosome, centromeric region	10	1	2.71	0.95761
GO:0021795	cerebral cortex cell migration	24	7	6.53	0.14671		GO:0016741	transferase activity, transferring one-carbon groups	171	37	46.47	0.7511		GO:0005859	muscle myosin complex	10	1	2.71	0.95761
GO:0021955	central nervous system neuron axonogenesis	26	7	7.07	0.1468		GO:0015081	sodium ion transmembrane transporter activity	51	18	13.86	0.75273		GO:0071339	MLL1 complex	22	3	5.96	0.9608
GO:0032206	positive regulation of telomere maintenance	41	11	11.15	0.14682		GO:0051219	phosphoprotein binding	60	15	16.3	0.75465		GO:0005881	cytoplasmic microtubule	43	7	11.65	0.96756
GO:0010524	positive regulation of calcium ion transport into cytosol	32	6	8.71	0.14725		GO:0140097	catalytic activity, acting on DNA	151	33	41.03	0.75703		GO:0030285	integral component of synaptic vesicle membrane	11	1	2.98	0.9691
GO:0003015	heart process	174	44	47.34	0.14737		GO:0001227	DNA-binding transcription repressor activity, RNA polymerase II-specific	129	32	35.06	0.75833		GO:0098688	parallel fiber to Purkinje cell synapse	11	1	2.98	0.9691
GO:0032543	mitochondrial translation	112	54	30.47	0.14776		GO:0004521	endoribonuclease activity	42	11	11.41	0.76302		GO:0016581	NuRD complex	11	1	2.98	0.9691
GO:0046651	lymphocyte proliferation	141	32	38.36	0.14789		GO:0019888	protein phosphatase regulator activity	54	14	14.67	0.76311		GO:0090576	RNA polymerase III transcription regulator complex	11	1	2.98	0.9691
GO:0044282	small molecule catabolic process	296	74	80.53	0.14794		GO:0070412	R-SMAD binding	18	4	4.89	0.76317		GO:0008250	oligosaccharyltransferase complex	11	1	2.98	0.9691
GO:0006839	mitochondrial transport	199	81	54.14	0.14867		GO:0016853	isomerase activity	111	28	30.16	0.76357		GO:0000783	nuclear telomere cap complex	11	1	2.98	0.9691
GO:0120162	positive regulation of cold-induced thermogenesis	62	21	16.87	0.14937		GO:0016620	oxidoreductase activity, acting on the aldehyde or oxo group of donors, NAD or NADP as acceptor	25	7	6.79	0.77694		GO:0000307	cyclin-dependent protein kinase holoenzyme complex	28	6	7.58	0.97395
GO:1902533	positive regulation of intracellular signal transduction	588	181	159.97	0.1498		GO:0004180	carboxypeptidase activity	28	7	7.61	0.77715		GO:0005874	microtubule	267	60	72.32	0.97675
GO:0030326	embryonic limb morphogenesis	84	25	22.85	0.15035		GO:0051861	glycolipid binding	14	3	3.8	0.7772		GO:0098533	ATPase dependent transmembrane transport complex	12	1	3.25	0.97748
GO:1905039	carboxylic acid transmembrane transport	82	21	22.31	0.15127		GO:0043138	3'-5' DNA helicase activity	14	3	3.8	0.7772		GO:0005662	DNA replication factor A complex	12	1	3.25	0.97748
GO:0043542	endothelial cell migration	155	57	42.17	0.15143		GO:0046961	proton-transporting ATPase activity, rotational mechanism	14	3	3.8	0.7772		GO:0031011	Ino80 complex	12	1	3.25	0.97748
GO:0010942	positive regulation of cell death	456	138	124.06	0.15153		GO:1901618	organic hydroxy compound transmembrane transporter activity	14	3	3.8	0.7772		GO:0030658	transport vesicle membrane	101	24	27.36	0.97752
GO:0051924	regulation of calcium ion transport	138	49	37.54	0.1522		GO:0003899	DNA-directed 5'-3' RNA polymerase activity	27	6	7.34	0.77734		GO:0043657	host cell	57	10	15.44	0.97762
GO:2001257	regulation of cation channel activity	83	27	22.58	0.15252		GO:0061630	ubiquitin protein ligase activity	160	39	43.48	0.78389		GO:0022625	cytosolic large ribosomal subunit	35	5	9.48	0.97763
GO:0060317	cardiac epithelial to mesenchymal transition	22	10	5.99	0.15261		GO:0031492	nucleosomal DNA binding	23	5	6.25	0.79054		GO:0034702	ion channel complex	126	26	34.13	0.97771
GO:0032387	negative regulation of intracellular transport	45	16	12.24	0.15266		GO:0070566	adenylyltransferase activity	23	5	6.25	0.79054		GO:0098802	plasma membrane signaling receptor complex	102	24	27.63	0.97802
GO:0090398	cellular senescence	47	16	12.79	0.15279		GO:0003723	RNA binding	1207	321	328	0.79224		GO:0071007	U2-type catalytic step 2 spliceosome	25	3	6.77	0.9809
GO:0099173	postsynapse organization	103	31	28.02	0.15282		GO:0034061	DNA polymerase activity	22	7	5.98	0.79503		GO:0033017	sarcoplasmic reticulum membrane	25	3	6.77	0.9809
GO:0002088	lens development in camera-type eye	42	14	11.43	0.15295		GO:0016614	oxidoreductase activity, acting on CH-OH group of donors	77	21	20.92	0.79518		GO:0099023	vesicle tethering complex	56	10	15.17	0.98302
GO:0010837	regulation of keratinocyte proliferation	17	7	4.63	0.153		GO:0043175	RNA polymerase core enzyme binding	37	9	10.05	0.79535		GO:0030057	desmosome	13	1	3.52	0.98359
GO:0010667	negative regulation of cardiac muscle cell apoptotic process	17	7	4.63	0.153		GO:0140223	general transcription initiation factor activity	15	2	4.08	0.7955		GO:0035102	PRC1 complex	13	1	3.52	0.98359
GO:0000002	mitochondrial genome maintenance	17	7	4.63	0.153		GO:0032182	ubiquitin-like protein binding	80	18	21.74	0.79575		GO:0005671	Ada2/Gcn5/Ada3 transcription activator complex	13	1	3.52	0.98359
GO:0046475	glycerophospholipid catabolic process	17	7	4.63	0.153		GO:0004518	nuclease activity	138	31	37.5	0.79618		GO:0016604	nuclear body	561	143	151.96	0.98414
GO:1901881	positive regulation of protein depolymerization	11	5	2.99	0.15302		GO:0008324	cation transmembrane transporter activity	307	85	83.43	0.80064		GO:0030992	intraciliary transport particle B	14	1	3.79	0.98804
GO:0061577	calcium ion transmembrane transport via high voltage-gated calcium channel	11	5	2.99	0.15302		GO:0016410	N-acyltransferase activity	83	25	22.55	0.80096		GO:0031201	SNARE complex	27	3	7.31	0.98834
GO:0060004	reflex	11	5	2.99	0.15302		GO:0016922	nuclear receptor binding	86	24	23.37	0.80134		GO:0032040	small-subunit processome	33	4	8.94	0.98924
GO:0032107	regulation of response to nutrient levels	11	5	2.99	0.15302		GO:0017080	sodium channel regulator activity	19	4	5.16	0.80144		GO:0005783	endoplasmic reticulum	864	225	234.03	0.98942
GO:0044794	positive regulation by host of viral process	11	5	2.99	0.15302		GO:0046875	ephrin receptor binding	19	4	5.16	0.80144		GO:0036064	ciliary basal body	92	16	24.92	0.98955
GO:0007289	spermatid nucleus differentiation	11	5	2.99	0.15302		GO:0051011	microtubule minus-end binding	10	2	2.72	0.80162		GO:0043005	neuron projection	716	198	193.94	0.9913
GO:0003198	epithelial to mesenchymal transition involved in endocardial cushion formation	11	5	2.99	0.15302		GO:0022821	potassium ion antiporter activity	10	2	2.72	0.80162		GO:0005730	nucleolus	698	158	189.07	0.99276
GO:0046321	positive regulation of fatty acid oxidation	11	5	2.99	0.15302		GO:0008641	ubiquitin-like modifier activating enzyme activity	10	2	2.72	0.80162		GO:0033116	endoplasmic reticulum-Golgi intermediate compartment membrane	46	6	12.46	0.99338
GO:0043116	negative regulation of vascular permeability	11	5	2.99	0.15302		GO:0031420	alkali metal ion binding	10	2	2.72	0.80162		GO:0030663	COPI-coated vesicle membrane	16	1	4.33	0.99365
GO:1905048	regulation of metallopeptidase activity	11	5	2.99	0.15302		GO:0030169	low-density lipoprotein particle binding	10	2	2.72	0.80162		GO:0043679	axon terminus	52	7	14.09	0.99456
GO:0034088	maintenance of mitotic sister chromatid cohesion	11	5	2.99	0.15302		GO:0004697	protein kinase C activity	10	2	2.72	0.80162		GO:0022627	cytosolic small ribosomal subunit	24	2	6.5	0.99498
GO:0071801	regulation of podosome assembly	11	5	2.99	0.15302		GO:0042800	histone methyltransferase activity (H3-K4 specific)	10	2	2.72	0.80162		GO:0000792	heterochromatin	51	9	13.81	0.99499
GO:0060546	negative regulation of necroptotic process	11	5	2.99	0.15302		GO:0034450	ubiquitin-ubiquitin ligase activity	10	2	2.72	0.80162		GO:0008076	voltage-gated potassium channel complex	39	4	10.56	0.99742
GO:0045063	T-helper 1 cell differentiation	11	5	2.99	0.15302		GO:0005041	low-density lipoprotein particle receptor activity	10	2	2.72	0.80162		GO:0099056	integral component of presynaptic membrane	29	2	7.86	0.99755
GO:0045064	T-helper 2 cell differentiation	11	5	2.99	0.15302		GO:0004407	histone deacetylase activity	22	4	5.98	0.80188		GO:0034451	centriolar satellite	22	1	5.96	0.99905
GO:0045019	negative regulation of nitric oxide biosynthetic process	11	5	2.99	0.15302		GO:0046914	transition metal ion binding	640	172	173.92	0.8019		GO:0005865	striated muscle thin filament	22	1	5.96	0.99905
GO:0007617	mating behavior	11	5	2.99	0.15302		GO:0000987	cis-regulatory region sequence-specific DNA binding	314	80	85.33	0.80261		GO:0005789	endoplasmic reticulum membrane	694	146	187.98	0.99938
GO:1904994	regulation of leukocyte adhesion to vascular endothelial cell	11	5	2.99	0.15302		GO:0008170	N-methyltransferase activity	75	14	20.38	0.80294		GO:1905354	exoribonuclease complex	23	3	6.23	1
GO:0090083	regulation of inclusion body assembly	11	5	2.99	0.15302		GO:0016773	phosphotransferase activity, alcohol group as acceptor	480	151	130.44	0.80313		GO:0034705	potassium channel complex	41	4	11.11	1
GO:0042308	negative regulation of protein import into nucleus	11	5	2.99	0.15302		GO:0015179	L-amino acid transmembrane transporter activity	32	7	8.7	0.8069		GO:1902493	acetyltransferase complex	82	23	22.21	1
GO:1902176	negative regulation of oxidative stress-induced intrinsic apoptotic signaling pathway	11	5	2.99	0.15302		GO:0042626	ATPase-coupled transmembrane transporter activity	63	14	17.12	0.81394		GO:1902495	transmembrane transporter complex	138	27	37.38	1
GO:0034377	plasma lipoprotein particle assembly	11	5	2.99	0.15302		GO:0008144	drug binding	1130	325	307.07	0.81639		GO:0043189	H4/H2A histone acetyltransferase complex	16	7	4.33	1
GO:0006555	methionine metabolic process	11	5	2.99	0.15302		GO:0016780	phosphotransferase activity, for other substituted phosphate groups	15	3	4.08	0.81786		GO:1904949	ATPase complex	65	17	17.61	1
GO:1905244	regulation of modification of synaptic structure	11	5	2.99	0.15302		GO:0050145	nucleoside monophosphate kinase activity	15	3	4.08	0.81786		GO:0030964	NADH dehydrogenase complex	35	31	9.48	1
GO:0007520	myoblast fusion	26	9	7.07	0.15303		GO:0034237	protein kinase A regulatory subunit binding	15	3	4.08	0.81786		GO:0000178	exosome (RNase complex)	22	3	5.96	1
GO:0061045	negative regulation of wound healing	40	17	10.88	0.15344		GO:0004724	magnesium-dependent protein serine/threonine phosphatase activity	15	3	4.08	0.81786		GO:0044665	MLL1/2 complex	22	3	5.96	1
GO:0007259	receptor signaling pathway via JAK-STAT	71	23	19.32	0.15399		GO:0019239	deaminase activity	15	3	4.08	0.81786		GO:0048770	pigment granule	77	21	20.86	1
GO:0030308	negative regulation of cell growth	117	34	31.83	0.15401		GO:0003713	transcription coactivator activity	232	60	63.05	0.81808		GO:0030286	dynein complex	25	4	6.77	1
GO:2001224	positive regulation of neuron migration	14	6	3.81	0.15433		GO:0001618	virus receptor activity	45	10	12.23	0.81926		GO:0005849	mRNA cleavage factor complex	14	4	3.79	1
GO:0007221	positive regulation of transcription of Notch receptor target	14	6	3.81	0.15433		GO:0004860	protein kinase inhibitor activity	49	17	13.32	0.82071		GO:0099146	intrinsic component of postsynaptic density membrane	13	2	3.52	1
GO:0052652	cyclic purine nucleotide metabolic process	14	6	3.81	0.15433		GO:0003724	RNA helicase activity	57	15	15.49	0.82211		GO:0098805	whole membrane	1065	293	288.48	1
GO:1900746	regulation of vascular endothelial growth factor signaling pathway	14	6	3.81	0.15433		GO:0030159	signaling receptor complex adaptor activity	24	5	6.52	0.82228		GO:1905348	endonuclease complex	30	6	8.13	1
GO:0046459	short-chain fatty acid metabolic process	14	6	3.81	0.15433		GO:0004812	aminoacyl-tRNA ligase activity	33	7	8.97	0.83296		GO:0098945	intrinsic component of presynaptic active zone membrane	11	1	2.98	1
GO:2000479	regulation of cAMP-dependent protein kinase activity	14	6	3.81	0.15433		GO:0015175	neutral amino acid transmembrane transporter activity	20	4	5.43	0.83452		GO:0043656	host intracellular region	10	3	2.71	1
GO:1902742	apoptotic process involved in development	14	6	3.81	0.15433		GO:0004553	hydrolase activity, hydrolyzing O-glycosyl compounds	52	13	14.13	0.84012		GO:0098948	intrinsic component of postsynaptic specialization membrane	21	3	5.69	1
GO:0070131	positive regulation of mitochondrial translation	14	6	3.81	0.15433		GO:0019205	nucleobase-containing compound kinase activity	31	8	8.42	0.84407		GO:0061645	endocytic patch	10	3	2.71	1
GO:0043968	histone H2A acetylation	14	6	3.81	0.15433		GO:0042975	peroxisome proliferator activated receptor binding	11	2	2.99	0.84418		GO:0009295	nucleoid	33	9	8.94	1
GO:0021536	diencephalon development	30	10	8.16	0.15441		GO:0070696	transmembrane receptor protein serine/threonine kinase binding	11	2	2.99	0.84418		GO:1990777	lipoprotein particle	15	3	4.06	1
GO:0009303	rRNA transcription	30	9	8.16	0.15464		GO:0000400	four-way junction DNA binding	11	2	2.99	0.84418		GO:0033643	host cell part	12	3	3.25	1
GO:0043525	positive regulation of neuron apoptotic process	36	13	9.79	0.15488		GO:0034595	phosphatidylinositol phosphate 5-phosphatase activity	11	2	2.99	0.84418		GO:0000323	lytic vacuole	448	126	121.35	1
GO:0045747	positive regulation of Notch signaling pathway	36	13	9.79	0.15488		GO:0015095	magnesium ion transmembrane transporter activity	11	2	2.99	0.84418		GO:0090665	glycoprotein complex	14	3	3.79	1
GO:2000279	negative regulation of DNA biosynthetic process	32	8	8.71	0.15499		GO:0016881	acid-amino acid ligase activity	11	2	2.99	0.84418		GO:1902562	H4 histone acetyltransferase complex	37	8	10.02	1
GO:0048667	cell morphogenesis involved in neuron differentiation	366	98	99.58	0.15521		GO:0005092	GDP-dissociation inhibitor activity	11	2	2.99	0.84418		GO:0000313	organellar ribosome	67	36	18.15	1
GO:0048193	Golgi vesicle transport	268	60	72.91	0.15613		GO:0005095	GTPase inhibitor activity	11	2	2.99	0.84418		GO:0000314	organellar small ribosomal subunit	23	12	6.23	1
GO:0071248	cellular response to metal ion	103	26	28.02	0.15676		GO:0106019	phosphatidylinositol-4,5-bisphosphate phosphatase activity	11	2	2.99	0.84418		GO:0000315	organellar large ribosomal subunit	44	26	11.92	1
GO:0048146	positive regulation of fibroblast proliferation	33	12	8.98	0.16106		GO:0033764	steroid dehydrogenase activity, acting on the CH-OH group of donors, NAD or NADP as acceptor	11	2	2.99	0.84418		GO:0044298	cell body membrane	12	2	3.25	1
GO:0051898	negative regulation of protein kinase B signaling	33	12	8.98	0.16106		GO:0000900	translation repressor activity, mRNA regulatory element binding	11	2	2.99	0.84418		GO:0098552	side of membrane	248	79	67.18	1
GO:0042177	negative regulation of protein catabolic process	94	28	25.57	0.16127		GO:0035497	cAMP response element binding	11	2	2.99	0.84418		GO:0098553	lumenal side of endoplasmic reticulum membrane	11	3	2.98	1
GO:0030900	forebrain development	212	58	57.68	0.16202		GO:0052745	inositol phosphate phosphatase activity	11	2	2.99	0.84418		GO:0099634	postsynaptic specialization membrane	31	5	8.4	1
GO:0030168	platelet activation	89	36	24.21	0.16385		GO:0008270	zinc ion binding	487	123	132.34	0.8485		GO:0018995	host cellular component	57	10	15.44	1
GO:0007162	negative regulation of cell adhesion	172	60	46.8	0.16387		GO:0046982	protein heterodimerization activity	276	68	75	0.84877		GO:0098791	Golgi apparatus subcompartment	248	60	67.18	1
GO:0010595	positive regulation of endothelial cell migration	81	32	22.04	0.16502		GO:0046966	thyroid hormone receptor binding	25	5	6.79	0.85001		GO:0044309	neuron spine	102	36	27.63	1
GO:0042307	positive regulation of protein import into nucleus	30	11	8.16	0.16747		GO:0032934	sterol binding	36	11	9.78	0.85067		GO:0031332	RNAi effector complex	15	4	4.06	1
GO:0045471	response to ethanol	73	24	19.86	0.16781		GO:0019787	ubiquitin-like protein transferase activity	301	75	81.8	0.85175		GO:0098588	bounding membrane of organelle	1312	338	355.38	1
GO:0043161	proteasome-mediated ubiquitin-dependent protein catabolic process	320	104	87.06	0.16857		GO:0003688	DNA replication origin binding	16	3	4.35	0.85201		GO:0098573	intrinsic component of mitochondrial membrane	55	30	14.9	1
GO:0043967	histone H4 acetylation	56	14	15.24	0.16887		GO:0005267	potassium channel activity	44	5	11.96	0.85321		GO:0036379	myofilament	23	1	6.23	1
GO:0060326	cell chemotaxis	144	44	39.18	0.17335		GO:0001540	amyloid-beta binding	51	11	13.86	0.85642		GO:0031304	intrinsic component of mitochondrial inner membrane	33	18	8.94	1
GO:0007257	activation of JUN kinase activity	27	10	7.35	0.17409		GO:0050660	flavin adenine dinucleotide binding	60	12	16.3	0.85679		GO:0097525	spliceosomal snRNP complex	44	8	11.92	1
GO:0010628	positive regulation of gene expression	1351	370	367.56	0.17454		GO:0050662	coenzyme binding	214	59	58.15	0.86319		GO:0097526	spliceosomal tri-snRNP complex	21	5	5.69	1
GO:0007601	visual perception	87	28	23.67	0.17621		GO:0004879	nuclear receptor activity	30	6	8.15	0.86404		GO:0005575	cellular_component	9643	2612	2612	1
GO:0014066	regulation of phosphatidylinositol 3-kinase signaling	85	33	23.13	0.17847		GO:0097110	scaffold protein binding	39	8	10.6	0.87004		GO:0097517	contractile actin filament bundle	52	20	14.09	1
GO:0051960	regulation of nervous system development	528	166	143.65	0.1789		GO:0008047	enzyme activator activity	355	100	96.47	0.87121		GO:0032279	asymmetric synapse	185	60	50.11	1
GO:0048729	tissue morphogenesis	428	138	116.44	0.17904		GO:0005539	glycosaminoglycan binding	122	44	33.15	0.8728		GO:0031967	organelle envelope	860	316	232.95	1
GO:0061458	reproductive system development	256	87	69.65	0.17964		GO:0071949	FAD binding	26	5	7.07	0.87405		GO:0031968	organelle outer membrane	145	47	39.28	1
GO:0044093	positive regulation of molecular function	1127	322	306.62	0.17969		GO:0001228	DNA-binding transcription activator activity, RNA polymerase II-specific	217	52	58.97	0.87644		GO:0005761	mitochondrial ribosome	67	36	18.15	1
GO:0002520	immune system development	596	178	162.15	0.17976		GO:0016835	carbon-oxygen lyase activity	53	14	14.4	0.87812		GO:0005766	primary lysosome	91	27	24.65	1
GO:0048017	inositol lipid-mediated signaling	123	46	33.46	0.18029		GO:0016018	cyclosporin A binding	12	2	3.26	0.87826		GO:0043226	organelle	8004	2195	2168.04	1
GO:0030148	sphingolipid biosynthetic process	67	22	18.23	0.18045		GO:0005123	death receptor binding	12	2	3.26	0.87826		GO:0043227	membrane-bounded organelle	7475	2084	2024.75	1
GO:0062012	regulation of small molecule metabolic process	284	88	77.27	0.1805		GO:0004549	tRNA-specific ribonuclease activity	12	2	3.26	0.87826		GO:0043228	non-membrane-bounded organelle	2760	723	747.6	1
GO:0043281	regulation of cysteine-type endopeptidase activity involved in apoptotic process	130	46	35.37	0.18053		GO:0004364	glutathione transferase activity	12	2	3.26	0.87826		GO:0043229	intracellular organelle	7535	2076	2041.01	1
GO:0014020	primary neural tube formation	66	27	17.96	0.18074		GO:0017136	NAD-dependent histone deacetylase activity	12	2	3.26	0.87826		GO:0030532	small nuclear ribonucleoprotein complex	49	8	13.27	1
GO:0016339	calcium-dependent cell-cell adhesion via plasma membrane cell adhesion molecules	24	9	6.53	0.18087		GO:0050750	low-density lipoprotein particle receptor binding	12	2	3.26	0.87826		GO:0099240	intrinsic component of synaptic membrane	61	10	16.52	1
GO:0007200	phospholipase C-activating G protein-coupled receptor signaling pathway	24	9	6.53	0.18087		GO:0015297	antiporter activity	43	9	11.69	0.87849		GO:0044232	organelle membrane contact site	14	1	3.79	1
GO:1901068	guanosine-containing compound metabolic process	32	14	8.71	0.18123		GO:0016279	protein-lysine N-methyltransferase activity	45	6	12.23	0.87906		GO:0031984	organelle subcompartment	267	65	72.32	1
GO:0022414	reproductive process	729	203	198.33	0.18127		GO:0008376	acetylgalactosaminyltransferase activity	29	7	7.88	0.88029		GO:0070161	anchoring junction	525	166	142.21	1
GO:0035136	forelimb morphogenesis	28	12	7.62	0.18134		GO:0016895	exodeoxyribonuclease activity, producing 5'-phosphomonoesters	17	3	4.62	0.88043		GO:0097014	ciliary plasm	47	10	12.73	1
GO:0031348	negative regulation of defense response	120	37	32.65	0.18134		GO:0038191	neuropilin binding	17	3	4.62	0.88043		GO:0031229	intrinsic component of nuclear inner membrane	11	6	2.98	1
GO:0006873	cellular ion homeostasis	330	94	89.78	0.18135		GO:0001091	RNA polymerase II general transcription initiation factor binding	17	3	4.62	0.88043		GO:0031974	membrane-enclosed lumen	3614	1020	978.92	1
GO:0071621	granulocyte chemotaxis	51	17	13.88	0.1815		GO:0072341	modified amino acid binding	48	11	13.04	0.88051		GO:0031975	envelope	860	316	232.95	1
GO:1901185	negative regulation of ERBB signaling pathway	37	13	10.07	0.18153		GO:0042393	histone binding	145	42	39.4	0.88091		GO:0035859	Seh1-associated complex	15	2	4.06	1
GO:0000963	mitochondrial RNA processing	14	6	3.81	0.18162		GO:0016301	kinase activity	527	161	143.21	0.88178		GO:0097729	9+2 motile cilium	31	7	8.4	1
GO:0006956	complement activation	25	9	6.8	0.18162		GO:0005179	hormone activity	22	4	5.98	0.88694		GO:0016460	myosin II complex	13	1	3.52	1
GO:0045913	positive regulation of carbohydrate metabolic process	48	15	13.06	0.18166		GO:0030515	snoRNA binding	22	4	5.98	0.88694		GO:0043230	extracellular organelle	1274	428	345.09	1
GO:0050866	negative regulation of cell activation	109	31	29.66	0.18173		GO:0036002	pre-mRNA binding	22	4	5.98	0.88694		GO:0043232	intracellular non-membrane-bounded organelle	2753	719	745.71	1
GO:1901380	negative regulation of potassium ion transmembrane transport	14	5	3.81	0.18175		GO:0043021	ribonucleoprotein complex binding	111	29	30.16	0.88747		GO:0043233	organelle lumen	3614	1020	978.92	1
GO:0046661	male sex differentiation	99	28	26.93	0.18177		GO:0017016	Ras GTPase binding	298	86	80.98	0.89077		GO:0033202	DNA helicase complex	12	1	3.25	1
GO:2000209	regulation of anoikis	15	5	4.08	0.18179		GO:0036459	thiol-dependent ubiquitinyl hydrolase activity	76	23	20.65	0.89109		GO:0016469	proton-transporting two-sector ATPase complex	35	15	9.48	1
GO:1903170	negative regulation of calcium ion transmembrane transport	23	7	6.26	0.18181		GO:0004869	cysteine-type endopeptidase inhibitor activity	19	7	5.16	0.89115		GO:0019866	organelle inner membrane	390	191	105.64	1
GO:2000757	negative regulation of peptidyl-lysine acetylation	13	4	3.54	0.18184		GO:0042974	retinoic acid receptor binding	21	6	5.71	0.89132		GO:0032421	stereocilium bundle	28	11	7.58	1
GO:0015748	organophosphate ester transport	69	19	18.77	0.18187		GO:0098631	cell adhesion mediator activity	37	10	10.05	0.89136		GO:0019867	outer membrane	146	47	39.55	1
GO:1990182	exosomal secretion	15	4	4.08	0.18191		GO:0008378	galactosyltransferase activity	20	3	5.43	0.89162		GO:0031231	intrinsic component of peroxisomal membrane	11	3	2.98	1
GO:0009066	aspartate family amino acid metabolic process	41	11	11.15	0.18192		GO:0048018	receptor ligand activity	150	36	40.76	0.89189		GO:0097733	photoreceptor cell cilium	57	11	15.44	1
GO:0045637	regulation of myeloid cell differentiation	141	38	38.36	0.18195		GO:0016298	lipase activity	61	11	16.58	0.89198		GO:0150034	distal axon	159	38	43.07	1
GO:0035137	hindlimb morphogenesis	20	5	5.44	0.18196		GO:0003676	nucleic acid binding	2367	589	643.22	0.89886		GO:0012510	trans-Golgi network transport vesicle membrane	11	5	2.98	1
GO:0071677	positive regulation of mononuclear cell migration	13	3	3.54	0.18197		GO:0003727	single-stranded RNA binding	60	15	16.3	0.90237		GO:0140445	chromosome, telomeric repeat region	11	1	2.98	1
GO:0060389	pathway-restricted SMAD protein phosphorylation	43	11	11.7	0.18199		GO:0003950	NAD+ ADP-ribosyltransferase activity	18	3	4.89	0.90388		GO:0000428	DNA-directed RNA polymerase complex	81	19	21.94	1
GO:0019319	hexose biosynthetic process	58	15	15.78	0.182		GO:0003774	motor activity	72	21	19.57	0.90492		GO:0099568	cytoplasmic region	134	40	36.3	1
GO:1903901	negative regulation of viral life cycle	42	10	11.43	0.18209		GO:0003700	DNA-binding transcription factor activity	806	178	219.03	0.90506		GO:0110165	cellular anatomical entity	9537	2589	2583.29	1
GO:0071887	leukocyte apoptotic process	62	15	16.87	0.18214		GO:0016782	transferase activity, transferring sulfur-containing groups	34	8	9.24	0.9053		GO:0030120	vesicle coat	45	11	12.19	1
GO:0032210	regulation of telomere maintenance via telomerase	48	11	13.06	0.18217		GO:0015278	calcium-release channel activity	13	2	3.53	0.90534		GO:0070382	exocytic vesicle	105	29	28.44	1
GO:1902253	regulation of intrinsic apoptotic signaling pathway by p53 class mediator	20	3	5.44	0.18222		GO:0008308	voltage-gated anion channel activity	13	2	3.53	0.90534		GO:0101002	ficolin-1-rich granule	95	38	25.73	1
GO:1990928	response to amino acid starvation	40	8	10.88	0.18227		GO:0015035	protein disulfide oxidoreductase activity	13	2	3.53	0.90534		GO:0015935	small ribosomal subunit	47	14	12.73	1
GO:0046794	transport of virus	49	10	13.33	0.18233		GO:0035250	UDP-galactosyltransferase activity	13	2	3.53	0.90534		GO:0031903	microbody membrane	51	12	13.81	1
GO:0009063	cellular amino acid catabolic process	84	19	22.85	0.1824		GO:0023026	MHC class II protein complex binding	13	2	3.53	0.90534		GO:0031907	microbody lumen	32	7	8.67	1
GO:0009890	negative regulation of biosynthetic process	944	251	256.83	0.18274		GO:0004033	aldo-keto reductase (NADP) activity	13	2	3.53	0.90534		GO:0038201	TOR complex	11	1	2.98	1
GO:0031326	regulation of cellular biosynthetic process	2410	650	655.68	0.18292		GO:0042809	vitamin D receptor binding	13	2	3.53	0.90534		GO:0030662	coated vesicle membrane	108	25	29.25	1
GO:0042060	wound healing	314	111	85.43	0.18298		GO:0097602	cullin family protein binding	13	2	3.53	0.90534		GO:0045259	proton-transporting ATP synthase complex	20	12	5.42	1
GO:0046580	negative regulation of Ras protein signal transduction	42	20	11.43	0.18579		GO:0015293	symporter activity	58	15	15.76	0.90696		GO:0048475	coated membrane	72	17	19.5	1
GO:0022900	electron transport chain	124	73	33.74	0.1862		GO:0003697	single-stranded DNA binding	80	17	21.74	0.9098		GO:0030135	coated vesicle	180	45	48.76	1
GO:2000379	positive regulation of reactive oxygen species metabolic process	62	22	16.87	0.18685		GO:0008375	acetylglucosaminyltransferase activity	37	7	10.05	0.91038		GO:0099513	polymeric cytoskeletal fiber	377	94	102.12	1
GO:0031032	actomyosin structure organization	152	45	41.35	0.18731		GO:0043531	ADP binding	28	5	7.61	0.9124		GO:0099080	supramolecular complex	753	208	203.97	1
GO:0008089	anterograde axonal transport	32	12	8.71	0.18743		GO:0016747	transferase activity, transferring acyl groups other than amino-acyl groups	152	45	41.31	0.92051		GO:0042582	azurophil granule	91	27	24.65	1
GO:0051129	negative regulation of cellular component organization	463	129	125.97	0.18749		GO:0140375	immune receptor activity	51	15	13.86	0.92076		GO:1903293	phosphatase complex	38	15	10.29	1
GO:0030593	neutrophil chemotaxis	39	13	10.61	0.18771		GO:0032451	demethylase activity	30	8	8.15	0.92088		GO:0099086	synaptonemal structure	16	4	4.33	1
GO:0045616	regulation of keratinocyte differentiation	21	8	5.71	0.18774		GO:0015108	chloride transmembrane transporter activity	34	8	9.24	0.92098		GO:0045271	respiratory chain complex I	35	31	9.48	1
GO:0006783	heme biosynthetic process	21	8	5.71	0.18774		GO:0051213	dioxygenase activity	66	23	17.94	0.92204		GO:0030684	preribosome	66	9	17.88	1
GO:1902895	positive regulation of pri-miRNA transcription by RNA polymerase II	21	8	5.71	0.18774		GO:0045499	chemorepellent activity	19	3	5.16	0.92309		GO:0098862	cluster of actin-based cell projections	73	31	19.77	1
GO:0045879	negative regulation of smoothened signaling pathway	21	8	5.71	0.18774		GO:0015248	sterol transporter activity	19	3	5.16	0.92309		GO:0036477	somatodendritic compartment	471	140	127.58	1
GO:0019439	aromatic compound catabolic process	402	130	109.37	0.18887		GO:0030215	semaphorin receptor binding	19	3	5.16	0.92309		GO:0045275	respiratory chain complex III	10	9	2.71	1
GO:0030177	positive regulation of Wnt signaling pathway	129	55	35.1	0.18925		GO:0035198	miRNA binding	24	4	6.52	0.92422		GO:0042579	microbody	99	25	26.82	1
GO:0001503	ossification	249	72	67.74	0.18988		GO:0005246	calcium channel regulator activity	24	4	6.52	0.92422		GO:0098852	lytic vacuole membrane	245	62	66.36	1
GO:0001667	ameboidal-type cell migration	280	93	76.18	0.19008		GO:0000979	RNA polymerase II core promoter sequence-specific DNA binding	24	4	6.52	0.92422		GO:0098857	membrane microdomain	207	72	56.07	1
GO:0016485	protein processing	128	43	34.82	0.19098		GO:0030145	manganese ion binding	47	9	12.77	0.92438		GO:0098858	actin-based cell projection	126	44	34.13	1
GO:0050776	regulation of immune response	460	137	125.15	0.19151		GO:0016740	transferase activity	1569	417	426.37	0.92559		GO:0097346	INO80-type complex	21	5	5.69	1
GO:0048041	focal adhesion assembly	66	26	17.96	0.19277		GO:0005088	Ras guanyl-nucleotide exchange factor activity	98	31	26.63	0.92596		GO:0098636	protein complex involved in cell adhesion	30	9	8.13	1
GO:0030036	actin cytoskeleton organization	461	147	125.42	0.19333		GO:0008135	translation factor activity, RNA binding	67	22	18.21	0.92603		GO:0005622	intracellular	8470	2326	2294.27	1
GO:0006936	muscle contraction	234	66	63.66	0.19334		GO:0008092	cytoskeletal protein binding	662	194	179.9	0.92616		GO:0071010	prespliceosome	10	3	2.71	1
GO:0045840	positive regulation of mitotic nuclear division	31	12	8.43	0.1941		GO:0051010	microtubule plus-end binding	14	2	3.8	0.92669		GO:0120111	neuron projection cytoplasm	60	20	16.25	1
GO:0050999	regulation of nitric-oxide synthase activity	29	11	7.89	0.19423		GO:0000062	fatty-acyl-CoA binding	14	2	3.8	0.92669		GO:0071012	catalytic step 1 spliceosome	10	1	2.71	1
GO:0050804	modulation of chemical synaptic transmission	210	58	57.13	0.19431		GO:0004519	endonuclease activity	79	15	21.47	0.92724		GO:0120114	Sm-like protein family complex	56	10	15.17	1
GO:0010869	regulation of receptor biosynthetic process	18	7	4.9	0.19453		GO:0015026	coreceptor activity	29	5	7.88	0.92741		GO:0000782	telomere cap complex	11	1	2.98	1
GO:0007190	activation of adenylate cyclase activity	18	7	4.9	0.19453		GO:0004888	transmembrane signaling receptor activity	303	85	82.34	0.92859		GO:0098878	neurotransmitter receptor complex	13	5	3.52	1
GO:1900740	positive regulation of protein insertion into mitochondrial membrane involved in apoptotic signaling pathway	18	7	4.9	0.19453		GO:0016597	amino acid binding	34	6	9.24	0.93148		GO:0070993	translation preinitiation complex	13	3	3.52	1
GO:0046716	muscle cell cellular homeostasis	18	7	4.9	0.19453		GO:0004842	ubiquitin-protein transferase activity	283	69	76.9	0.93801		GO:0099501	exocytic vesicle membrane	45	13	12.19	1
GO:0070207	protein homotrimerization	18	7	4.9	0.19453		GO:0016491	oxidoreductase activity	463	166	125.82	0.93824		GO:1905360	GTPase complex	11	3	2.98	1
GO:0030206	chondroitin sulfate biosynthetic process	18	7	4.9	0.19453		GO:0033613	activating transcription factor binding	54	12	14.67	0.93875		GO:0099503	secretory vesicle	519	152	140.58	1
GO:0033628	regulation of cell adhesion mediated by integrin	29	10	7.89	0.19453		GO:0019783	ubiquitin-like protein-specific protease activity	85	24	23.1	0.94229		GO:0070820	tertiary granule	90	22	24.38	1
GO:0046777	protein autophosphorylation	169	59	45.98	0.19493		GO:1904680	peptide transmembrane transporter activity	20	6	5.43	0.94231		GO:0070822	Sin3-type complex	15	2	4.06	1
GO:0045666	positive regulation of neuron differentiation	222	77	60.4	0.19607		GO:0016763	transferase activity, transferring pentosyl groups	37	9	10.05	0.94244		GO:0098827	endoplasmic reticulum subcompartment	21	7	5.69	1
GO:0014065	phosphatidylinositol 3-kinase signaling	100	39	27.21	0.19819		GO:0015079	potassium ion transmembrane transporter activity	63	8	17.12	0.94305		GO:0044391	ribosomal subunit	125	44	33.86	1
GO:0050673	epithelial cell proliferation	248	79	67.47	0.19821		GO:0043024	ribosomal small subunit binding	15	2	4.08	0.94344		GO:0090545	CHD-type complex	11	1	2.98	1
GO:0045773	positive regulation of axon extension	31	11	8.43	0.19917		GO:1901363	heterocyclic compound binding	3572	942	970.68	0.94762		GO:0000974	Prp19 complex	11	0	2.98	1
GO:0002183	cytoplasmic translational initiation	28	10	7.62	0.2008		GO:0000977	RNA polymerase II transcription regulatory region sequence-specific DNA binding	409	101	111.14	0.94821		GO:0017119	Golgi transport complex	12	0	3.25	1
GO:0010165	response to X-ray	25	9	6.8	0.20085		GO:0003690	double-stranded DNA binding	532	122	144.57	0.9486		GO:0030126	COPI vesicle coat	12	0	3.25	1
GO:0010575	positive regulation of vascular endothelial growth factor production	15	6	4.08	0.20092		GO:0043014	alpha-tubulin binding	26	4	7.07	0.95005		GO:0032982	myosin filament	15	0	4.06	1
GO:0071397	cellular response to cholesterol	15	6	4.08	0.20092		GO:0099094	ligand-gated cation channel activity	40	7	10.87	0.95015		GO:0035098	ESC/E(Z) complex	14	0	3.79	1
GO:0060445	branching involved in salivary gland morphogenesis	15	6	4.08	0.20092		GO:0031491	nucleosome binding	49	9	13.32	0.9502
GO:0032780	negative regulation of ATPase activity	15	6	4.08	0.20092		GO:0140101	catalytic activity, acting on a tRNA	101	20	27.45	0.95058
GO:0060122	inner ear receptor cell stereocilium organization	15	6	4.08	0.20092		GO:0015459	potassium channel regulator activity	31	5	8.42	0.95073
GO:0046006	regulation of activated T cell proliferation	15	6	4.08	0.20092		GO:0005245	voltage-gated calcium channel activity	21	3	5.71	0.95136
GO:0035590	purinergic nucleotide receptor signaling pathway	15	6	4.08	0.20092		GO:0070064	proline-rich region binding	16	2	4.35	0.9565
GO:0051895	negative regulation of focal adhesion assembly	15	6	4.08	0.20092		GO:0003823	antigen binding	16	2	4.35	0.9565
GO:0006474	N-terminal protein amino acid acetylation	15	6	4.08	0.20092		GO:0001223	transcription coactivator binding	16	2	4.35	0.9565
GO:0007628	adult walking behavior	15	6	4.08	0.20092		GO:0031267	small GTPase binding	308	87	83.7	0.9578
GO:0042219	cellular modified amino acid catabolic process	15	6	4.08	0.20092		GO:0086080	protein binding involved in heterotypic cell-cell adhesion	10	1	2.72	0.95812
GO:0050806	positive regulation of synaptic transmission	83	24	22.58	0.20106		GO:0017017	MAP kinase tyrosine/serine/threonine phosphatase activity	10	1	2.72	0.95812
GO:0001892	embryonic placenta development	51	15	13.88	0.20114		GO:0003841	1-acylglycerol-3-phosphate O-acyltransferase activity	10	1	2.72	0.95812
GO:0002011	morphogenesis of an epithelial sheet	39	11	10.61	0.20135		GO:0032404	mismatch repair complex binding	10	1	2.72	0.95812
GO:0016032	viral process	577	144	156.98	0.20156		GO:0001161	intronic transcription regulatory region sequence-specific DNA binding	10	1	2.72	0.95812
GO:0016050	vesicle organization	216	58	58.77	0.20168		GO:0003951	NAD+ kinase activity	10	1	2.72	0.95812
GO:0018209	peptidyl-serine modification	203	52	55.23	0.20237		GO:0008174	mRNA methyltransferase activity	10	1	2.72	0.95812
GO:1904018	positive regulation of vasculature development	119	47	32.38	0.20302		GO:0000340	RNA 7-methylguanosine cap binding	10	1	2.72	0.95812
GO:0010594	regulation of endothelial cell migration	123	48	33.46	0.20331		GO:0035014	phosphatidylinositol 3-kinase regulator activity	10	1	2.72	0.95812
GO:0034641	cellular nitrogen compound metabolic process	3898	1069	1060.51	0.20347		GO:0019956	chemokine binding	10	1	2.72	0.95812
GO:0072006	nephron development	86	31	23.4	0.2046		GO:0016251	RNA polymerase II general transcription initiation factor activity	10	1	2.72	0.95812
GO:0090101	negative regulation of transmembrane receptor protein serine/threonine kinase signaling pathway	71	26	19.32	0.20478		GO:0030544	Hsp70 protein binding	32	5	8.7	0.95962
GO:0030856	regulation of epithelial cell differentiation	75	27	20.4	0.20479		GO:0017137	Rab GTPase binding	126	29	34.24	0.95995
GO:1903510	mucopolysaccharide metabolic process	80	28	21.77	0.20486		GO:0042826	histone deacetylase binding	78	15	21.2	0.96057
GO:0009206	purine ribonucleoside triphosphate biosynthetic process	47	19	12.79	0.20487		GO:0017056	structural constituent of nuclear pore	22	3	5.98	0.96153
GO:0060998	regulation of dendritic spine development	51	19	13.88	0.20507		GO:0005548	phospholipid transporter activity	33	6	8.97	0.96666
GO:0033619	membrane protein proteolysis	46	17	12.51	0.20518		GO:0019104	DNA N-glycosylase activity	11	1	2.99	0.96951
GO:0097345	mitochondrial outer membrane permeabilization	35	14	9.52	0.20519		GO:0042162	telomeric DNA binding	34	5	9.24	0.97315
GO:0055072	iron ion homeostasis	55	21	14.96	0.2052		GO:0017069	snRNA binding	29	4	7.88	0.97398
GO:1904377	positive regulation of protein localization to cell periphery	44	16	11.97	0.20527		GO:0004712	protein serine/threonine/tyrosine kinase activity	30	8	8.15	0.97433
GO:0046620	regulation of organ growth	59	20	16.05	0.20528		GO:0097159	organic cyclic compound binding	3607	950	980.19	0.9769
GO:0046822	regulation of nucleocytoplasmic transport	85	27	23.13	0.20529		GO:0016866	intramolecular transferase activity	23	4	6.25	0.9778
GO:0051445	regulation of meiotic cell cycle	24	10	6.53	0.20537		GO:0015299	solute:proton antiporter activity	12	1	3.26	0.97781
GO:0010517	regulation of phospholipase activity	35	13	9.52	0.20537		GO:0005251	delayed rectifier potassium channel activity	12	1	3.26	0.97781
GO:1902175	regulation of oxidative stress-induced intrinsic apoptotic signaling pathway	17	8	4.63	0.20539		GO:0016894	endonuclease activity, active with either ribo- or deoxyribonucleic acids and producing 3'-phosphomonoesters	12	1	3.26	0.97781
GO:0003170	heart valve development	47	16	12.79	0.20542		GO:0005537	mannose binding	12	1	3.26	0.97781
GO:0048016	inositol phosphate-mediated signaling	41	14	11.15	0.20549		GO:0071837	HMG box domain binding	12	1	3.26	0.97781
GO:0051043	regulation of membrane protein ectodomain proteolysis	16	7	4.35	0.20552		GO:0042288	MHC class I protein binding	12	1	3.26	0.97781
GO:0006672	ceramide metabolic process	61	19	16.6	0.20557		GO:0000175	3'-5'-exoribonuclease activity	31	8	8.42	0.98041
GO:0051298	centrosome duplication	48	15	13.06	0.20565		GO:0016709	oxidoreductase activity, acting on paired donors, with incorporation or reduction of molecular oxygen, NAD(P)H as one do...	19	2	5.16	0.98053
GO:0097479	synaptic vesicle localization	34	11	9.25	0.20569		GO:0016860	intramolecular oxidoreductase activity	31	5	8.42	0.98054
GO:2000171	negative regulation of dendrite development	16	6	4.35	0.20571		GO:0004620	phospholipase activity	54	10	14.67	0.9806
GO:0051646	mitochondrion localization	31	10	8.43	0.20572		GO:1990404	protein ADP-ribosylase activity	13	1	3.53	0.98384
GO:0055013	cardiac muscle cell development	56	19	15.24	0.20578		GO:0004623	phospholipase A2 activity	13	1	3.53	0.98384
GO:0016556	mRNA modification	18	6	4.9	0.20581		GO:0140103	catalytic activity, acting on a glycoprotein	13	1	3.53	0.98384
GO:0051220	cytoplasmic sequestering of protein	19	6	5.17	0.20586		GO:0008408	3'-5' exonuclease activity	44	9	11.96	0.98386
GO:0002828	regulation of type 2 immune response	19	6	5.17	0.20586		GO:0015631	tubulin binding	225	62	61.14	0.98502
GO:0032412	regulation of ion transmembrane transporter activity	133	37	36.18	0.20586		GO:0008528	G protein-coupled peptide receptor activity	37	5	10.05	0.98576
GO:0010508	positive regulation of autophagy	92	34	25.03	0.20589		GO:0019905	syntaxin binding	45	7	12.23	0.98683
GO:1903798	regulation of production of miRNAs involved in gene silencing by miRNA	16	5	4.35	0.20589		GO:0005496	steroid binding	50	12	13.59	0.98821
GO:0050868	negative regulation of T cell activation	58	16	15.78	0.20597		GO:0015295	solute:proton symporter activity	14	1	3.8	0.98824
GO:0046688	response to copper ion	23	9	6.26	0.20604		GO:1904315	transmitter-gated ion channel activity involved in regulation of postsynaptic membrane potential	14	1	3.8	0.98824
GO:0070266	necroptotic process	27	10	7.35	0.20606		GO:0015932	nucleobase-containing compound transmembrane transporter activity	26	4	7.07	0.98825
GO:0045806	negative regulation of endocytosis	27	10	7.35	0.20606		GO:1901505	carbohydrate derivative transmembrane transporter activity	27	3	7.34	0.98862
GO:0031325	positive regulation of cellular metabolic process	2031	565	552.56	0.20608		GO:0016627	oxidoreductase activity, acting on the CH-CH group of donors	38	8	10.33	0.9887
GO:1901800	positive regulation of proteasomal protein catabolic process	76	23	20.68	0.20614		GO:0051879	Hsp90 protein binding	33	4	8.97	0.98954
GO:0071295	cellular response to vitamin	18	4	4.9	0.20618		GO:0070491	repressing transcription factor binding	51	12	13.86	0.99141
GO:0031103	axon regeneration	29	10	7.89	0.2062		GO:0018024	histone-lysine N-methyltransferase activity	33	4	8.97	0.99354
GO:0035195	gene silencing by miRNA	96	25	26.12	0.20622		GO:0032183	SUMO binding	16	1	4.35	0.99377
GO:0034620	cellular response to unfolded protein	103	30	28.02	0.20623		GO:0005249	voltage-gated potassium channel activity	28	2	7.61	0.9938
GO:0055070	copper ion homeostasis	12	5	3.26	0.20629		GO:0051787	misfolded protein binding	17	1	4.62	0.99547
GO:2001025	positive regulation of response to drug	12	5	3.26	0.20629		GO:0005164	tumor necrosis factor receptor binding	17	1	4.62	0.99547
GO:0001556	oocyte maturation	12	5	3.26	0.20629		GO:0042165	neurotransmitter binding	17	1	4.62	0.99547
GO:0001573	ganglioside metabolic process	12	5	3.26	0.20629		GO:0005484	SNAP receptor activity	17	1	4.62	0.99547
GO:0040020	regulation of meiotic nuclear division	12	5	3.26	0.20629		GO:0004520	endodeoxyribonuclease activity	29	4	7.88	0.9967
GO:0044320	cellular response to leptin stimulus	12	5	3.26	0.20629		GO:0008289	lipid binding	432	127	117.39	0.99705
GO:0035372	protein localization to microtubule	12	5	3.26	0.20629		GO:0003677	DNA binding	1263	290	343.22	0.9971
GO:0071360	cellular response to exogenous dsRNA	12	5	3.26	0.20629		GO:1990837	sequence-specific double-stranded DNA binding	474	111	128.81	0.99878
GO:0001991	regulation of systemic arterial blood pressure by circulatory renin-angiotensin	12	5	3.26	0.20629		GO:0000030	mannosyltransferase activity	22	1	5.98	0.99907
GO:1903429	regulation of cell maturation	12	5	3.26	0.20629		GO:0000981	DNA-binding transcription factor activity, RNA polymerase II-specific	736	163	200.01	0.99949
GO:0003418	growth plate cartilage chondrocyte differentiation	12	5	3.26	0.20629		GO:0052689	carboxylic ester hydrolase activity	68	8	18.48	0.99967
GO:0002052	positive regulation of neuroblast proliferation	12	5	3.26	0.20629		GO:0022890	inorganic cation transmembrane transporter activity	279	79	75.82	1
GO:0060831	smoothened signaling pathway involved in dorsal/ventral neural tube patterning	12	5	3.26	0.20629		GO:0016289	CoA hydrolase activity	12	4	3.26	1
GO:0071871	response to epinephrine	12	5	3.26	0.20629		GO:0016273	arginine N-methyltransferase activity	10	3	2.72	1
GO:0043248	proteasome assembly	12	5	3.26	0.20629		GO:0140323	solute:anion antiporter activity	11	3	2.99	1
GO:0060536	cartilage morphogenesis	12	5	3.26	0.20629		GO:0004112	cyclic-nucleotide phosphodiesterase activity	19	11	5.16	1
GO:2000009	negative regulation of protein localization to cell surface	12	5	3.26	0.20629		GO:0016229	steroid dehydrogenase activity	13	2	3.53	1
GO:0071577	zinc ion transmembrane transport	12	5	3.26	0.20629		GO:0140318	protein transporter activity	11	5	2.99	1
GO:0042401	cellular biogenic amine biosynthetic process	12	5	3.26	0.20629		GO:0008509	anion transmembrane transporter activity	153	37	41.58	1
GO:2000369	regulation of clathrin-dependent endocytosis	12	5	3.26	0.20629		GO:0070325	lipoprotein particle receptor binding	14	2	3.8	1
GO:0034349	glial cell apoptotic process	12	5	3.26	0.20629		GO:0016248	channel inhibitor activity	22	6	5.98	1
GO:0060972	left/right pattern formation	12	5	3.26	0.20629		GO:0015294	solute:cation symporter activity	35	11	9.51	1
GO:0050427	3'-phosphoadenosine 5'-phosphosulfate metabolic process	12	5	3.26	0.20629		GO:0030414	peptidase inhibitor activity	58	22	15.76	1
GO:0031953	negative regulation of protein autophosphorylation	12	5	3.26	0.20629		GO:0015298	solute:cation antiporter activity	20	4	5.43	1
GO:0090141	positive regulation of mitochondrial fission	12	5	3.26	0.20629		GO:0022824	transmitter-gated ion channel activity	15	1	4.08	1
GO:2000726	negative regulation of cardiac muscle cell differentiation	12	5	3.26	0.20629		GO:0015267	channel activity	188	43	51.09	1
GO:0048070	regulation of developmental pigmentation	12	5	3.26	0.20629		GO:0061650	ubiquitin-like protein conjugating enzyme activity	26	9	7.07	1
GO:0099024	plasma membrane invagination	39	9	10.61	0.20631		GO:0015252	proton channel activity	15	7	4.08	1
GO:0006007	glucose catabolic process	28	6	7.62	0.20631		GO:0022843	voltage-gated cation channel activity	51	5	13.86	1
GO:0060711	labyrinthine layer development	28	6	7.62	0.20631		GO:0052866	phosphatidylinositol phosphate phosphatase activity	24	7	6.52	1
GO:0045931	positive regulation of mitotic cell cycle	100	35	27.21	0.20633		GO:0070011	peptidase activity, acting on L-amino acid peptides	318	104	86.42	1
GO:0008038	neuron recognition	29	8	7.89	0.2067		GO:0140033	acetylation-dependent protein binding	15	10	4.08	1
GO:0097553	calcium ion transmembrane import into cytosol	77	17	20.95	0.20674		GO:0140034	methylation-dependent protein binding	46	14	12.5	1
GO:0010975	regulation of neuron projection development	317	98	86.24	0.20685		GO:0098531	ligand-activated transcription factor activity	30	6	8.15	1
GO:2000826	regulation of heart morphogenesis	24	6	6.53	0.20687		GO:0022832	voltage-gated channel activity	81	11	22.01	1
GO:0010001	glial cell differentiation	127	44	34.55	0.20741		GO:0022834	ligand-gated channel activity	45	8	12.23	1
GO:0030099	myeloid cell differentiation	250	75	68.02	0.20795		GO:0022835	transmitter-gated channel activity	15	1	4.08	1
GO:0007416	synapse assembly	82	25	22.31	0.20828		GO:0022836	gated channel activity	131	23	35.6	1
GO:0045123	cellular extravasation	35	15	9.52	0.20832		GO:0015276	ligand-gated ion channel activity	45	8	12.23	1
GO:2000241	regulation of reproductive process	71	23	19.32	0.20871		GO:0046873	metal ion transmembrane transporter activity	189	47	51.36	1
GO:0071542	dopaminergic neuron differentiation	20	8	5.44	0.20897		GO:0016796	exonuclease activity, active with either ribo- or deoxyribonucleic acids and producing 5'-phosphomonoesters	49	12	13.32	1
GO:0043122	regulation of I-kappaB kinase/NF-kappaB signaling	157	44	42.71	0.20925		GO:0016798	hydrolase activity, acting on glycosyl bonds	69	16	18.75	1
GO:0034341	response to interferon-gamma	99	28	26.93	0.2093		GO:0019001	guanyl nucleotide binding	250	75	67.94	1
GO:0002548	monocyte chemotaxis	24	7	6.53	0.20943		GO:0016675	oxidoreductase activity, acting on a heme group of donors	20	13	5.43	1
GO:0051028	mRNA transport	112	30	30.47	0.20948		GO:0016676	oxidoreductase activity, acting on a heme group of donors, oxygen as acceptor	19	13	5.16	1
GO:0019730	antimicrobial humoral response	19	5	5.17	0.20957		GO:0101005	ubiquitinyl hydrolase activity	76	23	20.65	1
GO:0060393	regulation of pathway-restricted SMAD protein phosphorylation	40	9	10.88	0.20996		GO:0004529	exodeoxyribonuclease activity	19	3	5.16	1
GO:0051321	meiotic cell cycle	124	32	33.74	0.20997		GO:0022803	passive transmembrane transporter activity	188	43	51.09	1
GO:0060443	mammary gland morphogenesis	37	8	10.07	0.21		GO:0022804	active transmembrane transporter activity	174	43	47.28	1
GO:1901605	alpha-amino acid metabolic process	134	33	36.46	0.21032		GO:0098960	postsynaptic neurotransmitter receptor activity	15	2	4.08	1
GO:0006024	glycosaminoglycan biosynthetic process	78	27	21.22	0.21052		GO:0099106	ion channel regulator activity	60	11	16.3	1
GO:1903078	positive regulation of protein localization to plasma membrane	38	13	10.34	0.2119		GO:0016769	transferase activity, transferring nitrogenous groups	15	6	4.08	1
GO:0050867	positive regulation of cell activation	176	35	47.88	0.21247		GO:0070001	aspartic-type peptidase activity	11	5	2.99	1
GO:0032496	response to lipopolysaccharide	185	46	50.33	0.213		GO:0070003	threonine-type peptidase activity	16	11	4.35	1
GO:0046677	response to antibiotic	208	65	56.59	0.21589		GO:0140457	protein demethylase activity	22	7	5.98	1
GO:0040014	regulation of multicellular organism growth	41	14	11.15	0.21798		GO:0016757	transferase activity, transferring glycosyl groups	178	37	48.37	1
GO:0051181	cofactor transport	25	9	6.8	0.21822		GO:0004532	exoribonuclease activity	35	9	9.51	1
GO:1904837	beta-catenin-TCF complex assembly	25	9	6.8	0.21822		GO:0004536	deoxyribonuclease activity	41	6	11.14	1
GO:1902600	proton transmembrane transport	100	37	27.21	0.2227		GO:0016638	oxidoreductase activity, acting on the CH-NH2 group of donors	13	3	3.53	1
GO:0038096	Fc-gamma receptor signaling pathway involved in phagocytosis	62	20	16.87	0.22281		GO:0016788	hydrolase activity, acting on ester bonds	474	120	128.81	1
GO:0045087	innate immune response	399	128	108.55	0.22426		GO:0016772	transferase activity, transferring phosphorus-containing groups	647	193	175.82	1
GO:0015012	heparan sulfate proteoglycan biosynthetic process	22	8	5.99	0.2287		GO:0015923	mannosidase activity	11	3	2.99	1
GO:0030513	positive regulation of BMP signaling pathway	22	8	5.99	0.2287		GO:0016776	phosphotransferase activity, phosphate group as acceptor	41	13	11.14	1
GO:0030970	retrograde protein transport, ER to cytosol	22	8	5.99	0.2287		GO:0015318	inorganic molecular entity transmembrane transporter activity	381	102	103.54	1
GO:0032729	positive regulation of interferon-gamma production	22	8	5.99	0.2287		GO:0019707	protein-cysteine S-acyltransferase activity	18	5	4.89	1
GO:0008283	cell population proliferation	1108	336	301.45	0.22897		GO:0032813	tumor necrosis factor receptor superfamily binding	28	3	7.61	1
GO:0034622	cellular protein-containing complex assembly	684	207	186.09	0.22918		GO:0050136	NADH dehydrogenase (quinone) activity	30	27	8.15	1
GO:0007264	small GTPase mediated signal transduction	377	113	102.57	0.22962		GO:0043167	ion binding	3711	1046	1008.45	1
GO:0046330	positive regulation of JNK cascade	92	31	25.03	0.23017		GO:0061733	peptide-lysine-N-acetyltransferase activity	56	18	15.22	1
GO:0071320	cellular response to cAMP	32	11	8.71	0.23325		GO:0034212	peptide N-acetyltransferase activity	64	21	17.39	1
GO:0021549	cerebellum development	67	19	18.23	0.23391		GO:0015077	monovalent inorganic cation transmembrane transporter activity	169	50	45.93	1
GO:0001932	regulation of protein phosphorylation	870	253	236.7	0.23448		GO:0033558	protein deacetylase activity	23	5	6.25	1
GO:0007409	axonogenesis	284	73	77.27	0.23615		GO:0043177	organic acid binding	106	29	28.81	1
GO:0006091	generation of precursor metabolites and energy	384	156	104.47	0.23742		GO:0001883	purine nucleoside binding	244	73	66.31	1
GO:0010721	negative regulation of cell development	192	56	52.24	0.23921		GO:0071617	lysophospholipid acyltransferase activity	11	1	2.99	1
GO:0043171	peptide catabolic process	19	7	5.17	0.23988		GO:0016701	oxidoreductase activity, acting on single donors with incorporation of molecular oxygen	14	4	3.8	1
GO:0000289	nuclear-transcribed mRNA poly(A) tail shortening	33	10	8.98	0.24016		GO:0016411	acylglycerol O-acyltransferase activity	11	1	2.99	1
GO:0120163	negative regulation of cold-induced thermogenesis	39	13	10.61	0.24339		GO:0009678	pyrophosphate hydrolysis-driven proton transmembrane transporter activity	18	3	4.89	1
GO:0006081	cellular aldehyde metabolic process	40	11	10.88	0.24605		GO:0005261	cation channel activity	143	32	38.86	1
GO:0032755	positive regulation of interleukin-6 production	45	11	12.24	0.24663		GO:0036094	small molecule binding	1630	472	442.95	1
GO:0010952	positive regulation of peptidase activity	115	44	31.29	0.24824		GO:0019887	protein kinase regulator activity	123	32	33.42	1
GO:0008284	positive regulation of cell population proliferation	501	142	136.3	0.24874		GO:0019198	transmembrane receptor protein phosphatase activity	10	5	2.72	1
GO:0042981	regulation of apoptotic process	940	278	255.74	0.24885		GO:0019199	transmembrane receptor protein kinase activity	59	20	16.03	1
GO:0070509	calcium ion import	44	19	11.97	0.25009		GO:0033549	MAP kinase phosphatase activity	10	1	2.72	1
GO:0035282	segmentation	57	21	15.51	0.25058		GO:0098772	molecular function regulator	951	257	258.43	1
GO:2000179	positive regulation of neural precursor cell proliferation	28	11	7.62	0.25126		GO:0016893	endonuclease activity, active with either ribo- or deoxyribonucleic acids and producing 5'-phosphomonoesters	32	9	8.7	1
GO:0007129	synapsis	16	6	4.35	0.25182		GO:0030551	cyclic nucleotide binding	22	8	5.98	1
GO:0051180	vitamin transport	16	6	4.35	0.25182		GO:0015002	heme-copper terminal oxidase activity	19	13	5.16	1
GO:0060251	regulation of glial cell proliferation	16	6	4.35	0.25182		GO:0004675	transmembrane receptor protein serine/threonine kinase activity	13	5	3.53	1
GO:0062009	secondary palate development	16	6	4.35	0.25182		GO:0044390	ubiquitin-like protein conjugating enzyme binding	32	7	8.7	1
GO:0006309	apoptotic DNA fragmentation	16	6	4.35	0.25182		GO:0017171	serine hydrolase activity	56	19	15.22	1
GO:0071850	mitotic cell cycle arrest	16	6	4.35	0.25182		GO:0023023	MHC protein complex binding	16	2	4.35	1
GO:0033692	cellular polysaccharide biosynthetic process	48	13	13.06	0.25237		GO:0035258	steroid hormone receptor binding	72	21	19.57	1
GO:0000387	spliceosomal snRNP assembly	26	7	7.07	0.25237		GO:0019840	isoprenoid binding	14	3	3.8	1
GO:0043547	positive regulation of GTPase activity	270	76	73.46	0.25482		GO:0003954	NADH dehydrogenase activity	30	27	8.15	1
GO:0032102	negative regulation of response to external stimulus	210	67	57.13	0.25489		GO:0032550	purine ribonucleoside binding	241	73	65.49	1
GO:0022607	cellular component assembly	1967	585	535.15	0.25668		GO:0016864	intramolecular oxidoreductase activity, transposing S-S bonds	12	3	3.26	1
GO:0050769	positive regulation of neurogenesis	277	99	75.36	0.2577		GO:0032555	purine ribonucleotide binding	1261	367	342.67	1
GO:0000413	protein peptidyl-prolyl isomerization	26	9	7.07	0.25821		GO:0050997	quaternary ammonium group binding	15	4	4.08	1
GO:1903955	positive regulation of protein targeting to mitochondrion	26	9	7.07	0.25821		GO:0004030	aldehyde dehydrogenase [NAD(P)+] activity	11	4	2.99	1
GO:0072330	monocarboxylic acid biosynthetic process	136	38	37	0.25859		GO:1901265	nucleoside phosphate binding	1440	419	391.31	1
GO:0010948	negative regulation of cell cycle process	238	84	64.75	0.25906		GO:0005216	ion channel activity	177	40	48.1	1
GO:0007015	actin filament organization	285	87	77.54	0.25911		GO:0042171	lysophosphatidic acid acyltransferase activity	10	1	2.72	1
GO:0048839	inner ear development	109	29	29.66	0.25928		GO:0005230	extracellular ligand-gated ion channel activity	20	5	5.43	1
GO:0043312	neutrophil degranulation	293	85	79.71	0.25985		GO:0016875	ligase activity, forming carbon-oxygen bonds	33	7	8.97	1
GO:0006612	protein targeting to membrane	124	26	33.74	0.26065		GO:0044389	ubiquitin-like protein ligase binding	221	61	60.06	1
GO:0032355	response to estradiol	84	22	22.85	0.26131		GO:0016877	ligase activity, forming carbon-sulfur bonds	29	9	7.88	1
GO:0032963	collagen metabolic process	69	26	18.77	0.26275		GO:0016825	hydrolase activity, acting on acid phosphorus-nitrogen bonds	56	19	15.22	1
GO:0042133	neurotransmitter metabolic process	85	28	23.13	0.26346		GO:0140110	transcription regulator activity	1064	249	289.14	1
GO:0043066	negative regulation of apoptotic process	532	148	144.74	0.26363		GO:0000217	DNA secondary structure binding	15	2	4.08	1
GO:0061099	negative regulation of protein tyrosine kinase activity	23	10	6.26	0.2638		GO:0060589	nucleoside-triphosphatase regulator activity	246	65	66.85	1
GO:0043114	regulation of vascular permeability	24	10	6.53	0.26388		GO:0016817	hydrolase activity, acting on acid anhydrides	564	164	153.26	1
GO:1903828	negative regulation of cellular protein localization	86	26	23.4	0.26414		GO:0005342	organic acid transmembrane transporter activity	73	18	19.84	1
GO:0042698	ovulation cycle	42	14	11.43	0.26415		GO:0003674	molecular_function	9358	2543	2543	1
GO:0030212	hyaluronan metabolic process	25	9	6.8	0.26426		GO:0008187	poly-pyrimidine tract binding	19	9	5.16	1
GO:0010738	regulation of protein kinase A signaling	13	5	3.54	0.26448		GO:0008173	RNA methyltransferase activity	56	12	15.22	1
GO:0045624	positive regulation of T-helper cell differentiation	13	5	3.54	0.26448		GO:0140102	catalytic activity, acting on a rRNA	16	5	4.35	1
GO:0010874	regulation of cholesterol efflux	13	5	3.54	0.26448		GO:0097747	RNA polymerase activity	29	7	7.88	1
GO:0007095	mitotic G2 DNA damage checkpoint	13	5	3.54	0.26448		GO:0051540	metal cluster binding	45	19	12.23	1
GO:1900037	regulation of cellular response to hypoxia	13	5	3.54	0.26448		GO:0120013	lipid transfer activity	23	4	6.25	1
GO:0045987	positive regulation of smooth muscle contraction	13	5	3.54	0.26448		GO:0061134	peptidase regulator activity	84	35	22.83	1
GO:0003071	renal system process involved in regulation of systemic arterial blood pressure	13	5	3.54	0.26448		GO:0033612	receptor serine/threonine kinase binding	12	2	3.26	1
GO:0035455	response to interferon-alpha	13	5	3.54	0.26448		GO:0097472	cyclin-dependent protein kinase activity	20	5	5.43	1
GO:0055119	relaxation of cardiac muscle	13	5	3.54	0.26448		GO:0044769	ATPase activity, coupled to transmembrane movement of ions, rotational mechanism	14	3	3.8	1
GO:0035162	embryonic hemopoiesis	13	5	3.54	0.26448		GO:0140296	general transcription initiation factor binding	34	10	9.24	1
GO:0006000	fructose metabolic process	13	5	3.54	0.26448		GO:0071813	lipoprotein particle binding	17	2	4.62	1
GO:1904706	negative regulation of vascular smooth muscle cell proliferation	13	5	3.54	0.26448		GO:0071814	protein-lipid complex binding	17	2	4.62	1
GO:0046037	GMP metabolic process	13	5	3.54	0.26448		GO:0042285	xylosyltransferase activity	10	5	2.72	1
GO:0060261	positive regulation of transcription initiation from RNA polymerase II promoter	13	5	3.54	0.26448		GO:0001216	DNA-binding transcription activator activity	218	52	59.24	1
GO:0015740	C4-dicarboxylate transport	13	5	3.54	0.26448		GO:0001217	DNA-binding transcription repressor activity	129	32	35.06	1
GO:0062033	positive regulation of mitotic sister chromatid segregation	13	5	3.54	0.26448		GO:0042287	MHC protein binding	15	1	4.08	1
GO:0003433	chondrocyte development involved in endochondral bone morphogenesis	13	5	3.54	0.26448		GO:0140272	exogenous protein binding	45	10	12.23	1
GO:0035855	megakaryocyte development	13	5	3.54	0.26448		GO:0017091	AU-rich element binding	18	4	4.89	1
GO:0022010	central nervous system myelination	13	5	3.54	0.26448		GO:0001098	basal transcription machinery binding	48	12	13.04	1
[truncated: 4,614 more rows]

## Sheet: wk4
BP.GO.ID	Term	Annotated	Significant	Expected	raw.p.value		MF.GO.ID	Term	Annotated	Significant	Expected	raw.p.value		CC.GO.ID	Term	Annotated	Significant	Expected	raw.p.value
[truncated: 5,515 more rows]

[truncated: 1 more sheets: wk8]
