# Supplementary material for: Transcriptional time course after rotator cuff repair in 6 month old female rabbits
Source: Front Physiol. 2023 May 9;14:1164055. doi: 10.3389/fphys.2023.1164055 (PMC10203179; doi:10.3389/fphys.2023.1164055)
Supplement: Supplementary file 6 [file DataSheet8.XLSX]

## Sheet: consensusAnalysis-CombinedNetwo
Probe	GeneSymbol	EntrezID	ModuleLabel
ENSOCUG00000000737	NR4A3	54840	0
ENSOCUG00000001859	NUDT7	54464	0
ENSOCUG00000002937	ANKDD1B	2580	0
ENSOCUG00000002983	AKNAD1	23348	0
ENSOCUG00000003001	TNNI3K	7529	0
ENSOCUG00000003336	RPS6	79171	0
ENSOCUG00000003462	EIF2B1	55362	0
ENSOCUG00000003807	SUV39H1	8462	0
ENSOCUG00000003855	SNAP29	nan	0
ENSOCUG00000004141	LETM2	4627	0
ENSOCUG00000005726	MRPL17	79890	0
ENSOCUG00000006082	DDX11	134147	0
ENSOCUG00000007398	DR1	784	0
ENSOCUG00000008195	ZNF207	25900	0
ENSOCUG00000008735	MAK16	83734	0
ENSOCUG00000008830	PEX1	361	0
ENSOCUG00000009416	DHX35	8654	0
ENSOCUG00000009455	FRRS1	142940	0
ENSOCUG00000009775	TEX14	11244	0
ENSOCUG00000010026	ABHD14A-ACY1	286826	0
ENSOCUG00000011537	nan	nan	0
ENSOCUG00000011569	GLRA2	9853	0
ENSOCUG00000011787	ANXA13	10899	0
ENSOCUG00000012010	TNKS2	7189	0
ENSOCUG00000014352	GATM	5208	0
ENSOCUG00000014847	GTPBP10	8743	0
ENSOCUG00000016499	NQO2	55332	0
ENSOCUG00000016940	TRIM3	51294	0
ENSOCUG00000016955	TMEM164	26515	0
ENSOCUG00000017732	CDH18	1198	0
ENSOCUG00000017825	METTL25	2230	0
ENSOCUG00000018609	nan	nan	0
ENSOCUG00000021885	SH2D3C	102724307	0
ENSOCUG00000022010	MACIR	nan	0
ENSOCUG00000022085	nan	54663	0
ENSOCUG00000024173	NA	3745	0
ENSOCUG00000025355	NA	5627	0
ENSOCUG00000025458	NA	11186	0
ENSOCUG00000025652	RTL8C	23432	0
ENSOCUG00000025704	RPL7L1	7353	0
ENSOCUG00000026595	NA	79078	0
ENSOCUG00000027066	RGS2	440957	0
ENSOCUG00000027099	RPL34	3037	0
ENSOCUG00000027985	NA	NA	0
ENSOCUG00000028134	NA	1933	0
ENSOCUG00000029427	MANEA	NA	0
ENSOCUG00000029517	NA	7329	0
ENSOCUG00000000737	NR4A3	54840	0
ENSOCUG00000001859	NUDT7	54464	0
ENSOCUG00000002937	ANKDD1B	2580	0
ENSOCUG00000002983	AKNAD1	23348	0
ENSOCUG00000003001	TNNI3K	7529	0
ENSOCUG00000003336	RPS6	79171	0
ENSOCUG00000003462	EIF2B1	55362	0
ENSOCUG00000003807	SUV39H1	8462	0
ENSOCUG00000003855	SNAP29	nan	0
ENSOCUG00000004141	LETM2	4627	0
ENSOCUG00000005726	MRPL17	79890	0
ENSOCUG00000006082	DDX11	134147	0
ENSOCUG00000007398	DR1	784	0
ENSOCUG00000008195	ZNF207	25900	0
ENSOCUG00000008735	MAK16	83734	0
ENSOCUG00000008830	PEX1	361	0
ENSOCUG00000009416	DHX35	8654	0
ENSOCUG00000009455	FRRS1	142940	0
ENSOCUG00000009775	TEX14	11244	0
ENSOCUG00000010026	ABHD14A-ACY1	286826	0
ENSOCUG00000011537	nan	nan	0
ENSOCUG00000011569	GLRA2	9853	0
ENSOCUG00000011787	ANXA13	10899	0
ENSOCUG00000012010	TNKS2	7189	0
ENSOCUG00000014352	GATM	5208	0
ENSOCUG00000014847	GTPBP10	8743	0
ENSOCUG00000016499	NQO2	55332	0
ENSOCUG00000016940	TRIM3	51294	0
ENSOCUG00000016955	TMEM164	26515	0
ENSOCUG00000017732	CDH18	1198	0
ENSOCUG00000017825	METTL25	2230	0
ENSOCUG00000018609	nan	nan	0
ENSOCUG00000021885	SH2D3C	102724307	0
ENSOCUG00000022010	MACIR	nan	0
ENSOCUG00000022085	nan	54663	0
ENSOCUG00000024173	NA	3745	0
ENSOCUG00000025355	NA	5627	0
ENSOCUG00000025458	NA	11186	0
ENSOCUG00000025652	RTL8C	23432	0
ENSOCUG00000025704	RPL7L1	7353	0
ENSOCUG00000026595	NA	79078	0
ENSOCUG00000027066	RGS2	440957	0
ENSOCUG00000027099	RPL34	3037	0
ENSOCUG00000027985	NA	NA	0
ENSOCUG00000028134	NA	1933	0
ENSOCUG00000029427	MANEA	NA	0
ENSOCUG00000029517	NA	7329	0
ENSOCUG00000000007	GLIPR2	152007	1
ENSOCUG00000000013	RAD18	56852	1
ENSOCUG00000000022	YARS2	51067	1
ENSOCUG00000000025	SLCO2A1	84858	1
ENSOCUG00000000034	ELP3	153222	1
ENSOCUG00000000040	BNIP1	nan	1
ENSOCUG00000000049	MASP1	1657	1
ENSOCUG00000000085	TM2D2	23519	1
ENSOCUG00000000094	PTGIS	5929	1
ENSOCUG00000000100	nan	91749	1
ENSOCUG00000000104	ERG	23384	1
ENSOCUG00000000105	SPECC1L	65258	1
ENSOCUG00000000107	MPPE1	10124	1
ENSOCUG00000000108	ARL4A	56999	1
ENSOCUG00000000120	ADCYAP1R1	122769	1
ENSOCUG00000000146	IQGAP1	1036	1
ENSOCUG00000000149	MSN	80267	1
ENSOCUG00000000159	RGMB	6452	1
ENSOCUG00000000227	ASAP3	55466	1
ENSOCUG00000000247	CHPF2	nan	1
ENSOCUG00000000258	PDGFRA	317649	1
ENSOCUG00000000274	MRTO4	4343	1
ENSOCUG00000000278	RTF1	284467	1
ENSOCUG00000000285	LBR	84455	1
ENSOCUG00000000289	PLEKHG3	5099	1
ENSOCUG00000000290	PCDH7	23190	1
ENSOCUG00000000301	NDE1	nan	1
ENSOCUG00000000305	RASGRP4	245812	1
ENSOCUG00000000306	CNPY4	nan	1
ENSOCUG00000000312	IGDCC4	2892	1
ENSOCUG00000000318	FAM168A	22845	1
ENSOCUG00000000325	GJA4	80821	1
ENSOCUG00000000331	RAB2B	79725	1
ENSOCUG00000000348	GPLD1	4580	1
ENSOCUG00000000354	RPP40	1271	1
ENSOCUG00000000356	GBA	138716	1
ENSOCUG00000000360	CDH6	10280	1
ENSOCUG00000000377	GTSE1	7474	1
ENSOCUG00000000382	SLC12A9	9149	1
ENSOCUG00000000397	KALRN	3655	1
ENSOCUG00000000403	ITGA6	23523	1
ENSOCUG00000000409	COL6A2	201266	1
ENSOCUG00000000426	RAB29	54737	1
ENSOCUG00000000431	CRABP1	1315	1
ENSOCUG00000000444	ACP6	587	1
ENSOCUG00000000462	OXR1	9330	1
ENSOCUG00000000472	COG2	1892	1
ENSOCUG00000000475	KCTD10	22913	1
ENSOCUG00000000477	RALY	196743	1
ENSOCUG00000000482	NUDT6	92170	1
ENSOCUG00000000493	PITPNM2	64801	1
ENSOCUG00000000510	PPRC1	23760	1
ENSOCUG00000000532	WLS	84830	1
ENSOCUG00000000539	KCNMB1	30820	1
ENSOCUG00000000554	NME6	84106	1
ENSOCUG00000000557	NLRC5	4542	1
ENSOCUG00000000561	nan	8761	1
ENSOCUG00000000562	PABPC4	221184	1
ENSOCUG00000000589	nan	51109	1
ENSOCUG00000000593	ZFYVE26	9681	1
ENSOCUG00000000594	DEPDC5	84287	1
ENSOCUG00000000608	PTGFRN	60681	1
ENSOCUG00000000615	ANKRA2	84135	1
ENSOCUG00000000630	BCL7A	22839	1
ENSOCUG00000000638	GLI2	55422	1
ENSOCUG00000000651	LDLR	57447	1
ENSOCUG00000000653	NDRG2	651	1
ENSOCUG00000000673	GEMIN2	3741	1
ENSOCUG00000000674	KCNA5	27072	1
ENSOCUG00000000679	USP20	94056	1
ENSOCUG00000000684	TARS1	54938	1
ENSOCUG00000000703	MOCOS	80206	1
ENSOCUG00000000715	CD44	94240	1
ENSOCUG00000000721	PAMR1	152579	1
ENSOCUG00000000722	SCFD2	9056	1
ENSOCUG00000000738	APTX	5476	1
ENSOCUG00000000744	PLTP	nan	1
ENSOCUG00000000769	ETFA	23592	1
ENSOCUG00000000786	EPHA2	339896	1
ENSOCUG00000000790	NDUFS4	6152	1
ENSOCUG00000000792	EPS8	63928	1
ENSOCUG00000000794	CDR2L	7763	1
ENSOCUG00000000795	ZFAND5	59285	1
ENSOCUG00000000802	WIPF3	6314	1
ENSOCUG00000000804	SCRN1	55033	1
ENSOCUG00000000828	FLNB	nan	1
ENSOCUG00000000830	nan	1776	1
ENSOCUG00000000832	ABHD6	54899	1
ENSOCUG00000000835	SPR	26056	1
ENSOCUG00000000847	PTPRD	6830	1
ENSOCUG00000000849	CBFA2T2	nan	1
ENSOCUG00000000857	FUT10	9618	1
ENSOCUG00000000859	TRAF4	3732	1
ENSOCUG00000000864	CADM1	415	1
ENSOCUG00000000880	FLNA	2010	1
ENSOCUG00000000907	STK35	57531	1
ENSOCUG00000000915	DTX3	79837	1
ENSOCUG00000000921	MYO19	4682	1
ENSOCUG00000000931	GNB4	131616	1
ENSOCUG00000000982	DMAC1	57048	1
ENSOCUG00000001002	ZCCHC7	8021	1
ENSOCUG00000001035	ADAMTS2	8831	1
ENSOCUG00000001060	ANKRD13A	nan	1
ENSOCUG00000001062	C8orf37	nan	1
ENSOCUG00000001069	nan	8139	1
ENSOCUG00000001076	SOCS6	154810	1
ENSOCUG00000001086	RMDN1	51260	1
ENSOCUG00000001093	COMMD1	79101	1
ENSOCUG00000001108	SPAG7	23125	1
ENSOCUG00000001111	NAA10	5108	1
ENSOCUG00000001121	ATIC	51101	1
ENSOCUG00000001136	TMEM204	10186	1
ENSOCUG00000001162	SERINC4	nan	1
ENSOCUG00000001168	LUZP1	8490	1
ENSOCUG00000001169	RGS5	81554	1
ENSOCUG00000001171	NUF2	165055	1
ENSOCUG00000001175	HACD2	3588	1
ENSOCUG00000001177	IL10RB	149297	1
ENSOCUG00000001178	FAM78B	26084	1
ENSOCUG00000001191	LYRM1	6567	1
ENSOCUG00000001197	SLC16A2	113402	1
ENSOCUG00000001217	MARCHF7	5264	1
ENSOCUG00000001221	nan	nan	1
ENSOCUG00000001229	IQCG	nan	1
ENSOCUG00000001250	EDNRA	nan	1
ENSOCUG00000001279	TSPAN2	nan	1
ENSOCUG00000001280	nan	91833	1
ENSOCUG00000001295	POLB	57449	1
ENSOCUG00000001297	PLEKHG5	84953	1
ENSOCUG00000001315	SUGP2	286148	1
ENSOCUG00000001360	GAB3	26589	1
ENSOCUG00000001362	MRPL46	7253	1
ENSOCUG00000001379	nan	7570	1
ENSOCUG00000001398	NAT10	29781	1
ENSOCUG00000001407	MAGI2	22905	1
ENSOCUG00000001412	IGFBP6	9416	1
ENSOCUG00000001414	DDX23	10213	1
ENSOCUG00000001419	CSAD	8867	1
ENSOCUG00000001426	ITGB7	6629	1
ENSOCUG00000001432	nan	9517	1
ENSOCUG00000001439	FAT1	84626	1
ENSOCUG00000001447	DOCK1	55208	1
ENSOCUG00000001457	MYF6	nan	1
ENSOCUG00000001464	UBA2	5069	1
ENSOCUG00000001465	PAPPA	79590	1
ENSOCUG00000001466	MRPL24	10395	1
ENSOCUG00000001469	PDCL3	nan	1
ENSOCUG00000001496	STARD7	2173	1
ENSOCUG00000001504	RPA1	9559	1
ENSOCUG00000001530	RANBP3	4005	1
ENSOCUG00000001536	nan	nan	1
ENSOCUG00000001537	nan	8767	1
ENSOCUG00000001599	FLRT3	116843	1
ENSOCUG00000001605	CCDC127	6206	1
ENSOCUG00000001613	AMER1	5125	1
ENSOCUG00000001633	HPS1	51096	1
ENSOCUG00000001638	HPSE2	7879	1
ENSOCUG00000001646	ZNHIT1	4012	1
ENSOCUG00000001657	CREM	9601	1
ENSOCUG00000001677	CYB561A3	22985	1
ENSOCUG00000001683	SDHAF2	55017	1
ENSOCUG00000001691	ATL3	382	1
ENSOCUG00000001692	ARF6	nan	1
ENSOCUG00000001723	ZFHX4	5159	1
ENSOCUG00000001725	PDGFRB	7481	1
ENSOCUG00000001726	WNT11	6573	1
ENSOCUG00000001727	SLC19A1	56262	1
ENSOCUG00000001729	LRRC8A	399979	1
ENSOCUG00000001748	TMTC1	25766	1
ENSOCUG00000001754	FMNL3	7140	1
ENSOCUG00000001764	nan	27123	1
ENSOCUG00000001765	DKK2	nan	1
ENSOCUG00000001779	ZDHHC9	80243	1
ENSOCUG00000001781	PREX2	9275	1
ENSOCUG00000001783	TBL2	nan	1
ENSOCUG00000001790	WIPI2	23527	1
ENSOCUG00000001799	EPB41L2	93986	1
ENSOCUG00000001801	FOXP2	51226	1
ENSOCUG00000001826	KLHL4	55219	1
ENSOCUG00000001827	MACO1	64781	1
ENSOCUG00000001832	nan	10486	1
ENSOCUG00000001853	SLC15A2	65986	1
ENSOCUG00000001870	FAM180A	8527	1
ENSOCUG00000001879	SPAG1	4116	1
ENSOCUG00000001885	GSDMD	23313	1
ENSOCUG00000001907	TMEM63A	10533	1
ENSOCUG00000001933	PTPRJ	9181	1
ENSOCUG00000001937	ARHGEF2	4047	1
ENSOCUG00000001951	ATP23	57103	1
ENSOCUG00000001957	UBL3	10635	1
ENSOCUG00000001963	TNS1	23395	1
ENSOCUG00000001964	LARS2	4595	1
ENSOCUG00000001966	MUTYH	659	1
ENSOCUG00000002000	SGCD	9295	1
ENSOCUG00000002009	NCF2	2135	1
ENSOCUG00000002026	TBX18	26121	1
ENSOCUG00000002042	NAALADL2	9255	1
ENSOCUG00000002043	AIMP1	55171	1
ENSOCUG00000002066	C11orf49	137964	1
ENSOCUG00000002071	GPAT4	285966	1
ENSOCUG00000002090	RASSF2	10229	1
ENSOCUG00000002095	NR1H3	89848	1
ENSOCUG00000002109	nan	2794	1
ENSOCUG00000002120	CMIP	23	1
ENSOCUG00000002126	TSEN15	168850	1
ENSOCUG00000002134	EMP3	6890	1
ENSOCUG00000002135	TAP1	7360	1
ENSOCUG00000002144	TMED8	5170	1
ENSOCUG00000002149	MRPS18B	nan	1
ENSOCUG00000002158	CASP2	5782	1
ENSOCUG00000002171	TRAPPC6B	170954	1
ENSOCUG00000002172	PPP1R18	5837	1
ENSOCUG00000002174	nan	5411	1
ENSOCUG00000002177	SERHL2	9399	1
ENSOCUG00000002186	PACRGL	203068	1
ENSOCUG00000002192	PGAP1	9688	1
ENSOCUG00000002203	PTN	50628	1
ENSOCUG00000002207	RABIF	79921	1
ENSOCUG00000002235	MCMBP	9710	1
ENSOCUG00000002236	GARRE1	26017	1
ENSOCUG00000002250	GGT7	92241	1
ENSOCUG00000002253	CORO1A	23268	1
ENSOCUG00000002258	MAP3K2	9019	1
ENSOCUG00000002264	ADCY10	2937	1
ENSOCUG00000002281	CYP2U1	55194	1
ENSOCUG00000002296	GCOM1	65082	1
ENSOCUG00000002302	ZNF318	10038	1
ENSOCUG00000002309	SNX11	7128	1
ENSOCUG00000002312	TEP1	3985	1
ENSOCUG00000002316	RPAP3	81788	1
ENSOCUG00000002325	ZNF609	4591	1
ENSOCUG00000002344	SEMA3B	1104	1
ENSOCUG00000002358	ARHGAP30	nan	1
ENSOCUG00000002394	WASF2	27005	1
ENSOCUG00000002407	MFAP5	26297	1
ENSOCUG00000002414	ASAP1	4615	1
ENSOCUG00000002417	MYD88	113174	1
ENSOCUG00000002418	SAAL1	4967	1
ENSOCUG00000002419	OGDH	10322	1
ENSOCUG00000002429	CCT7	3749	1
ENSOCUG00000002435	HBQ1	93081	1
ENSOCUG00000002436	TEX30	10898	1
ENSOCUG00000002439	ACVR1	55206	1
ENSOCUG00000002455	STAT1	56181	1
ENSOCUG00000002456	MTFR1L	79000	1
ENSOCUG00000002462	SLC24A2	81037	1
ENSOCUG00000002489	TAP2	948	1
ENSOCUG00000002500	PLSCR5	nan	1
ENSOCUG00000002530	PTGS1	56888	1
ENSOCUG00000002533	KCMF1	nan	1
ENSOCUG00000002541	BNIP3	8454	1
ENSOCUG00000002553	EMILIN2	51534	1
ENSOCUG00000002562	PODN	112483	1
ENSOCUG00000002580	CHRNA7	5885	1
ENSOCUG00000002583	LSM2	128553	1
ENSOCUG00000002587	TSHZ2	57587	1
ENSOCUG00000002660	CALHM5	6383	1
ENSOCUG00000002662	SDC2	64599	1
ENSOCUG00000002669	TCF4	53343	1
ENSOCUG00000002670	NUDT9	3417	1
ENSOCUG00000002673	AKAP12	200576	1
ENSOCUG00000002679	COPS3	131076	1
ENSOCUG00000002705	SYDE1	84073	1
ENSOCUG00000002716	BTBD11	25843	1
ENSOCUG00000002718	MOB4	55040	1
ENSOCUG00000002727	XPO6	55719	1
ENSOCUG00000002733	CACNA1G	10500	1
ENSOCUG00000002744	HS3ST5	56652	1
ENSOCUG00000002752	S100A1	8714	1
ENSOCUG00000002754	ABCC3	26097	1
ENSOCUG00000002760	HIP1	55262	1
ENSOCUG00000002775	NSD1	79591	1
ENSOCUG00000002794	ZNF618	2329	1
ENSOCUG00000002798	ABHD12	54832	1
ENSOCUG00000002803	C1orf52	272	1
ENSOCUG00000002809	PTPRG	9880	1
ENSOCUG00000002811	ZBTB39	11318	1
ENSOCUG00000002815	IFNGR2	3656	1
ENSOCUG00000002828	IGFBP4	9851	1
ENSOCUG00000002859	ADAMTS5	55072	1
ENSOCUG00000002872	MKKS	5599	1
ENSOCUG00000002876	TBCEL	79009	1
ENSOCUG00000002882	ACAT1	182	1
ENSOCUG00000002886	ZNF329	23150	1
ENSOCUG00000002894	KIFBP	10548	1
ENSOCUG00000002895	TM9SF1	23113	1
ENSOCUG00000002915	nan	26277	1
ENSOCUG00000002951	MRPL3	7321	1
ENSOCUG00000002954	CASC3	5862	1
ENSOCUG00000002958	ADCY4	653519	1
ENSOCUG00000002966	TRPS1	51439	1
ENSOCUG00000002973	PTCH1	81621	1
ENSOCUG00000002974	KAZALD1	6814	1
ENSOCUG00000002984	DOCK9	482	1
ENSOCUG00000003003	NCOA4	4040	1
ENSOCUG00000003006	LRP6	3676	1
ENSOCUG00000003008	ITGA4	55131	1
ENSOCUG00000003010	TXNIP	10953	1
ENSOCUG00000003012	TOMM34	3614	1
ENSOCUG00000003015	IMPDH1	6789	1
ENSOCUG00000003016	STK4	128077	1
ENSOCUG00000003040	ADAMTS3	5524	1
ENSOCUG00000003045	SLC39A1	5393	1
ENSOCUG00000003046	EXOSC9	1033	1
ENSOCUG00000003063	ALDH5A1	9972	1
ENSOCUG00000003071	LPIN1	998	1
ENSOCUG00000003078	APLNR	10206	1
ENSOCUG00000003083	TRIM13	113	1
ENSOCUG00000003108	TMEM44	90826	1
ENSOCUG00000003145	UNG	51076	1
ENSOCUG00000003160	CAPN15	7414	1
ENSOCUG00000003163	VCL	57758	1
ENSOCUG00000003169	LRRFIP2	51119	1
ENSOCUG00000003189	MPLKIP	81502	1
ENSOCUG00000003204	MAP3K9	81704	1
ENSOCUG00000003209	CCBE1	85007	1
ENSOCUG00000003213	PARP12	685	1
ENSOCUG00000003217	COL23A1	2857	1
ENSOCUG00000003228	CLK4	57533	1
ENSOCUG00000003247	MRC1	84517	1
ENSOCUG00000003249	FZD1	4692	1
ENSOCUG00000003251	ZNF426	55892	1
ENSOCUG00000003338	RNF111	nan	1
ENSOCUG00000003344	IDO1	54910	1
ENSOCUG00000003362	LVRN	3631	1
ENSOCUG00000003370	MSRA	8991	1
ENSOCUG00000003373	ATE1	1593	1
ENSOCUG00000003390	PAF1	100129792	1
ENSOCUG00000003429	nan	79663	1
ENSOCUG00000003450	RPRD1B	57018	1
ENSOCUG00000003453	TMED2	57696	1
ENSOCUG00000003473	VIPR2	1979	1
ENSOCUG00000003482	PLXNA2	7267	1
ENSOCUG00000003506	RRAGA	54801	1
ENSOCUG00000003517	CARD10	1612	1
ENSOCUG00000003518	DAPK1	9912	1
ENSOCUG00000003532	SNRPN	5924	1
ENSOCUG00000003535	CP	10810	1
ENSOCUG00000003547	MRPS5	51100	1
ENSOCUG00000003584	nan	57178	1
ENSOCUG00000003600	PHC1	9738	1
ENSOCUG00000003603	EMG1	143187	1
ENSOCUG00000003609	CLHC1	79072	1
ENSOCUG00000003615	MTRR	4528	1
ENSOCUG00000003617	MTIF2	779	1
ENSOCUG00000003624	RFC3	100652824	1
ENSOCUG00000003633	GFRA1	5093	1
ENSOCUG00000003634	PCBP1	7052	1
ENSOCUG00000003637	CGNL1	9586	1
ENSOCUG00000003647	DUSP11	7511	1
ENSOCUG00000003657	STAMBP	5361	1
ENSOCUG00000003662	PLXNA1	72	1
ENSOCUG00000003675	SMIM19	nan	1
ENSOCUG00000003678	nan	nan	1
ENSOCUG00000003689	NID2	63897	1
ENSOCUG00000003698	KLF3	253461	1
ENSOCUG00000003699	ZBTB38	254042	1
ENSOCUG00000003711	ELF2	51186	1
ENSOCUG00000003733	SPOCK3	27198	1
ENSOCUG00000003757	STK32A	54665	1
ENSOCUG00000003785	HIPK1	389541	1
ENSOCUG00000003788	SGCG	9516	1
ENSOCUG00000003792	THBS1	25847	1
ENSOCUG00000003793	ANAPC13	55914	1
ENSOCUG00000003799	SSBP1	114897	1
ENSOCUG00000003810	NYAP1	7543	1
ENSOCUG00000003824	CHSY3	80024	1
ENSOCUG00000003827	SLC8B1	7430	1
ENSOCUG00000003829	EZR	92014	1
ENSOCUG00000003862	DUT	972	1
ENSOCUG00000003866	FBN1	6651	1
ENSOCUG00000003876	FHDC1	196	1
ENSOCUG00000003881	CRYZL1	672	1
ENSOCUG00000003883	BRCA1	79807	1
ENSOCUG00000003897	PRIMPOL	3843	1
ENSOCUG00000003910	ZNHIT6	255631	1
ENSOCUG00000003924	APOL4	11103	1
ENSOCUG00000003928	SEPTIN6	4089	1
ENSOCUG00000003935	TAF12	54704	1
ENSOCUG00000003958	CD163	22898	1
ENSOCUG00000003962	PHLDB2	222068	1
ENSOCUG00000003979	MANSC1	81542	1
ENSOCUG00000003982	CORO2B	6547	1
ENSOCUG00000003984	SLC8A3	25978	1
ENSOCUG00000004000	EIF4ENIF1	55748	1
ENSOCUG00000004016	RNPC3	150465	1
ENSOCUG00000004024	HSD11B1	145508	1
ENSOCUG00000004031	NUB1	3664	1
ENSOCUG00000004042	PTPRF	23435	1
ENSOCUG00000004058	PEX12	5111	1
ENSOCUG00000004075	LIN7C	192670	1
ENSOCUG00000004091	EPB41L1	83448	1
ENSOCUG00000004099	GDAP1L1	9583	1
ENSOCUG00000004107	ST3GAL2	8563	1
ENSOCUG00000004128	TBC1D9B	10421	1
ENSOCUG00000004130	COG4	7541	1
ENSOCUG00000004138	SERINC5	23450	1
ENSOCUG00000004146	nan	6667	1
ENSOCUG00000004150	FGFR1	2662	1
ENSOCUG00000004152	GDF10	79664	1
ENSOCUG00000004163	SLC25A33	3659	1
ENSOCUG00000004172	VSIG4	23550	1
ENSOCUG00000004205	PRSS35	51103	1
ENSOCUG00000004207	MRPS30	81671	1
ENSOCUG00000004224	CHST7	8665	1
ENSOCUG00000004250	HARS2	153527	1
ENSOCUG00000004255	ZMAT2	11193	1
ENSOCUG00000004256	WBP4	23173	1
ENSOCUG00000004269	TRPV4	4172	1
ENSOCUG00000004275	SEMA5A	51001	1
ENSOCUG00000004277	MAP3K3	9791	1
ENSOCUG00000004282	CD248	91298	1
ENSOCUG00000004288	LIMD2	80184	1
ENSOCUG00000004291	IGSF6	92335	1
ENSOCUG00000004295	ZRSR2	84618	1
ENSOCUG00000004302	AP1S2	114883	1
ENSOCUG00000004319	FTSJ3	160418	1
ENSOCUG00000004331	ZBTB33	nan	1
ENSOCUG00000004348	STS	57590	1
ENSOCUG00000004357	ABCC10	nan	1
ENSOCUG00000004358	nan	5270	1
ENSOCUG00000004414	RAB22A	4801	1
ENSOCUG00000004426	SOGA1	54928	1
ENSOCUG00000004447	ALPL	55571	1
ENSOCUG00000004454	DHX29	2982	1
ENSOCUG00000004455	GUCY1A1	10916	1
ENSOCUG00000004490	GUCY1A2	29108	1
ENSOCUG00000004502	RAB11FIP1	84318	1
ENSOCUG00000004509	nan	843	1
ENSOCUG00000004510	CASP10	26353	1
ENSOCUG00000004516	nan	1161	1
ENSOCUG00000004546	RFT1	56681	1
ENSOCUG00000004555	PCDHB4	1173	1
ENSOCUG00000004569	ANXA11	889	1
ENSOCUG00000004574	PLEKHM2	54467	1
ENSOCUG00000004578	NDRG3	8829	1
ENSOCUG00000004579	NRP1	23649	1
ENSOCUG00000004595	LLPH	23043	1
ENSOCUG00000004599	LGI4	6198	1
ENSOCUG00000004610	PSMD13	nan	1
ENSOCUG00000004613	LRRC59	10262	1
ENSOCUG00000004616	MTMR11	8882	1
ENSOCUG00000004619	ZPR1	9061	1
ENSOCUG00000004623	GALNT16	7159	1
ENSOCUG00000004627	APH1B	80709	1
ENSOCUG00000004630	AKNA	771	1
ENSOCUG00000004632	CA12	5733	1
ENSOCUG00000004643	WSB1	90060	1
ENSOCUG00000004654	USP42	nan	1
ENSOCUG00000004688	PKHD1L1	10847	1
ENSOCUG00000004707	OLFM2	1635	1
ENSOCUG00000004712	GABPB2	51322	1
ENSOCUG00000004714	nan	57728	1
ENSOCUG00000004728	SHFL	55638	1
ENSOCUG00000004743	HOXC6	29887	1
ENSOCUG00000004747	ANTXR2	706	1
ENSOCUG00000004760	nan	8871	1
ENSOCUG00000004783	NKAIN1	8888	1
ENSOCUG00000004785	DAP3	10549	1
ENSOCUG00000004792	TATDN3	84268	1
ENSOCUG00000004793	RPAIN	nan	1
ENSOCUG00000004808	CBL	26036	1
ENSOCUG00000004816	RAB23	55341	1
ENSOCUG00000004821	MLLT11	nan	1
ENSOCUG00000004831	DIP2A	55031	1
ENSOCUG00000004839	DNAJA2	27303	1
ENSOCUG00000004840	RBMS3	27122	1
ENSOCUG00000004841	DKK3	6634	1
ENSOCUG00000004852	MALL	nan	1
ENSOCUG00000004854	IWS1	64131	1
ENSOCUG00000004855	XYLT1	51194	1
ENSOCUG00000004864	CASK	51566	1
ENSOCUG00000004878	ORC3	22949	1
ENSOCUG00000004879	PTGR1	154796	1
ENSOCUG00000004886	AKIRIN2	57617	1
ENSOCUG00000004895	ADAMTSL1	81627	1
ENSOCUG00000004903	RARA	400224	1
ENSOCUG00000004923	BCR	374354	1
ENSOCUG00000004924	NHLRC2	4953	1
ENSOCUG00000004926	GJB3	7045	1
ENSOCUG00000004928	TGFBI	149041	1
ENSOCUG00000004937	SMAD5	80201	1
ENSOCUG00000004958	NUAK1	10659	1
ENSOCUG00000004961	CELF2	64895	1
ENSOCUG00000004964	OCLN	55279	1
ENSOCUG00000004970	ITPKB	nan	1
ENSOCUG00000004979	KDELR3	10521	1
ENSOCUG00000004987	WDHD1	84171	1
ENSOCUG00000005010	ACSL4	nan	1
ENSOCUG00000005011	nan	5984	1
ENSOCUG00000005017	IP6K1	55832	1
ENSOCUG00000005026	CD2AP	4860	1
ENSOCUG00000005027	PNP	23307	1
ENSOCUG00000005042	APPL2	246184	1
ENSOCUG00000005044	CDC26	nan	1
ENSOCUG00000005045	nan	9128	1
ENSOCUG00000005059	PPCDC	nan	1
ENSOCUG00000005060	nan	3791	1
ENSOCUG00000005081	WRNIP1	5859	1
ENSOCUG00000005098	STK10	84317	1
ENSOCUG00000005144	STXBP6	80820	1
ENSOCUG00000005147	TMEM161B	nan	1
ENSOCUG00000005167	ANGPTL1	154007	1
ENSOCUG00000005174	DPT	5768	1
ENSOCUG00000005175	QSOX1	2327	1
ENSOCUG00000005202	nan	57157	1
ENSOCUG00000005237	PCDH17	124460	1
ENSOCUG00000005239	SNX20	5860	1
ENSOCUG00000005247	FSTL1	23576	1
ENSOCUG00000005274	PRLR	10641	1
ENSOCUG00000005276	NF2	10392	1
ENSOCUG00000005277	NOD1	11068	1
ENSOCUG00000005284	IGSF3	9254	1
ENSOCUG00000005292	TRIM2	51626	1
ENSOCUG00000005296	TRPV2	64240	1
ENSOCUG00000005312	HEMK1	8520	1
ENSOCUG00000005316	MAPKAPK3	375757	1
ENSOCUG00000005336	ABI3BP	127700	1
ENSOCUG00000005343	TTC5	57552	1
ENSOCUG00000005349	GFM2	57706	1
ENSOCUG00000005357	RHOJ	113201	1
ENSOCUG00000005374	CARD6	8669	1
ENSOCUG00000005376	EIF3J	9404	1
ENSOCUG00000005377	LPXN	309	1
ENSOCUG00000005390	ZNF3	1270	1
ENSOCUG00000005408	SIGLEC5	27333	1
ENSOCUG00000005428	ALOX5	604	1
ENSOCUG00000005436	INTS3	nan	1
ENSOCUG00000005449	SNX1	114548	1
ENSOCUG00000005455	NLRP3	23704	1
ENSOCUG00000005459	CSE1L	57599	1
ENSOCUG00000005476	CAMKMT	6875	1
ENSOCUG00000005495	PLEKHA3	10554	1
ENSOCUG00000005509	LMX1A	57510	1
ENSOCUG00000005530	NVL	7358	1
ENSOCUG00000005531	UGDH	9587	1
ENSOCUG00000005539	NLGN2	827	1
ENSOCUG00000005546	ATXN7L2	57463	1
ENSOCUG00000005551	VPS13D	2773	1
ENSOCUG00000005558	PXDNL	23158	1
ENSOCUG00000005571	CA5B	26284	1
ENSOCUG00000005582	ZFYVE19	81552	1
ENSOCUG00000005596	GREM1	64175	1
ENSOCUG00000005605	LDLRAD4	8731	1
ENSOCUG00000005631	CD40	7270	1
ENSOCUG00000005658	PDZRN4	26147	1
ENSOCUG00000005668	TRAF1	283383	1
ENSOCUG00000005669	ADGRD1	64960	1
ENSOCUG00000005675	MRPS15	85365	1
ENSOCUG00000005696	nan	nan	1
ENSOCUG00000005713	CPSF2	8729	1
ENSOCUG00000005719	MARCHF5	54454	1
ENSOCUG00000005731	PWWP2A	84916	1
ENSOCUG00000005734	UTP4	4791	1
ENSOCUG00000005747	COL16A1	nan	1
ENSOCUG00000005780	HPN	51684	1
ENSOCUG00000005781	SUFU	134492	1
ENSOCUG00000005785	ADGRB2	81603	1
ENSOCUG00000005824	GLB1	57575	1
ENSOCUG00000005827	LTBP4	116255	1
ENSOCUG00000005845	APBB1IP	210	1
ENSOCUG00000005867	ACTB	6487	1
ENSOCUG00000005879	P2RY14	23244	1
ENSOCUG00000005897	B4GALT2	10630	1
ENSOCUG00000005900	FBLN2	23648	1
ENSOCUG00000005904	KLF4	134957	1
ENSOCUG00000005908	SLC35A5	92797	1
ENSOCUG00000005922	ASRGL1	255919	1
ENSOCUG00000005923	CNEP1R1	6513	1
ENSOCUG00000005947	SCEL	23312	1
ENSOCUG00000005948	DMXL2	859	1
ENSOCUG00000005957	RNF34	26033	1
ENSOCUG00000005958	ATRNL1	84678	1
ENSOCUG00000005964	TCTN3	10499	1
ENSOCUG00000005970	COPG1	10120	1
ENSOCUG00000005977	FAM185A	9640	1
ENSOCUG00000005985	CLU	nan	1
ENSOCUG00000005988	NCOA3	729085	1
ENSOCUG00000005990	GASK1A	57538	1
ENSOCUG00000006010	ARHGDIB	nan	1
ENSOCUG00000006031	TLR6	55683	1
ENSOCUG00000006040	MLLT10	5358	1
ENSOCUG00000006068	PPP6R3	5939	1
ENSOCUG00000006073	RBMS2	11011	1
ENSOCUG00000006086	LCLAT1	116143	1
ENSOCUG00000006091	OSR1	4594	1
ENSOCUG00000006098	MMRN1	56902	1
ENSOCUG00000006102	USP36	55166	1
ENSOCUG00000006105	CDHR1	25927	1
ENSOCUG00000006109	CNRIP1	1981	1
ENSOCUG00000006110	EIF4G1	5341	1
ENSOCUG00000006134	SMAD6	2197	1
ENSOCUG00000006137	CTSH	54437	1
ENSOCUG00000006145	CHRDL1	5081	1
ENSOCUG00000006165	TMEM123	4190	1
ENSOCUG00000006219	NUDT2	1182	1
ENSOCUG00000006229	TYRO3	26019	1
ENSOCUG00000006231	PSMC1	151987	1
ENSOCUG00000006237	FBH1	114788	1
ENSOCUG00000006258	WDR72	10923	1
ENSOCUG00000006297	COMT	24144	1
ENSOCUG00000006325	GALM	nan	1
ENSOCUG00000006344	GCC1	2799	1
ENSOCUG00000006357	ADAMTS12	4722	1
ENSOCUG00000006372	KLHL28	4507	1
ENSOCUG00000006377	RIT1	23116	1
ENSOCUG00000006390	AFTPH	5716	1
ENSOCUG00000006402	PID1	nan	1
ENSOCUG00000006433	VCP	123355	1
ENSOCUG00000006438	SHC4	23051	1
ENSOCUG00000006461	GALK2	1378	1
ENSOCUG00000006493	STMN1	51099	1
ENSOCUG00000006497	PXDN	1828	1
ENSOCUG00000006503	TBC1D2B	23269	1
ENSOCUG00000006507	FUCA1	5142	1
ENSOCUG00000006508	PDE4B	203228	1
ENSOCUG00000006516	ZEB1	84696	1
ENSOCUG00000006537	POP5	nan	1
ENSOCUG00000006539	ATP2B4	5330	1
ENSOCUG00000006548	ECHDC1	nan	1
ENSOCUG00000006566	XK	80028	1
ENSOCUG00000006569	COMMD6	137735	1
ENSOCUG00000006591	SCOC	1968	1
ENSOCUG00000006594	ETFDH	7318	1
ENSOCUG00000006596	CHST1	1047	1
ENSOCUG00000006602	PPID	57409	1
ENSOCUG00000006604	TPP1	51742	1
ENSOCUG00000006606	DCHS1	3094	1
ENSOCUG00000006623	EOLA2	23047	1
ENSOCUG00000006634	FAM107B	137682	1
ENSOCUG00000006637	SLC23A2	55068	1
ENSOCUG00000006639	ENOX1	2035	1
ENSOCUG00000006678	JAM2	53916	1
ENSOCUG00000006680	RAB4B	522	1
ENSOCUG00000006700	nan	79091	1
ENSOCUG00000006714	MMP2	nan	1
ENSOCUG00000006723	EPHA4	127294	1
ENSOCUG00000006735	NMT1	nan	1
ENSOCUG00000006777	FAM102B	84650	1
ENSOCUG00000006783	VWF	285590	1
ENSOCUG00000006784	SH3PXD2B	145482	1
ENSOCUG00000006803	ENTPD5	253959	1
ENSOCUG00000006838	SDC3	28990	1
ENSOCUG00000006861	PPP2R2B	481	1
ENSOCUG00000006872	EMILIN1	29922	1
ENSOCUG00000006920	NRBF2	221037	1
ENSOCUG00000006927	ARHGAP42	nan	1
ENSOCUG00000006932	PAIP2	nan	1
ENSOCUG00000006943	UNC5B	339745	1
ENSOCUG00000006961	FGD5	160428	1
ENSOCUG00000006969	DCN	83473	1
ENSOCUG00000006979	HDHD2	10919	1
ENSOCUG00000006982	STON1-GTF2A1L	64432	1
ENSOCUG00000006986	SCIN	64145	1
ENSOCUG00000006998	IFTAP	717	1
ENSOCUG00000007011	RPS3A	7936	1
ENSOCUG00000007013	SLC16A13	152503	1
ENSOCUG00000007041	ZBTB5	51347	1
ENSOCUG00000007046	PPIL1	25921	1
ENSOCUG00000007056	TNXB	5708	1
ENSOCUG00000007070	ADAM15	54764	1
ENSOCUG00000007136	ENG	51167	1
ENSOCUG00000007154	UTP11	nan	1
ENSOCUG00000007161	CTNNBL1	22936	1
ENSOCUG00000007190	CYGB	7579	1
ENSOCUG00000007201	RNF138	3601	1
ENSOCUG00000007237	HSD17B11	55471	1
ENSOCUG00000007249	VIT	25814	1
ENSOCUG00000007251	nan	10048	1
ENSOCUG00000007288	LONP2	nan	1
ENSOCUG00000007293	CLPX	4301	1
ENSOCUG00000007298	CLCN6	83989	1
ENSOCUG00000007302	CILP	57053	1
ENSOCUG00000007306	PARP16	nan	1
ENSOCUG00000007313	CREB3L2	83787	1
ENSOCUG00000007336	TMX4	23236	1
ENSOCUG00000007344	DSE	26520	1
ENSOCUG00000007364	ELAPOR2	84464	1
ENSOCUG00000007373	MARS1	54934	1
ENSOCUG00000007394	ADCY6	1810	1
ENSOCUG00000007403	nan	55835	1
ENSOCUG00000007411	PRKD3	1453	1
ENSOCUG00000007416	QPCT	81537	1
ENSOCUG00000007421	DYRK3	9468	1
ENSOCUG00000007424	PCYT1B	93664	1
ENSOCUG00000007427	FAT3	81609	1
ENSOCUG00000007428	SNX27	549	1
ENSOCUG00000007442	KCNG4	84440	1
ENSOCUG00000007447	RSL24D1	1013	1
ENSOCUG00000007460	SOD3	89796	1
ENSOCUG00000007472	nan	nan	1
ENSOCUG00000007474	nan	55705	1
ENSOCUG00000007477	IPO9	5139	1
ENSOCUG00000007479	PDE3A	1193	1
ENSOCUG00000007500	HMGXB3	nan	1
ENSOCUG00000007504	VSTM4	nan	1
ENSOCUG00000007507	SLC25A26	nan	1
ENSOCUG00000007508	nan	7580	1
ENSOCUG00000007513	HACD3	5209	1
ENSOCUG00000007530	TXLNA	55015	1
ENSOCUG00000007535	nan	6137	1
ENSOCUG00000007537	nan	57697	1
ENSOCUG00000007545	EPHB6	51125	1
ENSOCUG00000007576	FGF16	546	1
ENSOCUG00000007600	nan	4154	1
ENSOCUG00000007605	CCDC28B	5608	1
ENSOCUG00000007617	nan	9238	1
ENSOCUG00000007619	nan	56603	1
ENSOCUG00000007629	P3H4	2823	1
ENSOCUG00000007640	GNA13	64798	1
ENSOCUG00000007665	PPIE	2185	1
ENSOCUG00000007668	PTK2B	4644	1
ENSOCUG00000007669	MYO5A	64108	1
ENSOCUG00000007700	GDAP1	163782	1
ENSOCUG00000007703	SUSD6	9211	1
ENSOCUG00000007729	CYB5B	3898	1
ENSOCUG00000007741	CRTAP	1495	1
ENSOCUG00000007750	ARHGEF1	64374	1
ENSOCUG00000007752	SIL1	7070	1
ENSOCUG00000007753	THY1	23271	1
ENSOCUG00000007767	SLC11A2	27346	1
ENSOCUG00000007819	MFSD14A	51752	1
ENSOCUG00000007827	SASS6	10056	1
ENSOCUG00000007828	FARSB	10892	1
ENSOCUG00000007842	KYAT3	6654	1
ENSOCUG00000007846	NEK10	132158	1
ENSOCUG00000007855	PXYLP1	120892	1
ENSOCUG00000007881	FLRT2	55486	1
ENSOCUG00000007886	CYRIA	10057	1
ENSOCUG00000007894	PEX13	1069	1
ENSOCUG00000007918	NSUN2	7903	1
ENSOCUG00000007924	DUSP12	9100	1
ENSOCUG00000007929	STAT6	22926	1
ENSOCUG00000007938	ALDH1A3	221785	1
ENSOCUG00000007964	TBC1D4	2274	1
ENSOCUG00000007969	SEMA3G	nan	1
ENSOCUG00000007973	PSMB1	27153	1
ENSOCUG00000007978	NRP2	6908	1
ENSOCUG00000007990	OSBPL3	166793	1
ENSOCUG00000007997	SHPK	11179	1
ENSOCUG00000008001	SLC38A5	1497	1
ENSOCUG00000008009	FTSJ1	5026	1
ENSOCUG00000008011	ABCA8	8916	1
ENSOCUG00000008013	HERC3	1659	1
ENSOCUG00000008014	DHX8	3682	1
ENSOCUG00000008043	ERC2	25853	1
ENSOCUG00000008055	MCEE	26119	1
ENSOCUG00000008062	ABI2	10345	1
ENSOCUG00000008064	TRDN	100532736	1
ENSOCUG00000008068	BCHE	127687	1
ENSOCUG00000008094	HGSNAT	55848	1
ENSOCUG00000008098	CMTR1	338094	1
ENSOCUG00000008134	CHN1	57459	1
ENSOCUG00000008145	SMNDC1	9462	1
ENSOCUG00000008164	ABCC2	9650	1
ENSOCUG00000008176	NCAPD2	162494	1
ENSOCUG00000008188	LMOD3	9792	1
ENSOCUG00000008193	ACTA2	7756	1
ENSOCUG00000008204	SOAT1	23478	1
ENSOCUG00000008211	TULP3	30836	1
ENSOCUG00000008227	MOB1A	nan	1
ENSOCUG00000008229	SMYD3	389668	1
ENSOCUG00000008235	TSHZ1	4023	1
ENSOCUG00000008240	RGS3	4085	1
ENSOCUG00000008262	SEPSECS	79002	1
ENSOCUG00000008272	SRPX	5629	1
ENSOCUG00000008283	ZSWIM6	819	1
ENSOCUG00000008303	MMP12	7078	1
ENSOCUG00000008310	TIMP3	10402	1
ENSOCUG00000008337	PCYOX1L	8740	1
ENSOCUG00000008338	TNFSF14	137872	1
ENSOCUG00000008344	TM7SF3	2188	1
ENSOCUG00000008345	FANCF	79830	1
ENSOCUG00000008387	VSIG10	901	1
ENSOCUG00000008388	CCNG2	2676	1
ENSOCUG00000008406	ANKLE2	nan	1
ENSOCUG00000008448	ARL15	nan	1
ENSOCUG00000008450	UPF3A	51244	1
ENSOCUG00000008457	NDUFAB1	79728	1
ENSOCUG00000008469	MOXD1	84516	1
ENSOCUG00000008471	nan	1353	1
ENSOCUG00000008496	GHR	2255	1
ENSOCUG00000008513	MYO1D	93627	1
ENSOCUG00000008525	SLC7A6OS	92400	1
ENSOCUG00000008543	TNN	103	1
ENSOCUG00000008544	ADAR	50484	1
ENSOCUG00000008549	UBR5	22882	1
ENSOCUG00000008551	ALAS1	158471	1
ENSOCUG00000008558	PPM1M	100529257	1
ENSOCUG00000008564	WDR82	5707	1
ENSOCUG00000008581	CDYL2	79033	1
ENSOCUG00000008584	ERI3	90806	1
ENSOCUG00000008585	ANGEL2	7292	1
ENSOCUG00000008603	EVI2A	nan	1
ENSOCUG00000008613	ATXN7L3	9218	1
ENSOCUG00000008633	nan	57134	1
ENSOCUG00000008635	MAN1C1	9698	1
ENSOCUG00000008676	CLEC14A	55556	1
ENSOCUG00000008681	SLC39A14	11194	1
ENSOCUG00000008690	TMCO4	84002	1
ENSOCUG00000008694	DNAJC12	7555	1
ENSOCUG00000008696	CNBP	nan	1
ENSOCUG00000008704	SPATA6	340526	1
ENSOCUG00000008710	FAT4	85450	1
ENSOCUG00000008715	PIN4	65065	1
ENSOCUG00000008725	VPS13B	79705	1
ENSOCUG00000008738	ABL2	64794	1
ENSOCUG00000008743	NMNAT2	374882	1
ENSOCUG00000008749	TCF7L1	5713	1
ENSOCUG00000008750	PSMD7	9329	1
ENSOCUG00000008751	GTF3C4	83443	1
ENSOCUG00000008760	MTX2	56647	1
ENSOCUG00000008761	BCCIP	84315	1
ENSOCUG00000008782	MAP2K1	165324	1
ENSOCUG00000008792	VEZT	388931	1
ENSOCUG00000008813	ITGBL1	57684	1
ENSOCUG00000008823	P2RX7	3600	1
ENSOCUG00000008838	SLC27A4	57205	1
ENSOCUG00000008849	MTA2	786	1
ENSOCUG00000008855	CERCAM	9931	1
ENSOCUG00000008922	FGR	134637	1
ENSOCUG00000008925	ADAT2	55234	1
ENSOCUG00000008928	SMU1	57231	1
ENSOCUG00000008954	GADD45A	58488	1
ENSOCUG00000008962	LNPK	9267	1
ENSOCUG00000008983	CTCF	113189	1
ENSOCUG00000008993	nan	54946	1
ENSOCUG00000009000	RNF145	nan	1
ENSOCUG00000009017	OGN	55565	1
ENSOCUG00000009019	ZNF821	81566	1
ENSOCUG00000009020	CSRNP2	9798	1
ENSOCUG00000009025	PARD6A	7024	1
ENSOCUG00000009050	RELN	2138	1
ENSOCUG00000009065	HNMT	9785	1
ENSOCUG00000009069	UBAP1	10512	1
ENSOCUG00000009079	MATN4	6760	1
ENSOCUG00000009081	SS18	7417	1
ENSOCUG00000009089	CAGE1	nan	1
ENSOCUG00000009111	JOSD1	79139	1
ENSOCUG00000009114	PSMB7	nan	1
ENSOCUG00000009122	RAI14	127703	1
ENSOCUG00000009153	CYP27C1	6502	1
ENSOCUG00000009154	SKP2	4214	1
ENSOCUG00000009155	MAP3K1	11267	1
ENSOCUG00000009159	UBE2Z	23765	1
ENSOCUG00000009160	IL17RA	4488	1
ENSOCUG00000009165	TTI1	27440	1
ENSOCUG00000009183	ANKRD44	nan	1
ENSOCUG00000009197	DCAF13	9595	1
ENSOCUG00000009218	PDE10A	59349	1
ENSOCUG00000009223	DOK5	93649	1
ENSOCUG00000009225	MYOCD	2314	1
ENSOCUG00000009244	THBS4	26272	1
ENSOCUG00000009268	RUNDC1	11346	1
ENSOCUG00000009270	SYNPO	1176	1
ENSOCUG00000009296	DHTKD1	5870	1
ENSOCUG00000009311	CD84	149840	1
ENSOCUG00000009324	GJA1	5565	1
ENSOCUG00000009328	CRLS1	9975	1
ENSOCUG00000009329	NR1D2	2330	1
ENSOCUG00000009345	KLHL20	6948	1
ENSOCUG00000009356	PKDREJ	57336	1
ENSOCUG00000009360	MST1R	3280	1
ENSOCUG00000009374	IRF4	5537	1
ENSOCUG00000009376	MAML3	7776	1
ENSOCUG00000009395	CNTN1	55342	1
ENSOCUG00000009399	CA4	1124	1
ENSOCUG00000009413	SGTB	60625	1
ENSOCUG00000009427	LAMA2	51560	1
ENSOCUG00000009433	LPIN2	1260	1
ENSOCUG00000009438	CLDN10	4037	1
ENSOCUG00000009441	DZIP1	26524	1
ENSOCUG00000009442	LATS2	56301	1
ENSOCUG00000009444	ALDH1A1	114881	1
ENSOCUG00000009447	OSBPL7	93663	1
ENSOCUG00000009450	ARHGAP18	5289	1
ENSOCUG00000009478	ARHGAP31	283237	1
ENSOCUG00000009498	SPRED1	51300	1
ENSOCUG00000009507	ADAMTS16	141	1
ENSOCUG00000009509	ELAC1	167153	1
ENSOCUG00000009535	DYNC1LI1	27247	1
ENSOCUG00000009544	nan	4645	1
ENSOCUG00000009550	AAK1	154865	1
ENSOCUG00000009559	KIAA1841	80298	1
ENSOCUG00000009563	TMEM263	10610	1
ENSOCUG00000009577	GKAP1	6870	1
ENSOCUG00000009585	SRC	55622	1
ENSOCUG00000009587	ESCO1	1310	1
ENSOCUG00000009598	LTBP1	55795	1
ENSOCUG00000009600	PCID2	92689	1
ENSOCUG00000009603	FAM114A1	7799	1
ENSOCUG00000009608	SPRY2	8451	1
ENSOCUG00000009614	PHACTR2	83690	1
ENSOCUG00000009616	CRISPLD1	57606	1
ENSOCUG00000009625	ATP8B1	128869	1
ENSOCUG00000009642	XPNPEP3	51175	1
ENSOCUG00000009660	OSBPL11	83875	1
ENSOCUG00000009677	MYADM	9456	1
ENSOCUG00000009687	MCCC2	nan	1
ENSOCUG00000009694	SRGAP1	3800	1
ENSOCUG00000009699	KIF5C	23314	1
ENSOCUG00000009702	FMOD	83999	1
ENSOCUG00000009707	PRELP	9862	1
ENSOCUG00000009722	AHCYL1	55179	1
ENSOCUG00000009732	NR1D1	257	1
ENSOCUG00000009734	ALX3	4915	1
ENSOCUG00000009736	NTRK2	91947	1
ENSOCUG00000009746	PDLIM5	nan	1
ENSOCUG00000009760	ETV3	4548	1
ENSOCUG00000009792	NUMBL	64755	1
ENSOCUG00000009811	ZNFX1	8609	1
ENSOCUG00000009831	SNX18	57419	1
ENSOCUG00000009838	FIGN	79885	1
ENSOCUG00000009845	HIRA	1933	1
ENSOCUG00000009859	MRPL40	55654	1
ENSOCUG00000009869	LAMA3	51499	1
ENSOCUG00000009884	TPM4	55633	1
ENSOCUG00000009897	ADM	4729	1
ENSOCUG00000009908	ERI2	285195	1
ENSOCUG00000009918	SCARA3	23411	1
ENSOCUG00000009943	SLC38A2	1781	1
ENSOCUG00000009949	CD200	132	1
ENSOCUG00000009968	ESD	8897	1
ENSOCUG00000009977	TNFSF8	23259	1
ENSOCUG00000009989	AZIN2	3675	1
ENSOCUG00000009990	ITGA3	90809	1
ENSOCUG00000009991	PIP4P1	168002	1
ENSOCUG00000009993	DACT2	53346	1
ENSOCUG00000010023	ABHD14B	8613	1
ENSOCUG00000010036	TANGO6	159090	1
ENSOCUG00000010043	DUS2	27332	1
ENSOCUG00000010066	C2orf68	23590	1
ENSOCUG00000010069	RNF41	10713	1
ENSOCUG00000010070	USP39	2782	1
ENSOCUG00000010086	ENO1	221178	1
ENSOCUG00000010087	SPATA13	64419	1
ENSOCUG00000010104	FN1	23534	1
ENSOCUG00000010129	SLC46A3	6744	1
ENSOCUG00000010138	POLR1A	8242	1
ENSOCUG00000010154	DCLRE1C	7016	1
ENSOCUG00000010171	MECOM	10928	1
ENSOCUG00000010179	TRAPPC11	nan	1
ENSOCUG00000010185	ALDH7A1	55154	1
ENSOCUG00000010186	MSTO1	768	1
ENSOCUG00000010190	ACYP1	54856	1
ENSOCUG00000010192	CDH5	51318	1
ENSOCUG00000010200	PMPCB	91754	1
ENSOCUG00000010217	PSMC2	55783	1
ENSOCUG00000010219	SUPT7L	84864	1
ENSOCUG00000010229	MYH8	1145	1
ENSOCUG00000010238	PIEZO2	122704	1
ENSOCUG00000010240	MRPL52	nan	1
ENSOCUG00000010244	nan	55284	1
ENSOCUG00000010253	TMEM209	nan	1
ENSOCUG00000010254	nan	9860	1
ENSOCUG00000010256	LRIG2	23483	1
ENSOCUG00000010297	SIPA1L2	1465	1
ENSOCUG00000010299	CSRP1	85329	1
ENSOCUG00000010302	CCDC28A	956	1
ENSOCUG00000010326	RTL10	622	1
ENSOCUG00000010337	DOCK4	84270	1
ENSOCUG00000010342	RPL5	5987	1
ENSOCUG00000010349	HIBADH	389677	1
ENSOCUG00000010367	ZDHHC21	100289635	1
ENSOCUG00000010376	MGST3	5985	1
ENSOCUG00000010384	IL16	348093	1
ENSOCUG00000010393	FXR2	100526832	1
ENSOCUG00000010416	KCNJ2	1522	1
ENSOCUG00000010453	MLIP	22849	1
ENSOCUG00000010465	EPHA3	3796	1
ENSOCUG00000010478	DIMT1	3052	1
ENSOCUG00000010480	ATXN7L1	1956	1
ENSOCUG00000010482	YWHAQ	201161	1
ENSOCUG00000010492	ETS1	57476	1
ENSOCUG00000010504	RPL5	1362	1
ENSOCUG00000010505	CPD	4883	1
ENSOCUG00000010507	NPR3	3418	1
ENSOCUG00000010508	IDH2	55328	1
ENSOCUG00000010512	RNLS	22868	1
ENSOCUG00000010517	SLC30A7	2002	1
ENSOCUG00000010525	UXT	114882	1
ENSOCUG00000010545	FRA10AC1	6222	1
ENSOCUG00000010546	RPS18	3131	1
ENSOCUG00000010547	HLF	394	1
ENSOCUG00000010548	ARHGAP5	23531	1
ENSOCUG00000010550	B3GALT4	nan	1
ENSOCUG00000010556	ZNF205	4126	1
ENSOCUG00000010559	PFDN6	117143	1
ENSOCUG00000010563	TAPBP	nan	1
ENSOCUG00000010565	nan	nan	1
ENSOCUG00000010572	PDAP1	1616	1
ENSOCUG00000010592	BMP1	55245	1
ENSOCUG00000010593	UQCC1	845	1
ENSOCUG00000010618	ANK2	10042	1
ENSOCUG00000010621	BTK	339451	1
ENSOCUG00000010627	DENND1C	nan	1
ENSOCUG00000010638	INTS4	54620	1
ENSOCUG00000010649	MKX	3895	1
ENSOCUG00000010653	CLK1	83478	1
ENSOCUG00000010664	HDGF	nan	1
ENSOCUG00000010668	FKBP9	92126	1
ENSOCUG00000010681	PAPLN	8514	1
ENSOCUG00000010693	CCN3	9577	1
ENSOCUG00000010697	TAF5L	6396	1
ENSOCUG00000010706	FOSL2	375033	1
ENSOCUG00000010707	PEAR1	3833	1
ENSOCUG00000010712	MFAP1	26054	1
ENSOCUG00000010729	RASL12	80213	1
ENSOCUG00000010741	ITPR2	23299	1
ENSOCUG00000010747	ZNF385A	5332	1
ENSOCUG00000010759	LRRC38	54617	1
ENSOCUG00000010772	DCHS2	10335	1
ENSOCUG00000010773	IRAG1	6792	1
ENSOCUG00000010782	LRRC8C	9754	1
ENSOCUG00000010783	STARD8	64418	1
ENSOCUG00000010794	BCAS3	154743	1
ENSOCUG00000010808	HINFP	80169	1
ENSOCUG00000010813	RWDD2A	4199	1
ENSOCUG00000010820	MAML2	6509	1
ENSOCUG00000010821	SLC1A4	57680	1
ENSOCUG00000010827	BOC	5028	1
ENSOCUG00000010835	NOL4L	5716	1
ENSOCUG00000010844	ARHGEF15	1288	1
ENSOCUG00000010854	SLC8A1	6166	1
ENSOCUG00000010860	TNFAIP8	92960	1
ENSOCUG00000010866	HSD17B4	79753	1
ENSOCUG00000010868	KATNA1	nan	1
ENSOCUG00000010870	CLMN	1287	1
ENSOCUG00000010874	COL4A5	29889	1
ENSOCUG00000010890	CD209	56975	1
ENSOCUG00000010899	MDM2	nan	1
ENSOCUG00000010900	nan	7978	1
ENSOCUG00000010906	ACKR3	8065	1
ENSOCUG00000010915	DPP3	26278	1
ENSOCUG00000010930	PCDHB10	65056	1
ENSOCUG00000010938	nan	119587	1
ENSOCUG00000010941	CPXM2	121441	1
ENSOCUG00000010950	TMED7	79797	1
ENSOCUG00000010955	HSPG2	149420	1
ENSOCUG00000010978	SHPRH	nan	1
ENSOCUG00000011011	SRP68	55214	1
ENSOCUG00000011018	nan	4608	1
ENSOCUG00000011034	STAT3	26155	1
ENSOCUG00000011039	PFKP	840	1
ENSOCUG00000011042	COL8A2	11336	1
ENSOCUG00000011072	CFLAR	389170	1
ENSOCUG00000011074	TMEM43	3699	1
ENSOCUG00000011078	CDK6	7508	1
ENSOCUG00000011090	CTSK	55568	1
ENSOCUG00000011092	FLT4	79685	1
ENSOCUG00000011119	COQ2	5813	1
ENSOCUG00000011128	GLI1	nan	1
ENSOCUG00000011137	FBLN1	255189	1
ENSOCUG00000011140	ABHD17C	5979	1
ENSOCUG00000011141	RET	9126	1
ENSOCUG00000011150	TNFRSF11B	114790	1
ENSOCUG00000011184	TSPAN6	27286	1
ENSOCUG00000011199	TIMM8A	1580	1
ENSOCUG00000011213	AP5S1	6637	1
ENSOCUG00000011221	PPP2R5C	5356	1
ENSOCUG00000011230	MMP16	nan	1
ENSOCUG00000011253	ZC3H8	57673	1
ENSOCUG00000011262	DCTN2	146050	1
ENSOCUG00000011266	ALG8	23229	1
ENSOCUG00000011276	TMA16	29970	1
ENSOCUG00000011290	SMAD2	10730	1
ENSOCUG00000011305	MRPL37	84930	1
ENSOCUG00000011308	MASTL	57125	1
ENSOCUG00000011309	PLXDC1	150274	1
ENSOCUG00000011328	nan	nan	1
ENSOCUG00000011329	nan	8935	1
ENSOCUG00000011350	SPON1	nan	1
ENSOCUG00000011351	nan	3623	1
ENSOCUG00000011357	ITGA1	51719	1
ENSOCUG00000011387	ITGA2	26268	1
ENSOCUG00000011399	TTLL5	nan	1
ENSOCUG00000011405	nan	4338	1
ENSOCUG00000011408	FBXO42	50808	1
ENSOCUG00000011419	NEK7	112752	1
ENSOCUG00000011443	DDR2	nan	1
ENSOCUG00000011452	F13A1	10465	1
ENSOCUG00000011462	IGBP1	nan	1
ENSOCUG00000011469	ELOVL5	5592	1
ENSOCUG00000011490	COPS5	10625	1
ENSOCUG00000011491	IVNS1ABP	57002	1
ENSOCUG00000011496	YAE1	56915	1
ENSOCUG00000011535	GOLPH3	nan	1
ENSOCUG00000011544	ITGB2	4656	1
ENSOCUG00000011557	GCSH	5993	1
ENSOCUG00000011593	DCP1B	26279	1
ENSOCUG00000011610	VEGFA	nan	1
ENSOCUG00000011624	FIBIN	54970	1
ENSOCUG00000011635	ACAD9	3309	1
ENSOCUG00000011645	AHI1	146198	1
ENSOCUG00000011649	AKAP13	10181	1
ENSOCUG00000011665	ARHGAP26	64410	1
ENSOCUG00000011677	NSUN3	136332	1
ENSOCUG00000011681	GNAI2	286	1
ENSOCUG00000011685	FCGR2B	10991	1
ENSOCUG00000011694	HECW2	9531	1
ENSOCUG00000011698	DEGS1	340706	1
ENSOCUG00000011720	MTHFD1	219402	1
ENSOCUG00000011737	AMN1	7597	1
ENSOCUG00000011740	ZBTB1	9328	1
ENSOCUG00000011758	ARHGAP23	23059	1
ENSOCUG00000011761	KIF3A	57192	1
ENSOCUG00000011782	MIPEP	60487	1
ENSOCUG00000011791	RIPK1	nan	1
ENSOCUG00000011804	FAM91A1	90627	1
ENSOCUG00000011808	STARD13	51634	1
ENSOCUG00000011814	SESN1	25912	1
ENSOCUG00000011863	HDDC2	83549	1
ENSOCUG00000011893	GNB5	26224	1
ENSOCUG00000011898	EXOSC1	147923	1
ENSOCUG00000011906	ALDH3A2	10094	1
ENSOCUG00000011925	OSBPL10	nan	1
ENSOCUG00000011960	ECE1	59353	1
ENSOCUG00000011970	nan	55802	1
ENSOCUG00000011972	EBF2	900	1
ENSOCUG00000011991	PANK3	257160	1
ENSOCUG00000012012	PPIB	57609	1
ENSOCUG00000012013	DIP2B	53944	1
ENSOCUG00000012017	CHSY1	51382	1
ENSOCUG00000012026	IDS	5292	1
ENSOCUG00000012043	CAMKK1	5787	1
ENSOCUG00000012045	PTPRB	28966	1
ENSOCUG00000012065	PTPRR	8604	1
ENSOCUG00000012078	PAPSS2	782	1
ENSOCUG00000012093	SLC36A1	9697	1
ENSOCUG00000012094	TRAM2	64848	1
ENSOCUG00000012120	SPARC	23350	1
ENSOCUG00000012132	CHST2	29110	1
ENSOCUG00000012148	ITPR1	79922	1
ENSOCUG00000012160	PRRC1	79631	1
ENSOCUG00000012164	ATP5MC3	752	1
ENSOCUG00000012166	FMNL1	116092	1
ENSOCUG00000012169	DNTTIP1	4209	1
ENSOCUG00000012178	SIMC1	23118	1
ENSOCUG00000012203	SGSM1	9879	1
ENSOCUG00000012210	ZNF263	22868	1
ENSOCUG00000012220	C5orf24	8774	1
ENSOCUG00000012232	KIRREL1	2687	1
ENSOCUG00000012259	CMKLR1	7175	1
ENSOCUG00000012264	COL1A2	400757	1
ENSOCUG00000012292	CASD1	388121	1
ENSOCUG00000012295	TNFAIP8L3	29087	1
ENSOCUG00000012305	nan	1030	1
ENSOCUG00000012313	nan	2733	1
ENSOCUG00000012332	SPTAN1	2805	1
ENSOCUG00000012337	COL21A1	1654	1
ENSOCUG00000012340	TBC1D8B	10105	1
ENSOCUG00000012384	GPR1	54165	1
ENSOCUG00000012398	SLC30A1	2017	1
ENSOCUG00000012411	UHMK1	51291	1
ENSOCUG00000012422	COX10	51727	1
ENSOCUG00000012438	NBEAL2	340485	1
ENSOCUG00000012439	ACER2	79056	1
ENSOCUG00000012449	HCLS1	11128	1
ENSOCUG00000012454	SHROOM3	29969	1
ENSOCUG00000012456	ZNF362	2804	1
ENSOCUG00000012460	PLK3	65062	1
ENSOCUG00000012489	PTCH2	9690	1
ENSOCUG00000012508	AVL9	8891	1
ENSOCUG00000012513	USP37	143570	1
ENSOCUG00000012533	nan	55266	1
ENSOCUG00000012552	SLC10A7	51124	1
ENSOCUG00000012556	NFATC2	55553	1
ENSOCUG00000012588	RHOU	5395	1
ENSOCUG00000012591	UCP2	140458	1
ENSOCUG00000012610	CDON	10276	1
ENSOCUG00000012617	EEF1AKMT1	65992	1
ENSOCUG00000012638	PSMC6	8543	1
ENSOCUG00000012639	LMO4	nan	1
ENSOCUG00000012640	nan	9180	1
ENSOCUG00000012645	MECR	1736	1
ENSOCUG00000012654	PREX1	8455	1
ENSOCUG00000012660	MPP1	2660	1
ENSOCUG00000012665	SGSM3	nan	1
ENSOCUG00000012693	LDB3	152137	1
ENSOCUG00000012696	PAFAH2	2533	1
ENSOCUG00000012702	SIGLEC1	nan	1
ENSOCUG00000012716	nan	116835	1
ENSOCUG00000012719	HSPA12B	112267931	1
ENSOCUG00000012721	DAB2	23451	1
ENSOCUG00000012730	TAX1BP1	80219	1
ENSOCUG00000012738	JAZF1	5294	1
ENSOCUG00000012739	PIK3CG	9683	1
ENSOCUG00000012745	NSFL1C	10274	1
ENSOCUG00000012748	CDV3	284759	1
ENSOCUG00000012755	TOPBP1	90799	1
ENSOCUG00000012769	nan	84248	1
ENSOCUG00000012779	GPR137B	54915	1
ENSOCUG00000012790	CAP1	79896	1
ENSOCUG00000012792	THNSL1	152100	1
ENSOCUG00000012796	PPT1	8526	1
ENSOCUG00000012808	MCPH1	29957	1
ENSOCUG00000012811	SMOC1	90956	1
ENSOCUG00000012839	ALS2CL	64127	1
ENSOCUG00000012844	nan	nan	1
ENSOCUG00000012845	nan	nan	1
ENSOCUG00000012851	LIMA1	1540	1
ENSOCUG00000012856	ICAM2	11108	1
ENSOCUG00000012878	nan	55251	1
ENSOCUG00000012881	COL1A1	23381	1
ENSOCUG00000012895	nan	6095	1
ENSOCUG00000012906	SMOC2	1759	1
ENSOCUG00000012908	DNM1	920	1
ENSOCUG00000012923	GOLGA6D	51	1
ENSOCUG00000012971	GLIS2	1410	1
ENSOCUG00000012975	MBTPS1	3316	1
ENSOCUG00000012976	HSPB2	91894	1
ENSOCUG00000012981	TMOD2	57583	1
ENSOCUG00000012985	TMEM181	7204	1
ENSOCUG00000013014	nan	55764	1
ENSOCUG00000013015	IFT122	23293	1
ENSOCUG00000013022	RNASE4	2710	1
ENSOCUG00000013049	PLXND1	25949	1
ENSOCUG00000013051	ORMDL2	2475	1
ENSOCUG00000013081	ANGPTL7	286410	1
ENSOCUG00000013091	GLRX3	826	1
ENSOCUG00000013093	CAPNS1	60686	1
ENSOCUG00000013111	PCOLCE2	284161	1
ENSOCUG00000013131	MYOM2	10787	1
ENSOCUG00000013139	BCKDHB	23261	1
ENSOCUG00000013170	nan	nan	1
ENSOCUG00000013180	NEMP1	23154	1
ENSOCUG00000013183	NCDN	nan	1
ENSOCUG00000013184	nan	57539	1
ENSOCUG00000013192	SULT1C2	5468	1
ENSOCUG00000013198	PSMB2	80746	1
ENSOCUG00000013211	SPRTN	47	1
ENSOCUG00000013212	ACLY	114793	1
ENSOCUG00000013216	FMNL2	9141	1
ENSOCUG00000013230	MTCL1	1282	1
ENSOCUG00000013232	COL4A1	10157	1
ENSOCUG00000013238	ELF4	55660	1
ENSOCUG00000013256	PSMA4	151188	1
ENSOCUG00000013272	SEC24D	113246	1
ENSOCUG00000013288	MTTP	nan	1
ENSOCUG00000013309	TRHDE	7782	1
ENSOCUG00000013367	COL11A1	3678	1
ENSOCUG00000013378	PAK1IP1	84899	1
ENSOCUG00000013385	NAIF1	9706	1
ENSOCUG00000013389	EPYC	54948	1
ENSOCUG00000013394	KERA	1906	1
ENSOCUG00000013415	FLI1	10135	1
ENSOCUG00000013420	ADGRA2	55240	1
ENSOCUG00000013427	DPEP2	79713	1
ENSOCUG00000013444	CRIP2	nan	1
ENSOCUG00000013452	PRTFDC1	83872	1
ENSOCUG00000013453	HMCN1	11107	1
ENSOCUG00000013456	OMA1	51084	1
ENSOCUG00000013475	TMEM165	65985	1
ENSOCUG00000013476	AACS	123811	1
ENSOCUG00000013478	HTRA1	1975	1
ENSOCUG00000013484	EIF4B	84707	1
ENSOCUG00000013493	SLC7A1	9777	1
ENSOCUG00000013498	ADAMTS4	9413	1
ENSOCUG00000013510	DCTN4	80010	1
ENSOCUG00000013515	APBA1	51646	1
ENSOCUG00000013516	YPEL5	3071	1
ENSOCUG00000013517	NCKAP1L	7026	1
ENSOCUG00000013540	EPHB2	65080	1
ENSOCUG00000013551	CD48	3782	1
ENSOCUG00000013576	ENSA	284069	1
ENSOCUG00000013577	FAM171A2	9453	1
ENSOCUG00000013587	IL10RA	nan	1
ENSOCUG00000013591	nan	51389	1
ENSOCUG00000013625	PRSS12	27089	1
ENSOCUG00000013635	AFF4	11321	1
ENSOCUG00000013653	PITHD1	51552	1
ENSOCUG00000013676	GSN	64864	1
ENSOCUG00000013695	RNF19B	80114	1
ENSOCUG00000013699	VPS26B	8722	1
ENSOCUG00000013720	CLYBL	1407	1
ENSOCUG00000013761	GAREM1	9229	1
ENSOCUG00000013786	ACOT13	55753	1
ENSOCUG00000013794	TRMO	3638	1
ENSOCUG00000013796	GCLM	55075	1
ENSOCUG00000013805	HNRNPDL	6272	1
ENSOCUG00000013811	SCYL3	58478	1
ENSOCUG00000013813	IL33	57556	1
ENSOCUG00000013817	EXD1	1347	1
ENSOCUG00000013818	COX7A2	9973	1
ENSOCUG00000013847	TCP1	55857	1
ENSOCUG00000013890	BIRC2	4069	1
ENSOCUG00000013940	TSG101	11190	1
ENSOCUG00000013952	UEVLD	26750	1
ENSOCUG00000013958	MMAB	80817	1
ENSOCUG00000013973	NGDN	1027	1
ENSOCUG00000013992	TSPAN15	56111	1
ENSOCUG00000014001	CYYR1	9704	1
ENSOCUG00000014013	SMARCC1	4324	1
ENSOCUG00000014056	DOCK5	29090	1
ENSOCUG00000014062	TIMM21	6920	1
ENSOCUG00000014063	TCEA3	10577	1
ENSOCUG00000014077	LTBP2	79087	1
ENSOCUG00000014088	ETNK1	5337	1
ENSOCUG00000014100	MAN2B1	57608	1
ENSOCUG00000014102	JCAD	8834	1
ENSOCUG00000014108	nan	157313	1
ENSOCUG00000014111	VPS26C	nan	1
ENSOCUG00000014201	NTAQ1	9472	1
ENSOCUG00000014211	SNTB2	1500	1
ENSOCUG00000014216	CARMIL1	64319	1
ENSOCUG00000014225	SLCO2B1	139231	1
ENSOCUG00000014246	SORD	8634	1
ENSOCUG00000014274	MNAT1	63874	1
ENSOCUG00000014281	TRMT5	91272	1
ENSOCUG00000014283	BOD1	23505	1
ENSOCUG00000014287	SLC38A6	4609	1
ENSOCUG00000014304	CRTC3	27031	1
ENSOCUG00000014323	FEM1C	25961	1
ENSOCUG00000014331	ZNF517	90525	1
ENSOCUG00000014338	ABCA5	149951	1
ENSOCUG00000014342	SHROOM4	143098	1
ENSOCUG00000014344	MPP7	340527	1
ENSOCUG00000014345	NHSL2	58472	1
ENSOCUG00000014347	SQOR	8036	1
ENSOCUG00000014349	YOD1	170692	1
ENSOCUG00000014357	NTPCR	11311	1
ENSOCUG00000014360	VPS45	3683	1
ENSOCUG00000014362	ITGAL	80003	1
ENSOCUG00000014373	C4BPA	9726	1
ENSOCUG00000014380	ABCA6	10404	1
ENSOCUG00000014398	RAP2B	7019	1
ENSOCUG00000014420	CD53	4359	1
ENSOCUG00000014424	HFE	11259	1
ENSOCUG00000014432	ENPP3	57624	1
ENSOCUG00000014453	ACACA	79668	1
ENSOCUG00000014455	ENPP1	10162	1
ENSOCUG00000014464	GAS2	6899	1
ENSOCUG00000014468	C1S	3192	1
ENSOCUG00000014482	PLXDC2	6712	1
ENSOCUG00000014497	EFHD1	9746	1
ENSOCUG00000014499	CLSTN3	25909	1
ENSOCUG00000014517	NAA60	63893	1
ENSOCUG00000014527	CTSC	23097	1
ENSOCUG00000014539	POGLUT3	79651	1
ENSOCUG00000014554	ATP6V0E2	140706	1
ENSOCUG00000014567	AOAH	8898	1
ENSOCUG00000014577	SYT7	27309	1
ENSOCUG00000014585	ZDHHC2	9410	1
ENSOCUG00000014599	ZCCHC17	11021	1
ENSOCUG00000014600	RAB35	966	1
ENSOCUG00000014607	YWHAE	2170	1
ENSOCUG00000014625	HEG1	285382	1
ENSOCUG00000014644	PLA2G4A	105369550	1
ENSOCUG00000014657	EFEMP1	51678	1
ENSOCUG00000014676	LAMB1	nan	1
ENSOCUG00000014689	IGF1	5241	1
ENSOCUG00000014697	BTG3	nan	1
ENSOCUG00000014724	CMTM7	nan	1
ENSOCUG00000014730	FZD2	23708	1
ENSOCUG00000014744	WNT16	3598	1
ENSOCUG00000014772	ARMC9	10808	1
ENSOCUG00000014795	IGF1R	8925	1
ENSOCUG00000014801	SCD	80135	1
ENSOCUG00000014810	MYO9B	84162	1
ENSOCUG00000014812	CD93	7297	1
ENSOCUG00000014820	CYBRD1	1456	1
ENSOCUG00000014830	FAM76A	55102	1
ENSOCUG00000014841	GPR107	51479	1
ENSOCUG00000014857	COL5A3	473	1
ENSOCUG00000014868	TMEM214	9831	1
ENSOCUG00000014876	ARL5B	9232	1
ENSOCUG00000014904	EPAS1	345274	1
ENSOCUG00000014914	AEBP1	10509	1
ENSOCUG00000014935	MYLK	80723	1
ENSOCUG00000014946	RASD1	64770	1
ENSOCUG00000014951	ITGB4	161176	1
ENSOCUG00000014962	nan	nan	1
ENSOCUG00000014975	nan	2072	1
ENSOCUG00000014976	ERCC4	5243	1
ENSOCUG00000014981	ABCB1	8495	1
ENSOCUG00000014988	COL3A1	440093	1
ENSOCUG00000014993	DENND2A	85451	1
ENSOCUG00000015017	MRPS9	11252	1
ENSOCUG00000015035	HECTD2	5195	1
ENSOCUG00000015039	FNDC1	63901	1
ENSOCUG00000015049	DTX4	5507	1
ENSOCUG00000015057	MPEG1	nan	1
ENSOCUG00000015067	POLR3F	8408	1
ENSOCUG00000015088	RETREG2	160622	1
ENSOCUG00000015092	C4orf33	54816	1
ENSOCUG00000015101	MAML1	10058	1
ENSOCUG00000015107	TANC1	1374	1
ENSOCUG00000015115	RAPGEF5	10933	1
ENSOCUG00000015126	FRMD6	6856	1
ENSOCUG00000015127	SYPL1	51163	1
ENSOCUG00000015136	NIBAN1	714	1
ENSOCUG00000015138	C1QC	79411	1
ENSOCUG00000015141	ADCY5	2762	1
ENSOCUG00000015143	C1QB	4776	1
ENSOCUG00000015154	MAPK7	221830	1
ENSOCUG00000015158	COG6	3145	1
ENSOCUG00000015162	MFAP4	57523	1
ENSOCUG00000015163	NYNRIN	1756	1
ENSOCUG00000015191	EXT1	57210	1
ENSOCUG00000015198	VCPIP1	203547	1
ENSOCUG00000015210	MLX	374378	1
ENSOCUG00000015227	ADAMTS17	79915	1
ENSOCUG00000015241	C3orf49	8394	1
ENSOCUG00000015244	PHYH	79683	1
ENSOCUG00000015262	TEFM	3475	1
ENSOCUG00000015286	MED14	399687	1
ENSOCUG00000015291	PIGM	4739	1
ENSOCUG00000015313	COX20	8659	1
ENSOCUG00000015315	ALDH4A1	10682	1
ENSOCUG00000015320	COL12A1	23559	1
ENSOCUG00000015340	ZSCAN21	116540	1
ENSOCUG00000015344	HEBP1	6671	1
ENSOCUG00000015365	KAT14	55356	1
ENSOCUG00000015376	S1PR3	285	1
ENSOCUG00000015381	QSER1	389072	1
ENSOCUG00000015383	PLEKHM3	54995	1
ENSOCUG00000015394	LRRC32	83605	1
ENSOCUG00000015397	CCM2	nan	1
ENSOCUG00000015400	PTPN14	4601	1
ENSOCUG00000015419	NEIL2	6575	1
ENSOCUG00000015433	nan	4217	1
ENSOCUG00000015450	RIN2	1939	1
ENSOCUG00000015463	MGAT2	nan	1
ENSOCUG00000015494	NIN	639	1
ENSOCUG00000015496	THSD1	90141	1
ENSOCUG00000015503	ZC3H14	51028	1
ENSOCUG00000015523	JHY	27436	1
ENSOCUG00000015533	HSPA8	10476	1
ENSOCUG00000015540	ADAT1	5601	1
ENSOCUG00000015544	nan	55739	1
ENSOCUG00000015548	PEAK1	nan	1
ENSOCUG00000015552	PLXNA4	3735	1
ENSOCUG00000015553	KARS1	85465	1
ENSOCUG00000015567	nan	23294	1
ENSOCUG00000015569	ANKS1A	10129	1
ENSOCUG00000015574	S1PR1	2550	1
ENSOCUG00000015589	CCND2	1737	1
ENSOCUG00000015623	PLXNA3	1523	1
ENSOCUG00000015652	RECK	22906	1
ENSOCUG00000015665	NTN4	153769	1
ENSOCUG00000015686	TSPAN14	27339	1
ENSOCUG00000015692	GTF3C1	9551	1
ENSOCUG00000015700	TRIM26	2057	1
ENSOCUG00000015705	MAST4	nan	1
ENSOCUG00000015706	nan	79073	1
ENSOCUG00000015715	SMARCD1	79157	1
ENSOCUG00000015723	SLC15A3	30837	1
ENSOCUG00000015730	TAOK1	128338	1
ENSOCUG00000015736	PHLPP1	6609	1
ENSOCUG00000015739	ABHD13	nan	1
ENSOCUG00000015748	NPEPPS	nan	1
ENSOCUG00000015755	DENND2D	30844	1
ENSOCUG00000015768	CBX4	55698	1
ENSOCUG00000015774	UBE2B	9950	1
ENSOCUG00000015781	HS1BP3	91368	1
ENSOCUG00000015794	RNF216	60526	1
ENSOCUG00000015797	TSPYL6	79446	1
ENSOCUG00000015802	FBXW10	9895	1
ENSOCUG00000015807	TFE3	64395	1
ENSOCUG00000015811	PIP5K1B	5636	1
ENSOCUG00000015835	MYO1E	10205	1
ENSOCUG00000015842	GRAP	27349	1
ENSOCUG00000015855	MRTFB	64744	1
ENSOCUG00000015874	DCAF7	23180	1
ENSOCUG00000015877	SFRP4	10963	1
ENSOCUG00000015887	WSCD2	79791	1
ENSOCUG00000015901	AKT3	57616	1
ENSOCUG00000015904	TKT	55094	1
ENSOCUG00000015913	KPNA2	23215	1
ENSOCUG00000015928	WNK4	955	1
ENSOCUG00000015945	MCC	28958	1
ENSOCUG00000015957	MYOC	2590	1
ENSOCUG00000015963	TGFBR2	8678	1
ENSOCUG00000015987	FAM234A	29063	1
ENSOCUG00000016003	KCNK1	29945	1
ENSOCUG00000016007	NID1	55788	1
ENSOCUG00000016023	ADAM10	84154	1
ENSOCUG00000016074	TSC22D2	131965	1
ENSOCUG00000016093	ABLIM3	83939	1
ENSOCUG00000016100	MNT	8292	1
ENSOCUG00000016120	GTPBP4	56886	1
ENSOCUG00000016125	PTPRM	3275	1
ENSOCUG00000016137	HARBI1	134266	1
ENSOCUG00000016146	DTWD2	123263	1
ENSOCUG00000016147	MTFMT	55076	1
ENSOCUG00000016158	PMVK	nan	1
ENSOCUG00000016164	CYP1B1	11329	1
ENSOCUG00000016194	RPA2	51117	1
ENSOCUG00000016199	BCL10	9793	1
ENSOCUG00000016214	MRPS35	8439	1
ENSOCUG00000016221	GALNT12	167838	1
ENSOCUG00000016227	SVEP1	100287284	1
ENSOCUG00000016228	MANSC4	10244	1
ENSOCUG00000016233	KLHL42	1528	1
ENSOCUG00000016236	COL15A1	23786	1
ENSOCUG00000016241	TP53INP1	nan	1
ENSOCUG00000016252	VSIR	1389	1
ENSOCUG00000016261	PSAP	2028	1
ENSOCUG00000016320	ATP8B2	83468	1
ENSOCUG00000016321	GLT8D2	57154	1
ENSOCUG00000016359	ALKBH3	nan	1
ENSOCUG00000016380	LRP10	148362	1
ENSOCUG00000016385	CADM3	51360	1
ENSOCUG00000016394	NDRG1	345462	1
ENSOCUG00000016398	ACVR2A	55023	1
ENSOCUG00000016416	TRIM56	6048	1
ENSOCUG00000016419	BZW2	788	1
ENSOCUG00000016420	SLC25A20	2907	1
ENSOCUG00000016428	RCBTB2	29777	1
ENSOCUG00000016429	ABT1	11231	1
ENSOCUG00000016436	EVC	7812	1
ENSOCUG00000016445	nan	6366	1
ENSOCUG00000016448	CCL21	369	1
ENSOCUG00000016451	IER3	163590	1
ENSOCUG00000016469	MLANA	205327	1
ENSOCUG00000016496	MLPH	1302	1
ENSOCUG00000016500	DRAM1	29927	1
ENSOCUG00000016501	SEC61A1	8216	1
ENSOCUG00000016522	PDE1A	7074	1
ENSOCUG00000016524	TIAM1	55863	1
ENSOCUG00000016534	TMEM126A	5910	1
ENSOCUG00000016538	nan	27242	1
ENSOCUG00000016539	TNFRSF21	10449	1
ENSOCUG00000016540	ACAA2	54904	1
ENSOCUG00000016548	ROR2	114905	1
ENSOCUG00000016556	GPRC5A	nan	1
ENSOCUG00000016557	nan	2776	1
ENSOCUG00000016559	GNAQ	51003	1
ENSOCUG00000016565	NOTCH2	23247	1
ENSOCUG00000016573	CPVL	25953	1
ENSOCUG00000016574	PNKD	2702	1
ENSOCUG00000016581	RALA	8621	1
ENSOCUG00000016591	GFPT2	111089941	1
ENSOCUG00000016598	PROCR	11345	1
ENSOCUG00000016606	ETV1	10155	1
ENSOCUG00000016640	TET3	8842	1
ENSOCUG00000016651	AXL	388962	1
ENSOCUG00000016659	EMB	6423	1
ENSOCUG00000016685	NOX4	728239	1
ENSOCUG00000016689	TGFB1	51631	1
ENSOCUG00000016697	MRPS10	8776	1
ENSOCUG00000016703	TRERF1	727936	1
ENSOCUG00000016717	INIP	84935	1
ENSOCUG00000016718	MEDAG	nan	1
ENSOCUG00000016738	GRIN3A	7319	1
ENSOCUG00000016740	DPF3	55922	1
ENSOCUG00000016744	SPOCK2	7850	1
ENSOCUG00000016746	IL1R2	9491	1
ENSOCUG00000016747	PSMF1	84102	1
ENSOCUG00000016759	CBR3	9980	1
ENSOCUG00000016782	ITPRIPL2	56986	1
ENSOCUG00000016805	SPATS2	113263	1
ENSOCUG00000016820	RIOK3	10445	1
ENSOCUG00000016828	PRR14L	nan	1
ENSOCUG00000016869	NFYA	54662	1
ENSOCUG00000016875	GATB	675	1
ENSOCUG00000016899	nan	2050	1
ENSOCUG00000016904	PLXNC1	56479	1
ENSOCUG00000016927	SH3BGRL3	322	1
ENSOCUG00000016936	MMRN2	91544	1
ENSOCUG00000016945	ITIH5	51315	1
ENSOCUG00000016954	CCDC141	84187	1
ENSOCUG00000016958	PCMTD1	55057	1
ENSOCUG00000016984	WWC2	129642	1
ENSOCUG00000017004	TMEM182	1514	1
ENSOCUG00000017011	MFSD9	29066	1
ENSOCUG00000017019	CDH11	6715	1
ENSOCUG00000017024	nan	11044	1
ENSOCUG00000017031	USP46	2791	1
ENSOCUG00000017035	nan	1054	1
ENSOCUG00000017054	TEX33	5586	1
ENSOCUG00000017069	CDK5RAP1	27131	1
ENSOCUG00000017097	SMN1	206412	1
ENSOCUG00000017101	PDZD11	5496	1
ENSOCUG00000017106	KAZN	55252	1
ENSOCUG00000017118	ADIPOR2	5166	1
ENSOCUG00000017130	TMEM33	442721	1
ENSOCUG00000017158	NUP58	113026	1
ENSOCUG00000017177	nan	254048	1
ENSOCUG00000017198	TUB	10576	1
ENSOCUG00000017203	GNAO1	1600	1
ENSOCUG00000017234	GSR	55239	1
ENSOCUG00000017242	PDGFC	55711	1
ENSOCUG00000017245	B3GNTL1	26229	1
ENSOCUG00000017259	GANAB	79081	1
ENSOCUG00000017261	TRAPPC4	9556	1
ENSOCUG00000017272	COBLL1	80789	1
ENSOCUG00000017281	B3GNT2	22853	1
ENSOCUG00000017299	CD207	6586	1
ENSOCUG00000017302	SLIT3	nan	1
ENSOCUG00000017304	KIAA0232	56997	1
ENSOCUG00000017308	FLOT1	6530	1
ENSOCUG00000017326	TUBGCP4	85366	1
ENSOCUG00000017336	CLCN5	7158	1
ENSOCUG00000017338	EDIL3	85379	1
ENSOCUG00000017344	KAT6B	84872	1
ENSOCUG00000017367	KLHDC1	nan	1
ENSOCUG00000017370	FRMD4A	nan	1
ENSOCUG00000017372	KLHL29	144100	1
ENSOCUG00000017373	PLEKHA7	6601	1
ENSOCUG00000017378	KLHDC2	22891	1
ENSOCUG00000017413	COA6	64518	1
ENSOCUG00000017423	PCSK6	467	1
ENSOCUG00000017427	HMGCR	6402	1
ENSOCUG00000017457	FAM149A	4703	1
ENSOCUG00000017469	NARS2	84614	1
ENSOCUG00000017490	TBCE	91750	1
ENSOCUG00000017494	nan	11157	1
ENSOCUG00000017503	TOE1	143425	1
ENSOCUG00000017508	ZNF622	5274	1
ENSOCUG00000017532	nan	54982	1
ENSOCUG00000017538	DNAJA3	6850	1
ENSOCUG00000017542	nan	55750	1
ENSOCUG00000017549	TWSG1	129446	1
ENSOCUG00000017562	MED20	8165	1
ENSOCUG00000017565	KCP	9915	1
ENSOCUG00000017576	ARRDC1	23132	1
ENSOCUG00000017593	CCDC71	nan	1
ENSOCUG00000017602	RHOG	9397	1
ENSOCUG00000017608	PTBP2	79956	1
ENSOCUG00000017619	DNAJC3	11319	1
ENSOCUG00000017632	NUDT12	2965	1
ENSOCUG00000017633	GTF2H1	253980	1
ENSOCUG00000017659	ANPEP	7014	1
ENSOCUG00000017666	TEK	477	1
ENSOCUG00000017670	PTBP3	84964	1
ENSOCUG00000017673	VEZF1	908	1
ENSOCUG00000017707	P4HTM	23067	1
ENSOCUG00000017712	WDR6	80224	1
ENSOCUG00000017726	ITGA11	4752	1
ENSOCUG00000017728	QRICH1	6332	1
ENSOCUG00000017740	EDC3	3091	1
ENSOCUG00000017747	CPNE8	23111	1
ENSOCUG00000017749	C16orf87	201163	1
ENSOCUG00000017771	BMX	8658	1
ENSOCUG00000017780	EDNRB	26168	1
ENSOCUG00000017826	FDX1	4350	1
ENSOCUG00000017828	MPG	nan	1
ENSOCUG00000017838	ZFP14	7771	1
ENSOCUG00000017852	AQP3	636	1
ENSOCUG00000017858	CPOX	401647	1
ENSOCUG00000017863	RRP15	84942	1
ENSOCUG00000017878	ANXA3	56946	1
ENSOCUG00000017884	VEGFC	4593	1
ENSOCUG00000017892	ZC3HAV1	347734	1
ENSOCUG00000017897	FAM210B	51507	1
ENSOCUG00000017907	TMEM37	23369	1
ENSOCUG00000017910	ZFHX3	285525	1
ENSOCUG00000017913	YIPF7	60558	1
ENSOCUG00000017915	GUF1	55763	1
ENSOCUG00000017932	ATP5IF1	91	1
ENSOCUG00000017937	HSD17B10	60313	1
ENSOCUG00000017943	LCP1	79568	1
ENSOCUG00000018043	nan	nan	1
ENSOCUG00000019163	nan	26821	1
ENSOCUG00000020902	SRXN1	nan	1
ENSOCUG00000020926	MRPL11	54809	1
ENSOCUG00000020959	nan	54940	1
ENSOCUG00000020982	TPD52L2	64320	1
ENSOCUG00000021010	TUBB6	nan	1
ENSOCUG00000021027	DYNLRB1	nan	1
ENSOCUG00000021052	ROGDI	1436	1
ENSOCUG00000021056	CSF1R	147965	1
ENSOCUG00000021091	SLC5A2	5526	1
ENSOCUG00000021101	nan	nan	1
ENSOCUG00000021115	PKIA	199746	1
ENSOCUG00000021141	APIP	81888	1
ENSOCUG00000021154	EIF5B	nan	1
ENSOCUG00000021280	VAC14	126393	1
ENSOCUG00000021313	C11orf96	6238	1
ENSOCUG00000021321	CAPN10	4693	1
ENSOCUG00000021333	nan	nan	1
ENSOCUG00000021337	NCF4	9907	1
ENSOCUG00000021353	HECA	64236	1
ENSOCUG00000021400	nan	nan	1
ENSOCUG00000021422	AARS2	6944	1
ENSOCUG00000021436	nan	55844	1
ENSOCUG00000021458	FAHD2A	10336	1
ENSOCUG00000021509	nan	23551	1
ENSOCUG00000021564	nan	65220	1
ENSOCUG00000021585	nan	nan	1
ENSOCUG00000021605	ARAP1	105372824	1
ENSOCUG00000021612	nan	9935	1
ENSOCUG00000021633	LIMS2	22821	1
ENSOCUG00000021716	DHRS4	6103	1
ENSOCUG00000021736	nan	nan	1
ENSOCUG00000021745	LHFPL2	63939	1
ENSOCUG00000021796	LASP1	nan	1
ENSOCUG00000021858	RIOX1	80145	1
ENSOCUG00000021890	WBP1L	nan	1
ENSOCUG00000021918	DGKA	4599	1
ENSOCUG00000021960	ATXN1L	nan	1
ENSOCUG00000021965	TMEM150C	84285	1
ENSOCUG00000021968	EIF1AD	100134934	1
ENSOCUG00000021988	nan	4696	1
ENSOCUG00000021993	TWF2	11135	1
ENSOCUG00000021999	AGGF1	23379	1
ENSOCUG00000022014	NOTCH3	nan	1
ENSOCUG00000022017	DIABLO	9551	1
ENSOCUG00000022040	nan	6161	1
ENSOCUG00000022049	SHISA5	339287	1
ENSOCUG00000022073	TOR1A	25989	1
ENSOCUG00000022087	RNPEP	176	1
ENSOCUG00000022093	ACAN	114902	1
ENSOCUG00000022167	C5AR1	10993	1
ENSOCUG00000022175	nan	nan	1
ENSOCUG00000022216	COLEC12	144453	1
ENSOCUG00000022231	EMP1	nan	1
ENSOCUG00000022246	SYDE2	6143	1
ENSOCUG00000022296	TAGLN2	4779	1
ENSOCUG00000022308	nan	2013	1
ENSOCUG00000022327	CEP70	56104	1
ENSOCUG00000022330	PCDHGB1	2589	1
ENSOCUG00000022362	LRRC8D	10410	1
ENSOCUG00000022383	OSR2	4811	1
ENSOCUG00000022385	NID1	64863	1
ENSOCUG00000022419	CERS2	27434	1
ENSOCUG00000022448	ACTN4	54741	1
ENSOCUG00000022451	PIGP	4893	1
ENSOCUG00000022492	nan	115708	1
ENSOCUG00000022505	SKP1	nan	1
ENSOCUG00000022518	RPSA	10960	1
ENSOCUG00000022545	CLIC1	nan	1
ENSOCUG00000022589	nan	51759	1
ENSOCUG00000022619	nan	123103	1
ENSOCUG00000022653	PISD	2597	1
ENSOCUG00000022692	SLC66A3	9689	1
ENSOCUG00000022702	MRPL32	63877	1
ENSOCUG00000022708	FAM204A	6128	1
ENSOCUG00000022723	ACAD11	1032	1
ENSOCUG00000022776	BACE1	23012	1
ENSOCUG00000022794	F2R	387680	1
ENSOCUG00000022838	RBM14	nan	1
ENSOCUG00000022840	nan	8568	1
ENSOCUG00000022848	SNX33	26958	1
ENSOCUG00000022850	FOLR3	1948	1
ENSOCUG00000022857	EFNB2	nan	1
ENSOCUG00000022967	nan	nan	1
ENSOCUG00000022984	nan	1050	1
ENSOCUG00000023008	nan	127829	1
ENSOCUG00000023038	nan	nan	1
ENSOCUG00000023043	TLE3	81567	1
ENSOCUG00000023058	IGSF8	6548	1
ENSOCUG00000023078	CCDC9B	54893	1
ENSOCUG00000023093	HOXB5	54482	1
ENSOCUG00000023116	AGO1	10237	1
ENSOCUG00000023163	nan	nan	1
ENSOCUG00000023212	NMNAT1	84866	1
ENSOCUG00000023270	CHST3	7920	1
ENSOCUG00000023301	MT-ND4L	nan	1
ENSOCUG00000023314	PLEKHG2	55917	1
ENSOCUG00000023315	CTTNBP2NL	89	1
ENSOCUG00000023319	VASN	116068	1
ENSOCUG00000023327	nan	nan	1
ENSOCUG00000023337	HOXB3	6253	1
ENSOCUG00000023400	nan	127	1
ENSOCUG00000023402	nan	nan	1
ENSOCUG00000023464	SOX13	81532	1
ENSOCUG00000023566	nan	NA	1
ENSOCUG00000023568	TTC4	NA	1
ENSOCUG00000023629	TPCN1	30818	1
ENSOCUG00000023670	RAMP2	131408	1
ENSOCUG00000023681	TSPAN18	64285	1
ENSOCUG00000023683	RHBDF1	7178	1
ENSOCUG00000023697	LRRN1	142689	1
ENSOCUG00000023712	NA	10256	1
ENSOCUG00000023727	LCAT	NA	1
ENSOCUG00000023740	ZBED1	80228	1
ENSOCUG00000023741	ORAI2	NA	1
ENSOCUG00000023757	NOS3	NA	1
ENSOCUG00000023764	CCDC80	6767	1
ENSOCUG00000023773	NA	161247	1
ENSOCUG00000023777	NA	29883	1
ENSOCUG00000023814	RPS19BP1	NA	1
ENSOCUG00000023825	SNCA	23386	1
ENSOCUG00000023873	NA	54998	1
ENSOCUG00000023898	CCDC8	83719	1
ENSOCUG00000023922	NA	7552	1
ENSOCUG00000023965	SSBP1	nan	1
ENSOCUG00000023976	ECSCR	23636	1
ENSOCUG00000023995	CUEDC2	23635	1
ENSOCUG00000024022	NA	NA	1
ENSOCUG00000024025	CSKMT	84905	1
ENSOCUG00000024041	LXN	521	1
ENSOCUG00000024046	NA	NA	1
ENSOCUG00000024055	MCAM	23398	1
ENSOCUG00000024108	NA	83543	1
ENSOCUG00000024109	AIF1L	27143	1
ENSOCUG00000024122	NA	7919	1
ENSOCUG00000024137	NA	145567	1
ENSOCUG00000024159	PLPBP	NA	1
ENSOCUG00000024176	FUNDC2	1850	1
ENSOCUG00000024188	TNKS1BP1	NA	1
ENSOCUG00000024203	SLC2A10	3760	1
ENSOCUG00000024273	SULF2	NA	1
ENSOCUG00000024298	NINJ1	5609	1
ENSOCUG00000024309	SMAD7	5552	1
ENSOCUG00000024318	VDAC3	10055	1
ENSOCUG00000024333	ADD1	10200	1
ENSOCUG00000024349	FCGR3B	10423	1
ENSOCUG00000024362	NA	3090	1
ENSOCUG00000024363	HIC1	54531	1
ENSOCUG00000024389	PRCC	1207	1
ENSOCUG00000024417	NDUFS5	NA	1
ENSOCUG00000024437	TMOD3	2109	1
ENSOCUG00000024439	ETFB	2949	1
ENSOCUG00000024457	CLIP3	NA	1
ENSOCUG00000024458	NA	NA	1
ENSOCUG00000024526	NA	NA	1
ENSOCUG00000024552	SOD1	115207	1
ENSOCUG00000024586	NUP43	NA	1
ENSOCUG00000024593	NA	8683	1
ENSOCUG00000024624	C10orf88	NA	1
ENSOCUG00000024649	SPG21	168451	1
ENSOCUG00000024656	NA	3029	1
ENSOCUG00000024724	NA	79869	1
ENSOCUG00000024728	FBXO6	8988	1
ENSOCUG00000024731	EXOSC1	55260	1
ENSOCUG00000024734	RNF213	729515	1
ENSOCUG00000024753	FBXO22	7305	1
ENSOCUG00000024792	NA	4332	1
ENSOCUG00000024805	COL28A1	1134	1
ENSOCUG00000024818	ADAL	54529	1
ENSOCUG00000024851	NA	NA	1
ENSOCUG00000024875	NA	2039	1
ENSOCUG00000024877	DMTN	NA	1
ENSOCUG00000024886	KCTD5	4076	1
ENSOCUG00000024898	TRMT9B	NA	1
ENSOCUG00000024906	NA	NA	1
ENSOCUG00000024925	MIS12	57794	1
ENSOCUG00000024951	HOXB2	NA	1
ENSOCUG00000024955	NA	NA	1
ENSOCUG00000024956	NA	NA	1
ENSOCUG00000024991	ALPK1	10382	1
ENSOCUG00000025005	ARSI	6133	1
ENSOCUG00000025006	RPL9	404672	1
ENSOCUG00000025009	GTF2H5	51378	1
ENSOCUG00000025013	SLC45A3	NA	1
ENSOCUG00000025039	PLPP2	NA	1
ENSOCUG00000025056	NA	51586	1
ENSOCUG00000025062	NA	NA	1
ENSOCUG00000025065	NA	10749	1
ENSOCUG00000025071	JMJD6	4715	1
ENSOCUG00000025092	PODXL	9612	1
ENSOCUG00000025111	GALNT15	NA	1
ENSOCUG00000025115	MPHOSPH10	9445	1
ENSOCUG00000025148	COL5A1	375056	1
ENSOCUG00000025160	TCAP	8824	1
ENSOCUG00000025164	CES2	130916	1
ENSOCUG00000025183	SMN1	NA	1
ENSOCUG00000025192	NA	NA	1
ENSOCUG00000025214	GZF1	23640	1
ENSOCUG00000025219	OAF	125228	1
ENSOCUG00000025226	BMP5	56912	1
ENSOCUG00000025228	IFT46	4678	1
ENSOCUG00000025278	ARHGAP32	8900	1
ENSOCUG00000025281	CCNA1	873	1
ENSOCUG00000025313	PSMD6	11156	1
ENSOCUG00000025329	MARVELD1	57665	1
ENSOCUG00000025358	PROS1	112869	1
ENSOCUG00000025400	LLGL1	221908	1
ENSOCUG00000025541	SFXN2	114571	1
ENSOCUG00000025543	SLC22A9	10560	1
ENSOCUG00000025551	RPS24	200894	1
ENSOCUG00000025598	LYSMD2	NA	1
ENSOCUG00000025599	NA	NA	1
ENSOCUG00000025655	GPR161	28971	1
ENSOCUG00000025674	SPTY2D1	1908	1
ENSOCUG00000025680	LRRC75A	203430	1
ENSOCUG00000025689	RTL3	116969	1
ENSOCUG00000025690	ART5	80308	1
ENSOCUG00000025709	UFD1	23646	1
ENSOCUG00000025743	MAL2	NA	1
ENSOCUG00000025757	TMEM200B	NA	1
ENSOCUG00000025775	NA	25906	1
ENSOCUG00000025826	S1PR2	NA	1
ENSOCUG00000025830	CAPN5	NA	1
ENSOCUG00000025851	CPM	3654	1
ENSOCUG00000025861	PPFIA1	NA	1
ENSOCUG00000025875	NA	57226	1
ENSOCUG00000025883	RCC2	10231	1
ENSOCUG00000025915	MRPL48	64963	1
ENSOCUG00000025939	DDX20	NA	1
ENSOCUG00000025954	INPP5D	6382	1
ENSOCUG00000025974	PLD2	4670	1
ENSOCUG00000025982	MT-ND4L	124402	1
ENSOCUG00000025993	GIN1	51676	1
ENSOCUG00000026024	FBXL14	6911	1
ENSOCUG00000026029	NA	NA	1
ENSOCUG00000026040	DOK4	NA	1
ENSOCUG00000026070	FAM110A	2175	1
ENSOCUG00000026125	NA	4151	1
ENSOCUG00000026139	KATNB1	54856	1
ENSOCUG00000026152	DBN1	85449	1
ENSOCUG00000026159	KIAA1755	NA	1
ENSOCUG00000026172	UBE2V1	NA	1
ENSOCUG00000026198	PIAS3	30815	1
ENSOCUG00000026220	FAM118A	57158	1
ENSOCUG00000026246	NA	79690	1
ENSOCUG00000026248	GAL3ST4	NA	1
ENSOCUG00000026268	ADIPOQ	NA	1
ENSOCUG00000026278	TOR1B	5817	1
ENSOCUG00000026291	ARRB1	57408	1
ENSOCUG00000026296	TRUB2	NA	1
ENSOCUG00000026348	KCNIP2	140685	1
[truncated: 21,207 more rows]
