# Supplementary material for: Transcriptional time course after rotator cuff repair in 6 month old female rabbits
Source: Front Physiol. 2023 May 9;14:1164055. doi: 10.3389/fphys.2023.1164055 (PMC10203179; doi:10.3389/fphys.2023.1164055)
Supplement: Supplementary file 7 [file DataSheet5.XLSX]

## Sheet: ward_rabbit_metadata_updated_20
ID	CSA	CN	ORO	Collagen	Fibrosis	Degen	Fat
WRR_05_R_S58_R1_001	2689.07	4.15225	0.396575	6.56567	3.03639	0.7	5.59
WRR_06_R_S60_R1_001	2329.21	0.59676	6.81603	5.89519	4.4587	1.96	11.76
WRR_07_R_S62_R1_001	3058.58	3.08989	2.61413	9.70315	8.17611	0	4.2
WRR_08_R_S64_R1_001	2690.2	1.47738	1.08595	6.81087	4.70004	0	7.86
WRR_05_L_S57_R1_001	1801.89	1.11039	8.66252	22.2813	19.1199	17.48	47.57
WRR_06_L_S59_R1_001	1408.71	1.00775	5.58256	16.5738	7.75016	19.3	68.42
WRR_07_L_S61_R1_001	3301.35	4.72279	3.35842	38.116	27.9252	8	48
WRR_08_L_S63_R1_001	2216.97	0.78125	7.65839	24.5334	13.985	7.79	28.57
X59R_S38	3776.35	6.83891	1.58	10.437	5.42708	1.85	21.3
X60R_S40	3818.7	1.21581	3.07	9.7726	6.20143	0.95	4.75
X61R_S42	3998.43	0.455927	1.06	9.19374	6.14474	0.67	10.74
X62R_S44	3731	3.11159	2.76	10.3527	13.55	0.83	1.67
X64R_S48	2021.79	2.26112	2.31	11.3245	10.9654	1.68	8.39
X59L_S37	1501.39	7.32394	21.31	19.6038	49.863	20.33	76.42
X60L_S39	1853.89	0.0938967	22.69	15.6962	20.8926	4.46	25.89
X61L_S41	1853.89	0.0938967	14.88	35.3574	9.2034	6.75	14.72
X62L_S43	1610.93	0.320718	17.83	16.9405	27.5523	18.11	43.31
X64L_S47	2021.79	2.26112	25.11	22.0322	11.6978	6.98	37.98
X63R_S46	3405.35	1.08225	1.47	6.80433	3.65039	1.2	5.98
X66R_S50	4654.03	1.98777	1.77	4.41593	2.79027	0.38	7.98
X67R_S52	3122.43	2.15827	3.75	10.9784	7.43323	5.56	14.53
X68R_S54	3650.83	0	1.76	6.07448	3.33769	0.79	9.88
X63L_S45	1191.68	7.45445	24.52	24.8452	20.2685	14.04	46.63
X66L_S49	2074.01	1.37131	36.35	18.2601	10.1012	4.8	32
X67L_S51	2107.63	0.713776	36.57	13.1577	22.8727	7.01	42.68
X68L_S53	2762.15	1.24402	8.05	10.9469	9.80175	3.38	9.66
WRR_01_R_S50_R1_001	3495.9	2.12314	4.02835	8.95743	4.99845	2.6	13.42
WRR_02_R_S52_R1_001	3630.39	0.770218	1.39549	5.03453	7.06056	0.59	2.94
WRR_03_R_S54_R1_001	3246.35	1.31209	1.5066	8.73947	11.8631	3.52	3.52
WRR_04_R_S56_R1_001	4163.94	1.06383	1.88476	9.63888	11.3276	0.43	6.96
WRR_01_L_S49_R1_001	3671.51	1.81612	1.98866	12.3655	11.289	4.76	3.4
WRR_02_L_S51_R1_001	1490.39	4.46828	33.2731	14.7344	29.0906	11.54	55.13
WRR_03_L_S53_R1_001	2036.91	1.1194	27.0919	10.1279	26.1757	8.7	23.19
WRR_04_L_S55_R1_001	2960.2	1.87793	11.6551	9.22547	13.2457	5.03	33.67
