# Supplementary material for: Transcriptional time course after rotator cuff repair in 6 month old female rabbits
Source: Front Physiol. 2023 May 9;14:1164055. doi: 10.3389/fphys.2023.1164055 (PMC10203179; doi:10.3389/fphys.2023.1164055)
Supplement: Supplementary file 8 [file DataSheet1.XLSX]

## Sheet: dt2repair02192021
ENSEMBL	Week1_RepairvsControl	Week2_RepairvsControl	Week4_RepairvsControl	Week8_RepairvsControl
ENSOCUG00000000003	0	0	0	0
ENSOCUG00000000004	0	0	0	0
ENSOCUG00000000005	0	0	0	0
ENSOCUG00000000006	0	0	0	0
ENSOCUG00000000007	0	0	0	0
ENSOCUG00000000009	0	0	0	0
ENSOCUG00000000010	0	0	0	0
ENSOCUG00000000012	0	0	0	0
ENSOCUG00000000013	0	0	0	0
ENSOCUG00000000014	1	0	0	0
ENSOCUG00000000015	0	0	0	0
ENSOCUG00000000017	1	0	1	0
ENSOCUG00000000018	0	0	0	0
ENSOCUG00000000020	0	0	0	0
ENSOCUG00000000021	0	0	0	0
ENSOCUG00000000022	0	0	0	0
ENSOCUG00000000023	0	0	0	0
ENSOCUG00000000024	0	0	0	0
ENSOCUG00000000025	0	0	0	0
ENSOCUG00000000028	0	0	0	0
ENSOCUG00000000030	0	0	0	0
ENSOCUG00000000034	0	0	0	0
ENSOCUG00000000038	0	0	0	0
ENSOCUG00000000040	0	0	0	0
ENSOCUG00000000045	0	0	0	0
ENSOCUG00000000049	0	1	0	0
ENSOCUG00000000051	0	0	0	0
ENSOCUG00000000055	0	0	0	0
ENSOCUG00000000057	0	0	0	0
ENSOCUG00000000059	0	0	0	0
ENSOCUG00000000060	0	0	0	0
ENSOCUG00000000063	0	0	0	0
ENSOCUG00000000064	0	0	0	0
ENSOCUG00000000065	0	0	0	0
ENSOCUG00000000066	0	0	0	0
ENSOCUG00000000068	0	0	0	0
ENSOCUG00000000069	0	0	0	0
ENSOCUG00000000071	0	0	0	0
ENSOCUG00000000073	0	0	0	0
ENSOCUG00000000074	1	0	0	0
ENSOCUG00000000075	0	0	0	0
ENSOCUG00000000076	0	0	0	0
ENSOCUG00000000077	0	0	0	0
ENSOCUG00000000078	0	0	0	0
ENSOCUG00000000080	0	0	0	0
ENSOCUG00000000081	0	0	0	0
ENSOCUG00000000085	0	0	0	0
ENSOCUG00000000086	0	0	0	0
ENSOCUG00000000090	0	0	0	0
ENSOCUG00000000092	0	0	0	0
ENSOCUG00000000093	0	0	0	0
ENSOCUG00000000094	0	0	0	0
ENSOCUG00000000095	0	0	0	0
ENSOCUG00000000097	0	0	0	0
ENSOCUG00000000098	0	0	0	0
ENSOCUG00000000100	0	0	0	0
ENSOCUG00000000101	0	0	0	0
ENSOCUG00000000102	0	0	0	0
ENSOCUG00000000104	0	0	0	0
ENSOCUG00000000105	0	0	0	0
ENSOCUG00000000107	0	0	0	0
ENSOCUG00000000108	0	0	0	0
ENSOCUG00000000109	1	1	0	0
ENSOCUG00000000111	1	0	0	0
ENSOCUG00000000114	0	0	0	0
ENSOCUG00000000116	0	0	0	0
ENSOCUG00000000120	0	0	0	0
ENSOCUG00000000121	0	0	0	0
ENSOCUG00000000122	0	0	0	0
ENSOCUG00000000123	0	0	0	0
ENSOCUG00000000125	0	0	0	0
ENSOCUG00000000127	0	0	0	0
ENSOCUG00000000128	0	0	0	0
ENSOCUG00000000129	0	0	0	0
ENSOCUG00000000131	0	0	0	0
ENSOCUG00000000133	0	0	0	0
ENSOCUG00000000137	0	0	0	0
ENSOCUG00000000140	0	0	0	0
ENSOCUG00000000141	0	0	0	0
ENSOCUG00000000142	0	0	0	0
ENSOCUG00000000145	0	0	0	0
ENSOCUG00000000146	0	1	0	0
ENSOCUG00000000148	0	0	0	0
ENSOCUG00000000149	0	1	0	0
ENSOCUG00000000152	0	0	0	0
ENSOCUG00000000153	0	0	0	0
ENSOCUG00000000155	0	0	0	0
ENSOCUG00000000156	0	0	0	0
ENSOCUG00000000157	0	0	0	0
ENSOCUG00000000158	0	0	0	0
ENSOCUG00000000159	0	0	0	0
ENSOCUG00000000161	0	0	0	0
ENSOCUG00000000162	0	0	0	0
ENSOCUG00000000163	0	0	0	0
ENSOCUG00000000164	0	0	0	0
ENSOCUG00000000166	0	0	0	0
ENSOCUG00000000167	0	0	0	0
ENSOCUG00000000170	0	0	0	0
ENSOCUG00000000171	1	0	0	0
ENSOCUG00000000172	0	0	0	0
ENSOCUG00000000173	0	0	0	0
ENSOCUG00000000174	0	0	0	0
ENSOCUG00000000179	0	0	0	0
ENSOCUG00000000184	0	1	1	0
ENSOCUG00000000185	0	0	0	0
ENSOCUG00000000186	0	0	0	0
ENSOCUG00000000187	0	0	0	0
ENSOCUG00000000188	0	0	0	0
ENSOCUG00000000193	0	0	0	0
ENSOCUG00000000195	0	0	0	0
ENSOCUG00000000197	0	0	0	0
ENSOCUG00000000200	0	0	0	0
ENSOCUG00000000201	0	1	0	0
ENSOCUG00000000203	0	0	0	0
ENSOCUG00000000214	0	0	0	0
ENSOCUG00000000215	0	0	0	0
ENSOCUG00000000218	0	0	0	0
ENSOCUG00000000220	0	0	0	0
ENSOCUG00000000222	0	0	0	0
ENSOCUG00000000224	0	0	0	0
ENSOCUG00000000227	1	0	0	0
ENSOCUG00000000228	0	-1	0	0
ENSOCUG00000000229	0	0	0	0
ENSOCUG00000000230	0	0	0	0
ENSOCUG00000000231	0	0	0	0
ENSOCUG00000000233	0	0	0	0
ENSOCUG00000000234	0	0	0	0
ENSOCUG00000000236	0	0	0	0
ENSOCUG00000000237	0	0	0	0
ENSOCUG00000000242	-1	-1	-1	0
ENSOCUG00000000244	0	0	0	0
ENSOCUG00000000245	0	0	0	0
ENSOCUG00000000247	0	0	0	0
ENSOCUG00000000248	0	0	0	0
ENSOCUG00000000249	0	0	0	0
ENSOCUG00000000251	0	0	0	0
ENSOCUG00000000255	0	0	0	0
ENSOCUG00000000256	0	0	0	0
ENSOCUG00000000258	0	1	0	0
ENSOCUG00000000259	0	0	0	0
ENSOCUG00000000263	0	0	0	0
ENSOCUG00000000264	0	0	0	0
ENSOCUG00000000268	0	0	0	0
ENSOCUG00000000269	0	0	0	0
ENSOCUG00000000270	0	0	0	0
ENSOCUG00000000271	0	0	0	0
ENSOCUG00000000272	0	0	0	0
ENSOCUG00000000274	0	0	0	0
ENSOCUG00000000276	0	0	0	0
ENSOCUG00000000277	0	0	0	0
ENSOCUG00000000278	0	0	0	0
ENSOCUG00000000280	0	0	0	0
ENSOCUG00000000281	0	0	0	0
ENSOCUG00000000285	0	0	0	0
ENSOCUG00000000286	0	0	0	0
ENSOCUG00000000289	0	0	0	0
ENSOCUG00000000290	0	0	0	0
ENSOCUG00000000291	0	0	0	0
ENSOCUG00000000292	0	0	0	0
ENSOCUG00000000297	1	0	0	0
ENSOCUG00000000298	0	0	0	0
ENSOCUG00000000300	0	0	0	0
ENSOCUG00000000301	0	0	0	0
ENSOCUG00000000302	0	0	0	0
ENSOCUG00000000303	-1	0	0	0
ENSOCUG00000000304	0	0	0	0
ENSOCUG00000000305	0	0	0	0
ENSOCUG00000000306	1	0	0	0
ENSOCUG00000000307	0	0	0	0
ENSOCUG00000000312	0	0	0	0
ENSOCUG00000000315	0	0	0	0
ENSOCUG00000000318	0	0	0	0
ENSOCUG00000000321	0	0	0	0
ENSOCUG00000000322	0	0	0	0
ENSOCUG00000000323	0	0	0	0
ENSOCUG00000000324	0	0	0	0
ENSOCUG00000000325	0	0	0	0
ENSOCUG00000000326	0	0	1	0
ENSOCUG00000000328	1	0	0	0
ENSOCUG00000000329	1	1	0	0
ENSOCUG00000000331	0	0	0	0
ENSOCUG00000000333	0	0	0	0
ENSOCUG00000000334	0	0	0	0
ENSOCUG00000000336	0	0	0	0
ENSOCUG00000000338	0	0	0	0
ENSOCUG00000000339	0	0	0	0
ENSOCUG00000000341	0	1	0	0
ENSOCUG00000000343	0	0	0	0
ENSOCUG00000000344	0	0	0	0
ENSOCUG00000000345	0	0	0	0
ENSOCUG00000000346	0	0	0	0
ENSOCUG00000000347	0	0	0	0
ENSOCUG00000000348	0	0	0	0
ENSOCUG00000000353	0	0	0	0
ENSOCUG00000000354	0	0	0	0
ENSOCUG00000000355	0	0	0	0
ENSOCUG00000000356	1	0	0	0
ENSOCUG00000000357	0	0	0	0
ENSOCUG00000000358	0	0	0	0
ENSOCUG00000000359	0	0	0	0
ENSOCUG00000000360	0	0	0	0
ENSOCUG00000000364	0	0	0	0
ENSOCUG00000000365	0	0	0	0
ENSOCUG00000000367	0	0	0	0
ENSOCUG00000000368	0	0	0	0
ENSOCUG00000000370	0	0	0	0
ENSOCUG00000000371	0	0	0	0
ENSOCUG00000000374	0	0	0	0
ENSOCUG00000000375	0	0	0	0
ENSOCUG00000000377	0	0	0	0
ENSOCUG00000000380	0	0	0	0
ENSOCUG00000000381	0	0	0	0
ENSOCUG00000000382	0	0	0	0
ENSOCUG00000000385	0	0	0	0
ENSOCUG00000000388	0	0	0	0
ENSOCUG00000000391	0	0	0	0
ENSOCUG00000000392	0	0	0	0
ENSOCUG00000000397	0	0	0	0
ENSOCUG00000000403	0	0	0	0
ENSOCUG00000000404	0	0	0	0
ENSOCUG00000000405	0	0	0	0
ENSOCUG00000000406	0	0	0	0
ENSOCUG00000000408	0	0	0	0
ENSOCUG00000000409	1	1	0	0
ENSOCUG00000000410	0	0	0	0
ENSOCUG00000000412	0	0	0	0
ENSOCUG00000000416	1	1	0	0
ENSOCUG00000000422	0	0	0	0
ENSOCUG00000000425	0	0	0	0
ENSOCUG00000000426	0	0	0	0
ENSOCUG00000000429	0	0	0	0
ENSOCUG00000000431	0	0	0	0
ENSOCUG00000000432	0	0	0	0
ENSOCUG00000000435	0	0	0	0
ENSOCUG00000000437	0	0	0	0
ENSOCUG00000000439	0	0	0	0
ENSOCUG00000000440	0	1	0	0
ENSOCUG00000000442	0	0	0	0
ENSOCUG00000000444	0	0	0	0
ENSOCUG00000000446	0	0	0	0
ENSOCUG00000000455	0	0	0	0
ENSOCUG00000000459	0	0	0	0
ENSOCUG00000000461	0	0	0	0
ENSOCUG00000000462	0	0	0	0
ENSOCUG00000000463	0	0	0	0
ENSOCUG00000000464	0	0	0	0
ENSOCUG00000000466	0	0	0	0
ENSOCUG00000000467	0	0	0	0
ENSOCUG00000000468	0	0	0	0
ENSOCUG00000000470	0	0	0	0
ENSOCUG00000000471	0	0	0	0
ENSOCUG00000000472	0	0	0	0
ENSOCUG00000000473	0	0	0	0
ENSOCUG00000000475	0	1	0	0
ENSOCUG00000000477	0	0	0	0
ENSOCUG00000000479	0	0	0	0
ENSOCUG00000000481	0	0	0	0
ENSOCUG00000000482	0	0	0	0
ENSOCUG00000000484	0	0	0	0
ENSOCUG00000000485	0	0	0	0
ENSOCUG00000000486	0	0	0	0
ENSOCUG00000000487	0	0	0	0
ENSOCUG00000000489	0	0	0	0
ENSOCUG00000000490	0	0	0	0
ENSOCUG00000000493	0	0	0	0
ENSOCUG00000000494	0	0	0	0
ENSOCUG00000000498	0	0	0	0
ENSOCUG00000000499	0	0	0	0
ENSOCUG00000000502	0	0	0	0
ENSOCUG00000000503	0	0	0	0
ENSOCUG00000000507	0	0	0	0
ENSOCUG00000000510	0	0	0	0
ENSOCUG00000000511	0	0	0	0
ENSOCUG00000000512	0	0	0	0
ENSOCUG00000000515	0	0	0	0
ENSOCUG00000000516	0	0	0	0
ENSOCUG00000000518	0	0	0	0
ENSOCUG00000000520	0	0	0	0
ENSOCUG00000000521	0	0	0	0
ENSOCUG00000000525	0	0	0	0
ENSOCUG00000000526	0	0	0	0
ENSOCUG00000000528	0	0	0	0
ENSOCUG00000000530	0	0	0	0
ENSOCUG00000000531	1	1	0	0
ENSOCUG00000000532	0	0	0	0
ENSOCUG00000000535	1	0	0	0
ENSOCUG00000000536	0	0	0	0
ENSOCUG00000000539	0	1	0	0
ENSOCUG00000000540	-1	0	0	0
ENSOCUG00000000543	0	0	0	0
ENSOCUG00000000548	0	0	0	0
ENSOCUG00000000551	1	0	0	0
ENSOCUG00000000552	0	0	0	0
ENSOCUG00000000553	0	0	0	0
ENSOCUG00000000554	0	0	0	0
ENSOCUG00000000555	0	0	0	0
ENSOCUG00000000557	0	0	0	0
ENSOCUG00000000558	0	0	0	0
ENSOCUG00000000559	0	0	0	0
ENSOCUG00000000560	0	0	0	0
ENSOCUG00000000561	0	0	0	0
ENSOCUG00000000562	0	0	0	0
ENSOCUG00000000564	0	0	0	0
ENSOCUG00000000565	0	0	0	0
ENSOCUG00000000566	0	0	0	0
ENSOCUG00000000568	-1	0	0	0
ENSOCUG00000000570	0	0	0	0
ENSOCUG00000000572	0	0	0	0
ENSOCUG00000000573	0	0	0	0
ENSOCUG00000000574	0	0	0	0
ENSOCUG00000000575	1	0	0	0
ENSOCUG00000000576	0	0	0	0
ENSOCUG00000000577	0	0	0	0
ENSOCUG00000000578	0	0	0	0
ENSOCUG00000000580	0	0	0	0
ENSOCUG00000000581	0	0	0	0
ENSOCUG00000000582	0	0	0	0
ENSOCUG00000000583	0	0	0	0
ENSOCUG00000000584	0	0	0	0
ENSOCUG00000000585	0	0	0	0
ENSOCUG00000000586	0	0	0	0
ENSOCUG00000000587	0	0	0	0
ENSOCUG00000000588	0	0	0	0
ENSOCUG00000000589	1	0	0	0
ENSOCUG00000000590	0	0	0	0
ENSOCUG00000000593	0	0	0	0
ENSOCUG00000000594	0	0	0	0
ENSOCUG00000000595	0	0	0	0
ENSOCUG00000000596	0	0	0	0
ENSOCUG00000000598	0	0	0	0
ENSOCUG00000000601	0	0	0	0
ENSOCUG00000000604	0	0	0	0
ENSOCUG00000000606	0	0	0	0
ENSOCUG00000000607	1	1	0	0
ENSOCUG00000000608	0	1	0	0
ENSOCUG00000000611	1	0	0	0
ENSOCUG00000000613	0	0	0	0
ENSOCUG00000000614	0	1	0	0
ENSOCUG00000000615	0	0	0	0
ENSOCUG00000000617	0	0	0	0
ENSOCUG00000000618	0	0	0	0
ENSOCUG00000000619	0	0	0	0
ENSOCUG00000000621	0	0	0	0
ENSOCUG00000000624	0	0	0	0
ENSOCUG00000000625	0	0	0	0
ENSOCUG00000000626	0	0	0	0
ENSOCUG00000000628	0	0	0	0
ENSOCUG00000000629	0	0	0	0
ENSOCUG00000000630	0	0	0	0
ENSOCUG00000000633	0	0	0	0
ENSOCUG00000000634	0	0	0	0
ENSOCUG00000000635	0	0	0	0
ENSOCUG00000000637	0	0	0	0
ENSOCUG00000000638	0	0	0	0
ENSOCUG00000000645	0	0	0	0
ENSOCUG00000000649	0	0	0	0
ENSOCUG00000000650	0	0	0	0
ENSOCUG00000000651	0	0	0	0
ENSOCUG00000000653	0	0	0	0
ENSOCUG00000000658	0	0	0	0
ENSOCUG00000000668	0	0	0	0
ENSOCUG00000000669	0	0	0	0
ENSOCUG00000000670	0	0	0	0
ENSOCUG00000000673	0	0	0	0
ENSOCUG00000000674	0	0	0	0
ENSOCUG00000000676	0	0	0	0
ENSOCUG00000000677	0	0	0	0
ENSOCUG00000000678	0	-1	0	0
ENSOCUG00000000679	0	0	0	0
ENSOCUG00000000680	0	0	0	0
ENSOCUG00000000681	0	0	0	0
ENSOCUG00000000682	0	0	0	0
ENSOCUG00000000683	0	0	0	0
ENSOCUG00000000684	0	0	0	0
ENSOCUG00000000687	0	0	0	0
ENSOCUG00000000688	0	0	0	0
ENSOCUG00000000689	0	0	0	0
ENSOCUG00000000692	0	0	0	0
ENSOCUG00000000694	0	0	0	0
ENSOCUG00000000695	0	0	0	0
ENSOCUG00000000696	0	0	0	0
ENSOCUG00000000697	0	0	0	0
ENSOCUG00000000699	0	0	0	0
ENSOCUG00000000703	1	0	0	0
ENSOCUG00000000706	0	0	0	0
ENSOCUG00000000707	0	0	0	0
ENSOCUG00000000708	0	0	0	0
ENSOCUG00000000709	0	0	0	0
ENSOCUG00000000713	1	0	0	0
ENSOCUG00000000714	0	0	0	0
ENSOCUG00000000715	1	0	0	0
ENSOCUG00000000716	1	0	0	0
ENSOCUG00000000717	0	0	0	0
ENSOCUG00000000719	0	0	0	0
ENSOCUG00000000720	0	0	0	0
ENSOCUG00000000721	0	0	0	0
ENSOCUG00000000722	0	0	0	0
ENSOCUG00000000724	1	0	0	0
ENSOCUG00000000725	1	0	0	0
ENSOCUG00000000727	0	0	0	0
ENSOCUG00000000728	0	0	0	0
ENSOCUG00000000729	0	0	0	0
ENSOCUG00000000730	0	0	0	0
ENSOCUG00000000731	0	0	0	0
ENSOCUG00000000732	0	0	0	0
ENSOCUG00000000733	0	0	0	0
ENSOCUG00000000734	0	0	0	0
ENSOCUG00000000737	0	0	0	0
ENSOCUG00000000738	0	0	0	0
ENSOCUG00000000740	0	0	0	0
ENSOCUG00000000741	0	0	0	0
ENSOCUG00000000743	-1	0	0	0
ENSOCUG00000000744	0	1	0	0
ENSOCUG00000000747	0	0	0	0
ENSOCUG00000000749	0	0	0	0
ENSOCUG00000000750	0	0	0	0
ENSOCUG00000000754	0	0	0	0
ENSOCUG00000000755	0	0	0	0
ENSOCUG00000000756	0	0	0	0
ENSOCUG00000000758	0	0	0	0
ENSOCUG00000000763	1	0	0	0
ENSOCUG00000000764	0	0	0	0
ENSOCUG00000000765	0	0	0	0
ENSOCUG00000000769	0	0	0	0
ENSOCUG00000000776	0	0	0	0
ENSOCUG00000000778	0	0	0	0
ENSOCUG00000000780	0	0	0	0
ENSOCUG00000000781	0	0	0	0
ENSOCUG00000000784	1	0	0	0
ENSOCUG00000000786	0	0	0	0
ENSOCUG00000000788	0	0	0	0
ENSOCUG00000000789	0	0	0	0
ENSOCUG00000000790	0	0	0	0
ENSOCUG00000000791	0	0	0	0
ENSOCUG00000000792	0	1	0	0
ENSOCUG00000000793	0	1	0	0
ENSOCUG00000000794	0	0	0	0
ENSOCUG00000000795	0	0	0	0
ENSOCUG00000000796	0	0	0	0
ENSOCUG00000000798	0	0	0	0
ENSOCUG00000000800	0	0	0	0
ENSOCUG00000000802	0	0	0	0
ENSOCUG00000000803	0	0	0	0
ENSOCUG00000000804	1	1	0	0
ENSOCUG00000000805	0	1	0	0
ENSOCUG00000000806	0	0	0	0
ENSOCUG00000000807	0	0	0	0
ENSOCUG00000000809	0	0	0	0
ENSOCUG00000000810	0	1	0	0
ENSOCUG00000000811	0	0	0	0
ENSOCUG00000000816	0	0	0	0
ENSOCUG00000000817	0	0	0	0
ENSOCUG00000000818	0	0	0	0
ENSOCUG00000000819	0	0	0	0
ENSOCUG00000000820	0	0	0	0
ENSOCUG00000000821	0	0	0	0
ENSOCUG00000000822	0	0	0	0
ENSOCUG00000000823	0	0	0	0
ENSOCUG00000000824	0	0	0	0
ENSOCUG00000000826	0	0	0	0
ENSOCUG00000000827	0	0	0	0
ENSOCUG00000000828	0	1	0	0
ENSOCUG00000000830	0	0	0	0
ENSOCUG00000000831	0	0	0	0
ENSOCUG00000000832	0	0	0	0
ENSOCUG00000000833	0	0	0	0
ENSOCUG00000000835	0	0	0	0
ENSOCUG00000000837	0	0	0	0
ENSOCUG00000000847	0	1	0	0
ENSOCUG00000000848	0	0	0	0
ENSOCUG00000000849	0	0	0	0
ENSOCUG00000000851	0	0	0	0
ENSOCUG00000000852	0	0	0	0
ENSOCUG00000000855	1	0	0	0
ENSOCUG00000000857	0	0	0	0
ENSOCUG00000000859	0	0	0	0
ENSOCUG00000000861	0	0	0	0
ENSOCUG00000000863	1	0	0	0
ENSOCUG00000000864	0	0	0	0
ENSOCUG00000000865	0	1	0	0
ENSOCUG00000000866	0	0	0	0
ENSOCUG00000000867	0	0	0	0
ENSOCUG00000000874	0	0	0	0
ENSOCUG00000000875	0	0	0	0
ENSOCUG00000000876	0	0	0	0
ENSOCUG00000000878	0	0	0	0
ENSOCUG00000000880	0	1	0	0
ENSOCUG00000000882	0	0	0	0
ENSOCUG00000000884	0	0	0	0
ENSOCUG00000000885	0	0	0	0
ENSOCUG00000000887	0	0	0	0
ENSOCUG00000000889	0	0	0	0
ENSOCUG00000000894	-1	0	0	0
ENSOCUG00000000895	0	1	0	0
ENSOCUG00000000896	0	0	0	0
ENSOCUG00000000897	0	0	0	0
ENSOCUG00000000898	0	0	0	0
ENSOCUG00000000907	0	0	0	0
ENSOCUG00000000909	0	0	0	0
ENSOCUG00000000910	0	0	0	0
ENSOCUG00000000911	0	0	0	0
ENSOCUG00000000915	0	0	0	0
ENSOCUG00000000916	0	0	0	0
ENSOCUG00000000919	0	0	0	0
ENSOCUG00000000920	0	0	0	0
ENSOCUG00000000921	0	0	0	0
ENSOCUG00000000922	0	0	0	0
ENSOCUG00000000924	0	0	0	0
ENSOCUG00000000925	0	0	0	0
ENSOCUG00000000927	-1	0	0	0
ENSOCUG00000000928	0	0	0	0
ENSOCUG00000000929	0	0	0	0
ENSOCUG00000000930	0	0	0	0
ENSOCUG00000000931	0	0	0	0
ENSOCUG00000000933	0	0	0	0
ENSOCUG00000000936	0	0	0	0
ENSOCUG00000000937	0	0	0	0
ENSOCUG00000000938	0	0	0	0
ENSOCUG00000000939	0	0	0	0
ENSOCUG00000000940	0	0	0	0
ENSOCUG00000000941	0	0	0	0
ENSOCUG00000000942	0	0	0	0
ENSOCUG00000000943	0	0	0	0
ENSOCUG00000000944	0	0	0	0
ENSOCUG00000000947	0	0	0	0
ENSOCUG00000000956	0	0	0	0
ENSOCUG00000000957	1	0	0	0
ENSOCUG00000000958	0	0	0	0
ENSOCUG00000000959	0	0	0	0
ENSOCUG00000000960	0	0	0	0
ENSOCUG00000000963	0	0	0	0
ENSOCUG00000000965	0	0	0	0
ENSOCUG00000000966	0	0	0	0
ENSOCUG00000000967	0	0	0	0
ENSOCUG00000000968	0	0	0	0
ENSOCUG00000000972	0	0	0	0
ENSOCUG00000000974	0	0	0	0
ENSOCUG00000000978	0	0	0	0
ENSOCUG00000000980	0	0	0	0
ENSOCUG00000000981	-1	0	0	0
ENSOCUG00000000982	0	0	0	0
ENSOCUG00000000983	0	0	0	0
ENSOCUG00000000984	0	0	0	0
ENSOCUG00000000987	0	0	0	0
ENSOCUG00000000988	0	0	0	0
ENSOCUG00000000989	0	0	0	0
ENSOCUG00000000991	0	0	0	0
ENSOCUG00000000996	0	0	0	0
ENSOCUG00000000997	0	0	0	0
ENSOCUG00000000998	0	0	0	0
ENSOCUG00000001001	1	0	0	0
ENSOCUG00000001002	0	0	0	0
ENSOCUG00000001005	0	0	0	0
ENSOCUG00000001008	0	0	0	0
ENSOCUG00000001009	0	0	0	0
ENSOCUG00000001013	0	0	0	0
ENSOCUG00000001016	0	0	0	0
ENSOCUG00000001020	0	1	1	0
ENSOCUG00000001023	0	0	0	0
ENSOCUG00000001026	0	0	0	0
ENSOCUG00000001028	1	0	0	0
ENSOCUG00000001030	1	1	0	0
ENSOCUG00000001031	0	0	0	0
ENSOCUG00000001034	0	0	0	0
ENSOCUG00000001035	0	0	0	0
ENSOCUG00000001039	0	0	0	0
ENSOCUG00000001042	0	0	0	0
ENSOCUG00000001043	0	0	0	0
ENSOCUG00000001045	0	0	0	0
ENSOCUG00000001047	0	0	0	0
ENSOCUG00000001048	0	0	0	0
ENSOCUG00000001050	0	0	0	0
ENSOCUG00000001052	0	0	0	0
ENSOCUG00000001053	0	0	0	0
ENSOCUG00000001054	0	0	0	0
ENSOCUG00000001057	0	0	0	0
ENSOCUG00000001058	0	0	0	0
ENSOCUG00000001060	0	0	0	0
ENSOCUG00000001061	0	0	0	0
ENSOCUG00000001062	0	0	0	0
ENSOCUG00000001069	0	0	0	0
ENSOCUG00000001073	0	0	0	0
ENSOCUG00000001076	0	0	0	0
ENSOCUG00000001078	0	0	0	0
ENSOCUG00000001081	0	0	0	0
ENSOCUG00000001082	0	0	0	0
ENSOCUG00000001084	1	0	0	0
ENSOCUG00000001086	0	0	0	0
ENSOCUG00000001088	0	0	0	0
ENSOCUG00000001093	0	0	0	0
ENSOCUG00000001096	0	0	0	0
ENSOCUG00000001097	0	0	0	0
ENSOCUG00000001101	0	0	0	0
ENSOCUG00000001102	0	1	0	0
ENSOCUG00000001104	0	0	0	0
ENSOCUG00000001106	0	0	0	0
ENSOCUG00000001107	1	0	0	0
ENSOCUG00000001108	0	0	0	0
ENSOCUG00000001109	0	0	0	0
ENSOCUG00000001111	0	0	0	0
ENSOCUG00000001112	0	0	0	0
ENSOCUG00000001113	0	0	0	0
ENSOCUG00000001116	0	0	0	0
ENSOCUG00000001119	0	0	0	0
ENSOCUG00000001120	0	0	0	0
ENSOCUG00000001121	0	0	0	0
ENSOCUG00000001124	0	0	0	0
ENSOCUG00000001125	0	0	0	0
ENSOCUG00000001127	0	0	0	0
ENSOCUG00000001130	0	0	0	0
ENSOCUG00000001131	0	1	0	0
ENSOCUG00000001136	0	0	0	0
ENSOCUG00000001137	1	1	0	0
ENSOCUG00000001138	0	0	0	0
ENSOCUG00000001142	0	0	0	0
ENSOCUG00000001143	0	0	0	0
ENSOCUG00000001144	0	0	1	0
ENSOCUG00000001145	0	0	0	0
ENSOCUG00000001152	0	0	0	0
ENSOCUG00000001155	0	0	0	0
ENSOCUG00000001160	1	1	0	0
ENSOCUG00000001161	0	0	0	0
ENSOCUG00000001162	0	0	0	0
ENSOCUG00000001163	0	0	0	0
ENSOCUG00000001164	0	0	0	0
ENSOCUG00000001165	0	0	0	0
ENSOCUG00000001166	0	0	0	0
ENSOCUG00000001168	0	0	0	0
ENSOCUG00000001169	0	0	0	0
ENSOCUG00000001170	0	0	0	0
ENSOCUG00000001171	0	0	0	0
ENSOCUG00000001172	0	0	0	0
ENSOCUG00000001173	0	0	0	0
ENSOCUG00000001174	1	1	0	0
ENSOCUG00000001175	0	0	0	0
ENSOCUG00000001177	0	0	0	0
ENSOCUG00000001178	0	0	0	0
ENSOCUG00000001179	0	0	0	0
ENSOCUG00000001180	0	0	0	0
ENSOCUG00000001183	1	1	0	0
ENSOCUG00000001184	0	0	0	0
ENSOCUG00000001186	0	0	0	0
ENSOCUG00000001188	0	0	0	0
ENSOCUG00000001190	0	0	0	0
ENSOCUG00000001191	0	0	0	0
ENSOCUG00000001197	0	1	0	0
ENSOCUG00000001200	0	0	0	0
ENSOCUG00000001203	0	0	0	0
ENSOCUG00000001205	0	0	0	0
ENSOCUG00000001207	0	-1	0	0
ENSOCUG00000001211	0	0	0	0
ENSOCUG00000001212	0	0	0	0
ENSOCUG00000001214	1	1	0	0
ENSOCUG00000001215	0	0	0	0
ENSOCUG00000001216	0	0	0	0
ENSOCUG00000001217	0	0	0	0
ENSOCUG00000001218	0	0	0	0
ENSOCUG00000001219	0	1	0	0
ENSOCUG00000001220	0	0	0	0
ENSOCUG00000001221	0	0	0	0
ENSOCUG00000001222	0	0	0	0
ENSOCUG00000001223	0	0	0	0
ENSOCUG00000001227	0	0	0	0
ENSOCUG00000001228	0	0	0	0
ENSOCUG00000001229	1	0	0	0
ENSOCUG00000001231	0	0	0	0
ENSOCUG00000001232	0	0	0	0
ENSOCUG00000001233	0	0	0	0
ENSOCUG00000001235	1	1	0	0
ENSOCUG00000001239	1	1	0	0
ENSOCUG00000001246	0	0	0	0
ENSOCUG00000001247	-1	0	0	0
ENSOCUG00000001249	0	0	0	0
ENSOCUG00000001250	0	1	0	0
ENSOCUG00000001251	0	0	0	0
ENSOCUG00000001254	0	0	0	0
ENSOCUG00000001258	0	0	0	0
ENSOCUG00000001264	0	0	0	0
ENSOCUG00000001265	0	0	0	0
ENSOCUG00000001266	0	0	0	0
ENSOCUG00000001267	0	0	0	0
ENSOCUG00000001269	0	0	0	0
ENSOCUG00000001270	0	0	0	0
ENSOCUG00000001271	0	0	0	0
ENSOCUG00000001272	0	0	0	0
ENSOCUG00000001279	0	0	0	0
ENSOCUG00000001280	0	0	0	0
ENSOCUG00000001281	0	0	0	0
ENSOCUG00000001284	0	0	0	0
ENSOCUG00000001286	0	0	0	0
ENSOCUG00000001288	0	0	0	0
ENSOCUG00000001289	1	0	0	0
ENSOCUG00000001290	1	0	0	0
ENSOCUG00000001292	0	0	0	0
ENSOCUG00000001295	0	0	0	0
ENSOCUG00000001297	0	1	0	0
ENSOCUG00000001299	0	-1	0	0
ENSOCUG00000001300	0	0	0	0
ENSOCUG00000001303	0	0	0	0
ENSOCUG00000001304	0	0	0	0
ENSOCUG00000001306	0	0	0	0
ENSOCUG00000001307	0	1	0	0
ENSOCUG00000001310	0	0	0	0
ENSOCUG00000001311	0	0	0	0
ENSOCUG00000001315	0	0	0	0
ENSOCUG00000001317	0	0	0	0
ENSOCUG00000001319	0	0	0	0
ENSOCUG00000001320	0	0	0	0
ENSOCUG00000001324	1	0	0	0
ENSOCUG00000001326	0	0	0	0
ENSOCUG00000001328	0	0	0	0
ENSOCUG00000001334	0	0	0	0
ENSOCUG00000001336	0	0	0	0
ENSOCUG00000001337	0	0	0	0
ENSOCUG00000001338	0	0	0	0
ENSOCUG00000001343	0	0	0	0
ENSOCUG00000001349	0	0	0	0
ENSOCUG00000001351	0	0	0	0
ENSOCUG00000001352	0	0	0	0
ENSOCUG00000001353	0	-1	0	0
ENSOCUG00000001357	0	0	0	0
ENSOCUG00000001360	0	0	0	0
ENSOCUG00000001362	0	0	0	0
ENSOCUG00000001374	1	0	0	0
ENSOCUG00000001375	1	1	1	0
ENSOCUG00000001379	0	0	0	0
ENSOCUG00000001382	0	0	0	0
ENSOCUG00000001383	0	0	0	0
ENSOCUG00000001384	0	0	0	0
ENSOCUG00000001386	1	1	0	0
ENSOCUG00000001390	0	0	0	0
ENSOCUG00000001391	0	0	0	0
ENSOCUG00000001392	0	0	0	0
ENSOCUG00000001396	0	0	0	0
ENSOCUG00000001397	0	0	0	0
ENSOCUG00000001398	0	0	0	0
ENSOCUG00000001401	0	0	0	0
ENSOCUG00000001402	0	0	0	0
ENSOCUG00000001405	0	0	0	0
ENSOCUG00000001406	0	0	0	0
ENSOCUG00000001407	0	1	0	0
ENSOCUG00000001409	0	0	0	0
ENSOCUG00000001412	0	1	0	0
ENSOCUG00000001414	0	0	0	0
ENSOCUG00000001418	0	0	0	0
ENSOCUG00000001419	1	1	0	0
ENSOCUG00000001420	0	0	0	0
ENSOCUG00000001422	0	0	0	0
ENSOCUG00000001425	0	0	0	0
ENSOCUG00000001426	0	0	0	0
ENSOCUG00000001427	0	0	0	0
ENSOCUG00000001428	0	0	0	0
ENSOCUG00000001429	0	0	0	0
ENSOCUG00000001430	0	0	0	0
ENSOCUG00000001432	0	0	0	0
ENSOCUG00000001434	0	1	0	0
ENSOCUG00000001435	0	0	0	0
ENSOCUG00000001436	0	0	0	0
ENSOCUG00000001438	0	0	0	0
ENSOCUG00000001439	1	1	0	0
ENSOCUG00000001443	0	0	0	0
ENSOCUG00000001444	0	0	0	0
ENSOCUG00000001446	0	1	0	0
ENSOCUG00000001447	0	0	0	0
ENSOCUG00000001448	-1	0	0	0
ENSOCUG00000001452	0	0	0	0
ENSOCUG00000001454	0	0	0	0
ENSOCUG00000001455	0	0	0	0
ENSOCUG00000001456	0	0	0	0
ENSOCUG00000001457	0	0	0	0
ENSOCUG00000001458	0	0	0	0
ENSOCUG00000001459	0	0	0	0
ENSOCUG00000001460	0	0	0	0
ENSOCUG00000001461	0	0	0	0
ENSOCUG00000001464	0	0	0	0
ENSOCUG00000001465	0	0	0	0
ENSOCUG00000001466	0	0	0	0
ENSOCUG00000001467	0	0	0	0
ENSOCUG00000001468	0	0	0	0
ENSOCUG00000001469	0	0	0	0
ENSOCUG00000001470	0	0	0	0
ENSOCUG00000001473	1	0	0	0
ENSOCUG00000001475	0	0	0	0
ENSOCUG00000001478	0	0	0	0
ENSOCUG00000001479	1	1	0	0
ENSOCUG00000001480	0	0	0	0
ENSOCUG00000001481	0	-1	0	0
ENSOCUG00000001486	0	0	0	0
ENSOCUG00000001488	0	0	0	0
ENSOCUG00000001489	0	0	0	0
ENSOCUG00000001496	0	0	0	0
ENSOCUG00000001497	0	0	0	0
ENSOCUG00000001498	0	0	0	0
ENSOCUG00000001499	0	0	0	0
ENSOCUG00000001500	0	0	0	0
ENSOCUG00000001501	0	0	0	0
ENSOCUG00000001504	0	0	0	0
ENSOCUG00000001513	0	0	0	0
ENSOCUG00000001517	0	0	0	0
ENSOCUG00000001519	0	1	0	0
ENSOCUG00000001522	0	0	0	0
ENSOCUG00000001524	0	1	0	0
ENSOCUG00000001525	0	0	0	0
ENSOCUG00000001526	0	0	0	0
ENSOCUG00000001530	0	0	0	0
ENSOCUG00000001532	0	0	0	0
ENSOCUG00000001535	0	0	0	0
ENSOCUG00000001536	1	1	0	0
ENSOCUG00000001537	0	0	0	0
ENSOCUG00000001542	1	1	0	0
ENSOCUG00000001543	0	0	0	0
ENSOCUG00000001544	0	0	0	0
ENSOCUG00000001545	0	0	0	0
ENSOCUG00000001548	-1	0	0	0
ENSOCUG00000001551	0	0	0	0
ENSOCUG00000001552	0	0	0	0
ENSOCUG00000001553	0	0	0	0
ENSOCUG00000001554	0	0	0	0
ENSOCUG00000001555	0	0	0	0
ENSOCUG00000001560	0	0	0	0
ENSOCUG00000001565	0	0	0	0
ENSOCUG00000001568	0	0	0	0
ENSOCUG00000001570	1	1	0	0
ENSOCUG00000001571	0	0	0	0
ENSOCUG00000001574	0	0	0	0
ENSOCUG00000001576	0	0	0	0
ENSOCUG00000001578	0	0	0	0
ENSOCUG00000001581	0	0	0	0
ENSOCUG00000001583	0	0	0	0
ENSOCUG00000001585	0	0	0	0
ENSOCUG00000001586	0	0	0	0
ENSOCUG00000001587	0	0	0	0
ENSOCUG00000001588	0	0	0	0
ENSOCUG00000001590	0	0	0	0
ENSOCUG00000001591	0	0	0	0
ENSOCUG00000001592	0	0	0	0
ENSOCUG00000001594	0	0	0	0
ENSOCUG00000001595	0	0	0	0
ENSOCUG00000001596	1	0	0	0
ENSOCUG00000001598	0	0	0	0
ENSOCUG00000001599	1	0	0	0
ENSOCUG00000001601	0	0	0	0
ENSOCUG00000001603	-1	0	0	0
ENSOCUG00000001604	0	0	0	0
ENSOCUG00000001605	0	0	0	0
ENSOCUG00000001606	0	0	0	0
ENSOCUG00000001610	0	0	0	0
ENSOCUG00000001613	0	0	0	0
ENSOCUG00000001616	0	0	0	0
ENSOCUG00000001618	0	0	0	0
ENSOCUG00000001620	0	0	0	0
ENSOCUG00000001622	0	0	0	0
ENSOCUG00000001623	0	0	0	0
ENSOCUG00000001628	0	0	0	0
ENSOCUG00000001629	0	0	0	0
ENSOCUG00000001631	0	0	0	0
ENSOCUG00000001633	0	0	0	0
ENSOCUG00000001636	0	0	0	0
ENSOCUG00000001638	0	0	0	0
ENSOCUG00000001645	0	0	0	0
ENSOCUG00000001646	0	0	0	0
ENSOCUG00000001651	0	0	0	0
ENSOCUG00000001655	0	0	0	0
ENSOCUG00000001656	0	0	0	0
ENSOCUG00000001657	0	0	0	0
ENSOCUG00000001661	0	0	0	0
ENSOCUG00000001665	0	0	0	0
ENSOCUG00000001667	0	0	0	0
ENSOCUG00000001669	0	0	0	0
ENSOCUG00000001670	0	0	0	0
ENSOCUG00000001672	0	0	0	0
ENSOCUG00000001673	0	0	0	0
ENSOCUG00000001674	0	0	0	0
ENSOCUG00000001675	0	0	0	0
ENSOCUG00000001676	0	0	0	0
ENSOCUG00000001677	0	0	0	0
ENSOCUG00000001678	0	0	0	0
ENSOCUG00000001682	0	0	0	0
ENSOCUG00000001683	0	0	0	0
ENSOCUG00000001684	0	0	0	0
ENSOCUG00000001685	1	0	0	0
ENSOCUG00000001686	0	0	0	0
ENSOCUG00000001687	0	0	0	0
ENSOCUG00000001691	1	1	0	0
ENSOCUG00000001692	0	0	0	0
ENSOCUG00000001693	0	0	0	0
ENSOCUG00000001696	0	0	0	0
ENSOCUG00000001697	0	0	0	0
ENSOCUG00000001698	0	0	0	0
ENSOCUG00000001699	0	0	0	0
ENSOCUG00000001704	0	0	0	0
ENSOCUG00000001710	0	0	0	0
ENSOCUG00000001711	1	1	0	0
ENSOCUG00000001712	0	0	0	0
ENSOCUG00000001715	0	0	0	0
ENSOCUG00000001716	-1	0	0	0
ENSOCUG00000001718	0	0	0	0
ENSOCUG00000001719	1	0	0	0
ENSOCUG00000001723	0	0	0	0
ENSOCUG00000001725	1	0	0	0
ENSOCUG00000001726	0	0	0	0
ENSOCUG00000001727	0	0	0	0
ENSOCUG00000001729	0	0	0	0
ENSOCUG00000001730	0	0	0	0
ENSOCUG00000001732	0	0	0	0
ENSOCUG00000001734	0	0	0	0
ENSOCUG00000001735	0	0	0	0
ENSOCUG00000001736	0	0	0	0
ENSOCUG00000001738	0	0	0	0
ENSOCUG00000001739	0	0	0	0
ENSOCUG00000001741	0	0	0	0
ENSOCUG00000001742	0	0	0	0
ENSOCUG00000001748	0	0	0	0
ENSOCUG00000001750	0	0	0	0
ENSOCUG00000001751	0	0	0	0
ENSOCUG00000001752	1	0	0	0
ENSOCUG00000001753	0	0	0	0
ENSOCUG00000001754	0	1	0	0
ENSOCUG00000001757	0	0	0	0
ENSOCUG00000001758	0	0	0	0
ENSOCUG00000001764	0	0	0	0
ENSOCUG00000001765	0	0	0	0
ENSOCUG00000001767	0	0	0	0
ENSOCUG00000001768	0	0	0	0
ENSOCUG00000001772	0	0	0	0
ENSOCUG00000001776	0	0	0	0
ENSOCUG00000001777	0	0	0	0
ENSOCUG00000001779	0	0	0	0
ENSOCUG00000001781	0	0	0	0
ENSOCUG00000001782	0	0	0	0
ENSOCUG00000001783	0	0	0	0
ENSOCUG00000001784	0	0	0	0
ENSOCUG00000001786	0	0	0	0
ENSOCUG00000001787	0	0	0	0
ENSOCUG00000001788	0	0	0	0
ENSOCUG00000001789	0	0	0	0
ENSOCUG00000001790	0	0	0	0
ENSOCUG00000001798	0	0	0	0
ENSOCUG00000001799	0	1	0	0
ENSOCUG00000001801	0	0	0	0
ENSOCUG00000001802	1	0	0	0
ENSOCUG00000001803	0	0	0	0
ENSOCUG00000001804	0	0	0	0
ENSOCUG00000001806	0	0	0	0
ENSOCUG00000001807	0	0	0	0
ENSOCUG00000001808	0	0	0	0
ENSOCUG00000001810	0	0	0	0
ENSOCUG00000001812	0	0	0	0
ENSOCUG00000001814	0	0	0	0
ENSOCUG00000001816	0	0	0	0
ENSOCUG00000001817	0	0	0	0
ENSOCUG00000001818	0	0	0	0
ENSOCUG00000001819	0	0	0	0
ENSOCUG00000001820	0	0	0	0
ENSOCUG00000001821	0	0	0	0
ENSOCUG00000001822	0	0	0	0
ENSOCUG00000001823	0	0	0	0
ENSOCUG00000001825	0	0	0	0
ENSOCUG00000001826	0	0	0	0
ENSOCUG00000001827	0	0	0	0
ENSOCUG00000001828	0	0	0	0
ENSOCUG00000001829	0	0	0	0
ENSOCUG00000001832	0	0	0	0
ENSOCUG00000001833	0	0	0	0
ENSOCUG00000001834	0	0	0	0
ENSOCUG00000001837	0	0	0	0
ENSOCUG00000001838	0	0	0	0
ENSOCUG00000001839	0	0	0	0
ENSOCUG00000001842	0	0	0	0
ENSOCUG00000001843	0	0	0	0
ENSOCUG00000001844	1	1	0	0
ENSOCUG00000001847	0	0	0	0
ENSOCUG00000001849	0	0	0	0
ENSOCUG00000001851	0	0	0	0
ENSOCUG00000001853	0	0	0	0
ENSOCUG00000001857	0	0	0	0
ENSOCUG00000001859	0	0	0	0
ENSOCUG00000001861	0	0	0	0
ENSOCUG00000001864	0	0	0	0
ENSOCUG00000001866	0	0	0	0
ENSOCUG00000001868	0	0	0	0
ENSOCUG00000001870	1	0	0	0
ENSOCUG00000001873	0	0	0	0
ENSOCUG00000001874	0	0	0	0
ENSOCUG00000001875	0	0	0	0
ENSOCUG00000001877	0	0	0	0
ENSOCUG00000001879	0	0	0	0
ENSOCUG00000001880	0	0	0	0
ENSOCUG00000001881	0	0	0	0
ENSOCUG00000001882	0	0	0	0
ENSOCUG00000001884	0	0	0	0
ENSOCUG00000001885	0	0	0	0
ENSOCUG00000001886	0	0	0	0
ENSOCUG00000001887	0	0	0	0
ENSOCUG00000001888	0	0	0	0
ENSOCUG00000001889	0	0	0	0
ENSOCUG00000001891	0	0	0	0
ENSOCUG00000001892	0	0	0	0
ENSOCUG00000001894	0	0	0	0
ENSOCUG00000001897	0	0	0	0
ENSOCUG00000001902	0	0	0	0
ENSOCUG00000001903	0	0	0	0
ENSOCUG00000001907	0	0	0	0
ENSOCUG00000001908	0	0	0	0
ENSOCUG00000001910	0	0	0	0
ENSOCUG00000001911	0	0	0	0
ENSOCUG00000001912	0	0	0	0
ENSOCUG00000001913	0	0	0	0
ENSOCUG00000001914	0	0	0	0
ENSOCUG00000001915	0	0	0	0
ENSOCUG00000001918	0	0	0	0
ENSOCUG00000001919	0	0	0	0
ENSOCUG00000001920	0	0	0	0
ENSOCUG00000001921	0	0	0	0
ENSOCUG00000001923	0	0	0	0
ENSOCUG00000001924	0	0	0	0
ENSOCUG00000001925	0	0	0	0
ENSOCUG00000001931	0	0	0	0
ENSOCUG00000001933	0	1	0	0
ENSOCUG00000001937	0	0	0	0
ENSOCUG00000001938	0	0	0	0
ENSOCUG00000001940	0	0	0	0
ENSOCUG00000001943	0	0	0	0
ENSOCUG00000001949	0	0	0	0
ENSOCUG00000001951	0	0	0	0
ENSOCUG00000001952	0	-1	0	0
ENSOCUG00000001955	-1	-1	0	0
ENSOCUG00000001956	0	0	0	0
ENSOCUG00000001957	0	0	0	0
ENSOCUG00000001961	0	0	0	0
ENSOCUG00000001963	0	0	0	0
ENSOCUG00000001964	0	0	0	0
ENSOCUG00000001966	0	0	0	0
ENSOCUG00000001971	0	0	0	0
ENSOCUG00000001972	0	0	0	0
ENSOCUG00000001975	0	0	0	0
ENSOCUG00000001979	0	0	0	0
ENSOCUG00000001981	0	0	0	0
ENSOCUG00000001982	0	0	0	0
ENSOCUG00000001984	0	0	0	0
ENSOCUG00000001985	0	0	0	0
ENSOCUG00000001986	0	0	0	0
ENSOCUG00000001990	0	0	0	0
ENSOCUG00000001991	0	0	0	0
ENSOCUG00000001992	0	0	0	0
ENSOCUG00000001993	0	0	0	0
ENSOCUG00000001994	0	0	0	0
ENSOCUG00000001996	0	0	0	0
ENSOCUG00000001998	0	0	0	0
ENSOCUG00000001999	0	0	0	0
ENSOCUG00000002000	0	0	0	0
ENSOCUG00000002001	0	0	0	0
ENSOCUG00000002003	0	0	0	0
ENSOCUG00000002004	0	0	0	0
ENSOCUG00000002006	0	0	0	0
ENSOCUG00000002007	0	0	0	0
ENSOCUG00000002008	0	0	0	0
ENSOCUG00000002009	1	0	0	0
ENSOCUG00000002011	0	0	0	0
ENSOCUG00000002013	0	0	0	0
ENSOCUG00000002014	1	0	0	0
ENSOCUG00000002017	0	0	0	0
ENSOCUG00000002018	0	0	0	0
ENSOCUG00000002021	0	0	0	0
ENSOCUG00000002022	0	0	0	0
ENSOCUG00000002023	0	0	0	0
ENSOCUG00000002025	0	0	0	0
ENSOCUG00000002026	1	1	0	0
ENSOCUG00000002027	0	0	0	0
ENSOCUG00000002031	0	0	0	0
ENSOCUG00000002033	0	0	0	0
ENSOCUG00000002037	0	0	0	0
ENSOCUG00000002041	0	0	0	0
ENSOCUG00000002042	0	0	0	0
ENSOCUG00000002043	0	0	0	0
ENSOCUG00000002050	0	0	0	0
ENSOCUG00000002051	0	0	0	0
ENSOCUG00000002052	0	0	0	0
ENSOCUG00000002053	0	0	0	0
ENSOCUG00000002054	0	0	0	0
ENSOCUG00000002055	0	0	0	0
ENSOCUG00000002059	0	0	0	0
ENSOCUG00000002060	0	0	0	0
ENSOCUG00000002062	1	1	0	0
ENSOCUG00000002063	0	0	0	0
ENSOCUG00000002064	1	1	0	0
ENSOCUG00000002065	0	0	0	0
ENSOCUG00000002066	0	0	0	0
ENSOCUG00000002071	0	0	0	0
ENSOCUG00000002072	1	1	1	0
ENSOCUG00000002073	0	0	0	0
ENSOCUG00000002074	0	0	0	0
ENSOCUG00000002075	-1	0	0	0
ENSOCUG00000002076	0	0	0	0
ENSOCUG00000002080	0	0	0	0
ENSOCUG00000002084	0	0	0	0
ENSOCUG00000002085	0	0	0	0
ENSOCUG00000002086	0	0	0	0
ENSOCUG00000002090	0	1	0	0
ENSOCUG00000002093	0	0	0	0
ENSOCUG00000002094	0	0	0	0
ENSOCUG00000002095	1	0	0	0
ENSOCUG00000002098	1	0	0	0
ENSOCUG00000002099	1	0	0	0
ENSOCUG00000002100	0	0	0	0
ENSOCUG00000002102	0	0	0	0
ENSOCUG00000002105	0	0	0	0
ENSOCUG00000002106	1	0	0	0
ENSOCUG00000002107	0	0	0	0
ENSOCUG00000002108	0	0	0	0
ENSOCUG00000002109	1	1	0	0
ENSOCUG00000002110	0	0	0	0
ENSOCUG00000002114	0	0	0	0
ENSOCUG00000002115	0	0	0	0
ENSOCUG00000002117	0	0	0	0
ENSOCUG00000002118	0	0	0	0
ENSOCUG00000002119	1	1	0	0
ENSOCUG00000002120	1	1	0	0
ENSOCUG00000002121	0	0	0	0
ENSOCUG00000002122	0	0	0	0
ENSOCUG00000002126	0	0	0	0
ENSOCUG00000002127	0	0	0	0
ENSOCUG00000002128	0	0	0	0
ENSOCUG00000002129	0	0	0	0
ENSOCUG00000002131	0	0	0	0
ENSOCUG00000002132	0	0	0	0
ENSOCUG00000002134	1	0	0	0
ENSOCUG00000002135	0	0	0	0
ENSOCUG00000002137	0	-1	0	0
ENSOCUG00000002139	0	0	0	0
ENSOCUG00000002140	0	0	0	0
ENSOCUG00000002143	0	0	0	0
ENSOCUG00000002144	0	0	0	0
ENSOCUG00000002145	0	0	0	0
ENSOCUG00000002147	0	0	0	0
ENSOCUG00000002148	0	0	0	0
ENSOCUG00000002149	0	0	0	0
ENSOCUG00000002150	0	0	0	0
ENSOCUG00000002151	0	0	0	0
ENSOCUG00000002152	0	0	0	0
ENSOCUG00000002153	0	0	0	0
ENSOCUG00000002154	0	0	0	0
ENSOCUG00000002155	0	0	0	0
ENSOCUG00000002156	0	0	0	0
ENSOCUG00000002157	0	0	0	0
ENSOCUG00000002158	0	0	0	0
ENSOCUG00000002159	0	0	0	0
ENSOCUG00000002160	0	0	0	0
ENSOCUG00000002163	0	0	0	0
ENSOCUG00000002165	0	0	0	0
ENSOCUG00000002166	0	0	0	0
ENSOCUG00000002167	0	0	0	0
ENSOCUG00000002171	0	0	0	0
ENSOCUG00000002172	0	1	0	0
ENSOCUG00000002173	0	0	0	0
ENSOCUG00000002174	0	0	0	0
ENSOCUG00000002176	0	0	0	0
ENSOCUG00000002177	0	0	0	0
ENSOCUG00000002179	0	0	0	0
ENSOCUG00000002180	0	0	0	0
ENSOCUG00000002181	0	0	0	0
ENSOCUG00000002182	0	0	0	0
ENSOCUG00000002183	0	0	0	0
ENSOCUG00000002186	0	0	0	0
ENSOCUG00000002187	0	0	0	0
ENSOCUG00000002188	0	0	0	0
ENSOCUG00000002189	0	0	0	0
ENSOCUG00000002190	0	0	0	0
ENSOCUG00000002192	0	0	0	0
ENSOCUG00000002193	0	0	0	0
ENSOCUG00000002194	0	0	0	0
ENSOCUG00000002197	0	0	0	0
ENSOCUG00000002198	0	0	0	0
ENSOCUG00000002200	0	0	0	0
ENSOCUG00000002202	0	1	0	0
ENSOCUG00000002203	0	0	0	0
ENSOCUG00000002205	0	0	0	0
ENSOCUG00000002206	0	0	0	0
ENSOCUG00000002207	0	0	0	0
ENSOCUG00000002210	0	0	0	0
ENSOCUG00000002212	0	0	0	0
ENSOCUG00000002214	0	0	0	0
ENSOCUG00000002216	0	0	0	0
ENSOCUG00000002217	0	0	0	0
ENSOCUG00000002218	0	0	0	0
ENSOCUG00000002219	0	0	0	0
ENSOCUG00000002220	1	1	0	0
ENSOCUG00000002223	0	0	0	0
ENSOCUG00000002224	0	0	0	0
ENSOCUG00000002225	0	0	0	0
ENSOCUG00000002226	0	0	0	0
ENSOCUG00000002230	0	0	0	0
ENSOCUG00000002231	-1	0	0	0
ENSOCUG00000002235	0	0	0	0
ENSOCUG00000002236	0	0	0	0
ENSOCUG00000002238	0	0	0	0
ENSOCUG00000002240	0	0	0	0
ENSOCUG00000002241	0	0	0	0
ENSOCUG00000002242	0	0	0	0
ENSOCUG00000002243	0	0	0	0
ENSOCUG00000002244	0	0	0	0
ENSOCUG00000002245	0	0	0	0
ENSOCUG00000002246	0	0	0	0
ENSOCUG00000002248	0	0	0	0
ENSOCUG00000002249	0	0	0	0
ENSOCUG00000002250	0	0	0	0
ENSOCUG00000002251	0	0	0	0
ENSOCUG00000002253	0	0	0	0
ENSOCUG00000002254	0	0	0	0
ENSOCUG00000002256	0	0	0	0
ENSOCUG00000002258	0	0	0	0
ENSOCUG00000002259	0	0	0	0
ENSOCUG00000002260	0	0	0	0
ENSOCUG00000002261	0	-1	0	0
ENSOCUG00000002263	0	0	0	0
ENSOCUG00000002264	0	0	0	0
ENSOCUG00000002267	0	0	0	0
ENSOCUG00000002269	0	0	0	0
ENSOCUG00000002271	1	1	0	0
ENSOCUG00000002272	0	0	0	0
ENSOCUG00000002274	0	0	0	0
ENSOCUG00000002278	0	0	0	0
ENSOCUG00000002279	0	0	0	0
ENSOCUG00000002281	0	0	0	0
ENSOCUG00000002287	0	0	0	0
ENSOCUG00000002289	1	0	0	0
ENSOCUG00000002290	0	0	0	0
ENSOCUG00000002292	0	0	0	0
ENSOCUG00000002295	0	0	0	0
ENSOCUG00000002296	0	0	0	0
ENSOCUG00000002298	0	0	0	0
ENSOCUG00000002299	0	0	0	0
ENSOCUG00000002300	0	0	0	0
ENSOCUG00000002301	0	0	0	0
ENSOCUG00000002302	0	0	0	0
ENSOCUG00000002303	0	0	0	0
ENSOCUG00000002304	0	0	0	0
ENSOCUG00000002309	0	0	0	0
ENSOCUG00000002310	0	0	0	0
ENSOCUG00000002312	0	0	0	0
ENSOCUG00000002315	1	0	0	0
ENSOCUG00000002316	0	0	0	0
ENSOCUG00000002318	1	1	0	0
ENSOCUG00000002320	0	0	0	0
ENSOCUG00000002322	0	0	0	0
ENSOCUG00000002323	0	0	0	0
ENSOCUG00000002324	0	0	0	0
ENSOCUG00000002325	0	0	0	0
ENSOCUG00000002326	0	0	0	0
ENSOCUG00000002332	0	0	0	0
ENSOCUG00000002334	0	0	0	0
ENSOCUG00000002336	0	0	0	0
ENSOCUG00000002339	0	0	0	0
ENSOCUG00000002341	1	0	0	0
ENSOCUG00000002344	0	0	0	0
ENSOCUG00000002346	0	0	0	0
ENSOCUG00000002350	0	0	0	0
ENSOCUG00000002352	0	0	0	0
ENSOCUG00000002353	0	0	0	0
ENSOCUG00000002357	0	-1	-1	0
ENSOCUG00000002358	0	0	0	0
ENSOCUG00000002359	0	0	0	0
ENSOCUG00000002360	0	0	0	0
ENSOCUG00000002361	0	0	0	0
ENSOCUG00000002362	0	0	0	0
ENSOCUG00000002363	0	0	0	0
ENSOCUG00000002368	0	0	0	0
ENSOCUG00000002372	0	0	0	0
ENSOCUG00000002375	0	0	0	0
ENSOCUG00000002376	0	0	0	0
ENSOCUG00000002378	0	0	0	0
ENSOCUG00000002379	0	0	0	0
ENSOCUG00000002380	0	0	0	0
ENSOCUG00000002382	0	0	0	0
ENSOCUG00000002383	0	1	0	0
ENSOCUG00000002384	0	0	0	0
ENSOCUG00000002386	0	0	0	0
ENSOCUG00000002387	0	0	0	0
ENSOCUG00000002389	0	0	0	0
ENSOCUG00000002390	0	0	0	0
ENSOCUG00000002391	0	0	0	0
ENSOCUG00000002392	0	0	0	0
ENSOCUG00000002393	0	0	0	0
ENSOCUG00000002394	0	0	0	0
ENSOCUG00000002395	0	0	0	0
ENSOCUG00000002396	0	0	0	0
ENSOCUG00000002397	0	0	0	0
ENSOCUG00000002398	1	0	0	0
ENSOCUG00000002399	0	0	0	0
ENSOCUG00000002403	0	0	0	0
ENSOCUG00000002406	0	0	0	0
ENSOCUG00000002407	0	0	0	0
ENSOCUG00000002409	0	0	0	0
ENSOCUG00000002410	0	0	0	0
ENSOCUG00000002411	0	0	0	0
ENSOCUG00000002414	0	1	0	0
ENSOCUG00000002417	0	0	0	0
ENSOCUG00000002418	0	0	0	0
ENSOCUG00000002419	0	0	0	0
ENSOCUG00000002421	0	0	0	0
ENSOCUG00000002424	0	0	0	0
ENSOCUG00000002425	0	0	0	0
ENSOCUG00000002426	0	0	0	0
ENSOCUG00000002428	0	0	0	0
ENSOCUG00000002429	0	0	0	0
ENSOCUG00000002431	0	0	0	0
ENSOCUG00000002432	0	0	0	0
ENSOCUG00000002434	0	0	0	0
ENSOCUG00000002435	0	0	0	0
ENSOCUG00000002436	0	0	0	0
ENSOCUG00000002437	0	0	0	0
ENSOCUG00000002438	0	0	0	0
ENSOCUG00000002439	0	0	0	0
ENSOCUG00000002441	0	0	0	0
ENSOCUG00000002442	0	0	0	0
ENSOCUG00000002444	0	0	0	0
ENSOCUG00000002445	0	0	0	0
ENSOCUG00000002447	0	0	0	0
ENSOCUG00000002448	0	0	0	0
ENSOCUG00000002449	0	0	0	0
ENSOCUG00000002451	0	0	0	0
ENSOCUG00000002455	0	0	0	0
ENSOCUG00000002456	0	0	0	0
ENSOCUG00000002458	0	0	0	0
ENSOCUG00000002461	0	0	0	0
ENSOCUG00000002462	-1	0	0	0
ENSOCUG00000002463	0	0	0	0
ENSOCUG00000002464	0	0	0	0
ENSOCUG00000002468	0	1	0	0
ENSOCUG00000002470	0	0	0	0
ENSOCUG00000002473	1	0	0	0
ENSOCUG00000002476	0	0	0	0
ENSOCUG00000002478	0	0	0	0
ENSOCUG00000002480	0	0	0	0
ENSOCUG00000002483	0	0	0	0
ENSOCUG00000002484	0	0	0	0
ENSOCUG00000002485	0	0	0	0
ENSOCUG00000002486	0	0	0	0
ENSOCUG00000002489	0	0	0	0
ENSOCUG00000002492	0	0	1	0
ENSOCUG00000002494	0	0	0	0
ENSOCUG00000002495	0	0	0	0
ENSOCUG00000002497	0	0	0	0
ENSOCUG00000002498	0	0	0	0
ENSOCUG00000002500	0	0	0	0
ENSOCUG00000002503	0	0	0	0
ENSOCUG00000002504	0	0	0	0
ENSOCUG00000002505	0	0	0	0
ENSOCUG00000002506	0	0	0	0
ENSOCUG00000002509	0	0	0	0
ENSOCUG00000002510	0	0	0	0
ENSOCUG00000002512	0	0	0	0
ENSOCUG00000002518	0	0	0	0
ENSOCUG00000002519	0	0	0	0
ENSOCUG00000002522	0	0	0	0
ENSOCUG00000002523	0	0	0	0
ENSOCUG00000002528	0	0	0	0
ENSOCUG00000002530	0	0	0	0
ENSOCUG00000002533	0	0	0	0
ENSOCUG00000002535	0	0	0	0
ENSOCUG00000002536	0	0	0	0
ENSOCUG00000002537	0	0	0	0
ENSOCUG00000002541	0	0	0	0
ENSOCUG00000002543	0	0	0	0
ENSOCUG00000002548	0	0	0	0
ENSOCUG00000002549	0	0	0	0
ENSOCUG00000002551	0	0	0	0
ENSOCUG00000002553	0	0	0	0
ENSOCUG00000002554	0	0	0	0
ENSOCUG00000002555	0	0	0	0
ENSOCUG00000002556	0	0	0	0
ENSOCUG00000002557	1	1	0	0
ENSOCUG00000002559	0	1	0	0
ENSOCUG00000002562	0	1	0	0
ENSOCUG00000002563	0	0	0	0
ENSOCUG00000002572	0	0	0	0
ENSOCUG00000002573	0	0	0	0
ENSOCUG00000002574	0	1	0	0
ENSOCUG00000002577	0	0	0	0
ENSOCUG00000002580	0	0	0	0
ENSOCUG00000002581	0	0	0	0
ENSOCUG00000002582	0	0	0	0
ENSOCUG00000002583	0	0	0	0
ENSOCUG00000002587	1	1	0	0
ENSOCUG00000002591	0	0	0	0
ENSOCUG00000002593	0	0	0	0
ENSOCUG00000002594	-1	0	0	0
ENSOCUG00000002595	0	0	0	0
ENSOCUG00000002596	0	0	0	0
ENSOCUG00000002598	0	0	0	0
ENSOCUG00000002601	0	0	0	0
ENSOCUG00000002603	0	0	0	0
ENSOCUG00000002604	0	0	0	0
ENSOCUG00000002610	0	0	0	0
ENSOCUG00000002611	1	0	0	0
ENSOCUG00000002613	0	0	0	0
ENSOCUG00000002619	0	0	0	0
ENSOCUG00000002623	0	0	0	0
ENSOCUG00000002624	1	1	0	0
ENSOCUG00000002626	0	0	0	0
ENSOCUG00000002627	0	0	0	0
ENSOCUG00000002628	0	0	0	0
ENSOCUG00000002629	0	0	0	0
ENSOCUG00000002630	0	0	0	0
ENSOCUG00000002631	0	0	0	0
ENSOCUG00000002636	0	0	0	0
ENSOCUG00000002637	0	0	0	0
ENSOCUG00000002638	0	0	0	0
ENSOCUG00000002640	0	0	0	0
ENSOCUG00000002641	0	0	0	0
ENSOCUG00000002643	0	0	0	0
ENSOCUG00000002647	0	0	0	0
ENSOCUG00000002652	0	0	0	0
ENSOCUG00000002653	0	0	0	0
ENSOCUG00000002657	0	0	0	0
ENSOCUG00000002658	0	0	0	0
ENSOCUG00000002660	0	1	0	0
ENSOCUG00000002662	0	1	0	0
ENSOCUG00000002663	0	0	0	0
ENSOCUG00000002665	0	0	0	0
ENSOCUG00000002669	0	0	0	0
ENSOCUG00000002670	0	0	0	0
ENSOCUG00000002671	0	0	0	0
ENSOCUG00000002672	0	1	0	0
ENSOCUG00000002673	0	1	0	0
ENSOCUG00000002676	0	0	0	0
ENSOCUG00000002677	0	0	0	0
ENSOCUG00000002679	0	0	0	0
ENSOCUG00000002682	0	0	0	0
ENSOCUG00000002683	0	0	0	0
ENSOCUG00000002686	0	0	0	0
ENSOCUG00000002688	0	0	0	0
ENSOCUG00000002689	0	0	0	0
ENSOCUG00000002690	0	0	0	0
ENSOCUG00000002694	0	0	0	0
ENSOCUG00000002695	0	0	0	0
ENSOCUG00000002699	0	0	0	0
ENSOCUG00000002702	0	0	0	0
ENSOCUG00000002704	0	0	0	0
ENSOCUG00000002705	1	1	0	0
ENSOCUG00000002706	1	0	0	0
ENSOCUG00000002707	0	0	0	0
ENSOCUG00000002712	0	0	0	0
ENSOCUG00000002715	0	0	0	0
ENSOCUG00000002716	1	1	0	0
ENSOCUG00000002718	0	0	0	0
ENSOCUG00000002719	0	0	0	0
ENSOCUG00000002720	0	0	0	0
ENSOCUG00000002722	0	0	0	0
ENSOCUG00000002724	0	0	0	0
ENSOCUG00000002725	1	0	0	0
ENSOCUG00000002727	0	0	0	0
ENSOCUG00000002728	0	0	0	0
ENSOCUG00000002730	0	0	0	0
ENSOCUG00000002733	1	0	0	0
ENSOCUG00000002736	0	0	0	0
ENSOCUG00000002737	0	0	0	0
ENSOCUG00000002738	0	0	0	0
ENSOCUG00000002739	0	0	0	0
ENSOCUG00000002740	0	0	0	0
ENSOCUG00000002742	0	0	0	0
ENSOCUG00000002743	0	0	0	0
ENSOCUG00000002744	0	0	0	0
ENSOCUG00000002746	0	0	0	0
ENSOCUG00000002748	1	0	0	0
ENSOCUG00000002751	0	0	0	0
ENSOCUG00000002752	0	-1	0	0
ENSOCUG00000002754	1	0	0	0
ENSOCUG00000002756	0	0	0	0
ENSOCUG00000002759	0	0	0	0
ENSOCUG00000002760	0	0	0	0
ENSOCUG00000002762	0	-1	0	0
ENSOCUG00000002763	0	0	0	0
ENSOCUG00000002764	0	0	0	0
ENSOCUG00000002765	0	0	0	0
ENSOCUG00000002766	0	0	0	0
ENSOCUG00000002767	0	0	0	0
ENSOCUG00000002768	0	0	0	0
ENSOCUG00000002771	0	0	0	0
ENSOCUG00000002775	0	0	0	0
ENSOCUG00000002776	0	0	0	0
ENSOCUG00000002777	0	0	0	0
ENSOCUG00000002778	0	0	0	0
ENSOCUG00000002779	0	0	0	0
ENSOCUG00000002780	0	0	0	0
ENSOCUG00000002781	1	1	0	0
ENSOCUG00000002782	0	0	0	0
ENSOCUG00000002784	0	0	0	0
ENSOCUG00000002785	0	0	0	0
ENSOCUG00000002786	0	0	0	0
ENSOCUG00000002788	1	1	0	0
ENSOCUG00000002790	1	1	0	0
ENSOCUG00000002791	0	0	0	0
ENSOCUG00000002793	0	0	0	0
ENSOCUG00000002794	0	0	0	0
ENSOCUG00000002795	0	0	0	0
ENSOCUG00000002798	0	0	0	0
ENSOCUG00000002801	0	0	0	0
ENSOCUG00000002802	0	0	0	0
ENSOCUG00000002803	0	0	0	0
ENSOCUG00000002805	0	0	0	0
ENSOCUG00000002807	0	0	0	0
ENSOCUG00000002809	0	0	0	0
ENSOCUG00000002811	0	0	0	0
ENSOCUG00000002813	0	0	0	0
ENSOCUG00000002814	0	0	0	0
ENSOCUG00000002815	1	0	0	0
ENSOCUG00000002819	0	0	0	0
ENSOCUG00000002820	1	0	0	0
ENSOCUG00000002821	0	0	0	0
ENSOCUG00000002824	0	0	0	0
ENSOCUG00000002827	0	0	0	0
ENSOCUG00000002828	1	1	0	0
ENSOCUG00000002832	0	0	0	0
ENSOCUG00000002834	0	0	0	0
ENSOCUG00000002835	0	0	0	0
ENSOCUG00000002836	1	0	1	0
ENSOCUG00000002838	0	0	0	0
ENSOCUG00000002839	0	0	0	0
ENSOCUG00000002840	0	0	0	0
ENSOCUG00000002844	0	0	0	0
ENSOCUG00000002845	0	0	0	0
ENSOCUG00000002846	0	0	0	0
ENSOCUG00000002847	0	0	0	0
ENSOCUG00000002849	0	0	0	0
ENSOCUG00000002851	0	0	0	0
ENSOCUG00000002852	0	0	0	0
ENSOCUG00000002855	0	0	0	0
ENSOCUG00000002857	0	0	0	0
ENSOCUG00000002859	1	1	0	0
ENSOCUG00000002861	0	0	0	0
ENSOCUG00000002862	0	0	0	0
ENSOCUG00000002863	0	0	0	0
ENSOCUG00000002865	0	-1	0	0
ENSOCUG00000002867	0	0	0	0
ENSOCUG00000002869	0	0	0	0
ENSOCUG00000002872	0	0	0	0
ENSOCUG00000002873	0	0	0	0
ENSOCUG00000002874	1	0	0	0
ENSOCUG00000002876	0	0	0	0
ENSOCUG00000002879	0	0	0	0
ENSOCUG00000002881	0	0	0	0
ENSOCUG00000002882	0	0	0	0
ENSOCUG00000002884	0	0	0	0
ENSOCUG00000002885	0	0	0	0
ENSOCUG00000002886	0	0	0	0
ENSOCUG00000002887	1	0	0	0
ENSOCUG00000002888	0	0	0	0
ENSOCUG00000002891	0	0	0	0
ENSOCUG00000002892	0	0	0	0
ENSOCUG00000002894	0	0	0	0
ENSOCUG00000002895	0	0	0	0
ENSOCUG00000002897	0	0	0	0
ENSOCUG00000002898	1	0	0	0
ENSOCUG00000002900	0	0	0	0
ENSOCUG00000002902	0	0	0	0
ENSOCUG00000002904	0	0	0	0
ENSOCUG00000002908	0	0	0	0
ENSOCUG00000002909	0	0	0	0
ENSOCUG00000002910	0	0	0	0
ENSOCUG00000002913	0	0	0	0
ENSOCUG00000002914	0	0	0	0
ENSOCUG00000002915	0	1	0	0
ENSOCUG00000002919	0	0	0	0
ENSOCUG00000002920	0	0	0	0
ENSOCUG00000002924	0	1	0	0
ENSOCUG00000002927	0	0	0	0
ENSOCUG00000002928	0	0	0	0
ENSOCUG00000002929	0	0	0	0
ENSOCUG00000002936	0	0	0	0
ENSOCUG00000002937	0	0	0	0
ENSOCUG00000002939	0	0	0	0
ENSOCUG00000002940	0	0	0	0
ENSOCUG00000002942	0	0	0	0
ENSOCUG00000002943	0	0	0	0
ENSOCUG00000002945	0	0	0	0
ENSOCUG00000002948	0	0	0	0
ENSOCUG00000002949	0	0	0	0
ENSOCUG00000002950	0	0	0	0
ENSOCUG00000002951	0	0	0	0
ENSOCUG00000002952	0	0	0	0
ENSOCUG00000002954	0	0	0	0
ENSOCUG00000002955	0	0	0	0
ENSOCUG00000002958	0	0	0	0
ENSOCUG00000002960	0	0	0	0
ENSOCUG00000002961	0	0	0	0
ENSOCUG00000002963	0	0	0	0
ENSOCUG00000002964	0	0	0	0
ENSOCUG00000002965	0	0	0	0
ENSOCUG00000002966	0	1	0	0
ENSOCUG00000002970	0	0	0	0
ENSOCUG00000002972	0	0	0	0
ENSOCUG00000002973	0	1	0	0
ENSOCUG00000002974	1	0	0	0
ENSOCUG00000002975	0	0	0	0
ENSOCUG00000002976	0	0	0	0
ENSOCUG00000002977	0	0	0	0
ENSOCUG00000002981	0	0	0	0
ENSOCUG00000002983	0	0	0	0
ENSOCUG00000002984	0	0	0	0
ENSOCUG00000002988	0	0	0	0
ENSOCUG00000002991	0	0	0	0
ENSOCUG00000002993	0	0	0	0
ENSOCUG00000002994	0	0	0	0
ENSOCUG00000002996	0	0	0	0
ENSOCUG00000002997	0	0	0	0
ENSOCUG00000002998	-1	0	0	0
ENSOCUG00000003001	0	0	0	0
ENSOCUG00000003002	0	0	0	0
ENSOCUG00000003003	0	0	0	0
ENSOCUG00000003006	0	0	0	0
ENSOCUG00000003008	0	0	0	0
ENSOCUG00000003009	0	0	0	0
ENSOCUG00000003010	0	0	0	0
ENSOCUG00000003012	0	0	0	0
ENSOCUG00000003015	1	1	0	0
ENSOCUG00000003016	0	0	0	0
ENSOCUG00000003018	0	1	0	0
ENSOCUG00000003020	0	0	0	0
ENSOCUG00000003021	0	0	0	0
ENSOCUG00000003023	0	0	0	0
ENSOCUG00000003025	0	0	0	0
ENSOCUG00000003026	0	0	0	0
ENSOCUG00000003027	0	0	0	0
ENSOCUG00000003028	0	0	0	0
ENSOCUG00000003029	0	0	0	0
ENSOCUG00000003031	0	0	0	0
ENSOCUG00000003032	0	0	0	0
ENSOCUG00000003035	0	0	0	0
ENSOCUG00000003036	-1	0	0	0
ENSOCUG00000003038	0	0	0	0
ENSOCUG00000003039	0	0	0	0
ENSOCUG00000003040	1	1	0	0
ENSOCUG00000003042	0	0	0	0
ENSOCUG00000003043	0	0	0	0
ENSOCUG00000003044	0	0	0	0
ENSOCUG00000003045	0	0	0	0
ENSOCUG00000003046	0	0	0	0
ENSOCUG00000003047	1	0	0	0
ENSOCUG00000003048	0	0	0	0
ENSOCUG00000003050	0	0	0	0
ENSOCUG00000003052	0	0	0	0
ENSOCUG00000003053	0	0	0	0
ENSOCUG00000003055	0	0	0	0
ENSOCUG00000003056	0	1	0	0
ENSOCUG00000003057	0	0	0	0
ENSOCUG00000003059	1	0	0	0
ENSOCUG00000003060	0	0	0	0
ENSOCUG00000003061	0	0	0	0
ENSOCUG00000003062	0	0	0	0
ENSOCUG00000003063	-1	0	0	0
ENSOCUG00000003064	0	0	0	0
ENSOCUG00000003068	0	0	0	0
ENSOCUG00000003071	0	0	0	0
ENSOCUG00000003073	0	0	0	0
ENSOCUG00000003078	0	0	0	0
ENSOCUG00000003083	0	0	0	0
ENSOCUG00000003091	0	0	0	0
ENSOCUG00000003095	0	0	0	0
ENSOCUG00000003096	0	0	0	0
ENSOCUG00000003097	0	0	0	0
ENSOCUG00000003098	0	0	0	0
ENSOCUG00000003101	0	0	0	0
ENSOCUG00000003102	0	0	0	0
ENSOCUG00000003105	0	0	0	0
ENSOCUG00000003108	0	0	0	0
ENSOCUG00000003110	0	0	0	0
ENSOCUG00000003116	0	0	0	0
ENSOCUG00000003119	0	0	0	0
ENSOCUG00000003122	0	0	0	0
ENSOCUG00000003124	0	0	0	0
ENSOCUG00000003125	0	0	0	0
ENSOCUG00000003126	0	0	0	0
ENSOCUG00000003129	0	0	0	0
ENSOCUG00000003131	0	0	0	0
ENSOCUG00000003133	0	0	0	0
ENSOCUG00000003134	0	0	0	0
ENSOCUG00000003136	0	0	0	0
ENSOCUG00000003137	0	0	0	0
ENSOCUG00000003139	0	0	0	0
ENSOCUG00000003141	0	0	0	0
ENSOCUG00000003142	0	0	0	0
ENSOCUG00000003143	0	0	0	0
ENSOCUG00000003144	0	0	0	0
ENSOCUG00000003145	0	0	0	0
ENSOCUG00000003148	0	0	0	0
ENSOCUG00000003150	0	0	0	0
ENSOCUG00000003152	0	0	0	0
ENSOCUG00000003153	0	0	0	0
ENSOCUG00000003155	0	0	0	0
ENSOCUG00000003157	0	0	0	0
ENSOCUG00000003160	0	0	0	0
ENSOCUG00000003163	0	0	0	0
ENSOCUG00000003165	1	1	0	0
ENSOCUG00000003168	0	0	0	0
ENSOCUG00000003169	0	0	0	0
ENSOCUG00000003170	0	0	0	0
ENSOCUG00000003173	0	0	0	0
ENSOCUG00000003174	0	0	0	0
ENSOCUG00000003176	0	0	0	0
ENSOCUG00000003178	0	0	0	0
ENSOCUG00000003179	0	0	0	0
ENSOCUG00000003181	0	0	0	0
ENSOCUG00000003182	0	0	0	0
ENSOCUG00000003185	0	0	0	0
ENSOCUG00000003186	0	0	0	0
ENSOCUG00000003187	0	0	0	0
ENSOCUG00000003188	0	0	0	0
ENSOCUG00000003189	0	0	0	0
ENSOCUG00000003190	0	0	0	0
ENSOCUG00000003191	0	0	0	0
ENSOCUG00000003196	0	0	0	0
ENSOCUG00000003198	0	0	0	0
ENSOCUG00000003199	0	0	0	0
ENSOCUG00000003200	0	0	0	0
ENSOCUG00000003201	0	0	0	0
ENSOCUG00000003202	0	0	0	0
ENSOCUG00000003203	0	0	0	0
ENSOCUG00000003204	0	0	0	0
ENSOCUG00000003208	1	0	0	0
ENSOCUG00000003209	1	1	0	0
ENSOCUG00000003211	0	0	0	0
ENSOCUG00000003213	0	0	0	0
ENSOCUG00000003214	0	0	0	0
ENSOCUG00000003215	0	0	0	0
ENSOCUG00000003217	1	1	0	0
ENSOCUG00000003220	0	0	0	0
ENSOCUG00000003221	0	0	0	0
ENSOCUG00000003226	0	0	0	0
ENSOCUG00000003227	0	0	0	0
ENSOCUG00000003228	0	0	0	0
ENSOCUG00000003231	0	0	0	0
ENSOCUG00000003233	0	0	0	0
ENSOCUG00000003234	0	0	0	0
ENSOCUG00000003236	0	0	0	0
ENSOCUG00000003237	0	0	0	0
ENSOCUG00000003245	0	0	0	0
ENSOCUG00000003246	0	1	0	0
ENSOCUG00000003247	0	0	0	0
ENSOCUG00000003248	0	0	0	0
ENSOCUG00000003249	1	1	0	0
ENSOCUG00000003250	0	0	0	0
ENSOCUG00000003251	0	0	0	0
ENSOCUG00000003252	0	0	0	0
ENSOCUG00000003254	1	0	0	0
ENSOCUG00000003255	0	0	0	0
ENSOCUG00000003257	0	0	0	0
ENSOCUG00000003258	0	0	0	0
ENSOCUG00000003262	0	0	0	0
ENSOCUG00000003263	0	0	0	0
ENSOCUG00000003265	0	0	0	0
ENSOCUG00000003266	0	0	0	0
ENSOCUG00000003267	0	0	0	0
ENSOCUG00000003271	0	1	0	0
ENSOCUG00000003273	0	0	0	0
ENSOCUG00000003275	0	-1	0	0
ENSOCUG00000003276	1	1	0	0
ENSOCUG00000003282	0	0	0	0
ENSOCUG00000003283	0	0	0	0
ENSOCUG00000003284	0	0	0	0
ENSOCUG00000003285	0	1	0	0
ENSOCUG00000003287	0	0	0	0
ENSOCUG00000003290	0	0	0	0
ENSOCUG00000003291	0	0	0	0
ENSOCUG00000003292	0	0	0	0
ENSOCUG00000003294	0	0	0	0
ENSOCUG00000003295	-1	0	0	0
ENSOCUG00000003296	0	0	0	0
ENSOCUG00000003298	0	0	0	0
ENSOCUG00000003299	0	0	0	0
ENSOCUG00000003303	1	0	0	0
ENSOCUG00000003309	0	0	0	0
ENSOCUG00000003313	1	0	0	0
ENSOCUG00000003316	0	0	0	0
ENSOCUG00000003319	0	0	0	0
ENSOCUG00000003320	0	0	0	0
ENSOCUG00000003322	0	0	0	0
ENSOCUG00000003323	0	0	0	0
ENSOCUG00000003324	0	0	0	0
ENSOCUG00000003326	0	0	0	0
ENSOCUG00000003327	0	0	0	0
ENSOCUG00000003328	0	0	0	0
ENSOCUG00000003333	0	0	0	0
ENSOCUG00000003336	0	0	0	0
ENSOCUG00000003337	0	0	0	0
ENSOCUG00000003338	0	0	0	0
ENSOCUG00000003340	0	0	0	0
ENSOCUG00000003341	0	0	0	0
ENSOCUG00000003342	0	0	0	0
ENSOCUG00000003344	0	0	0	0
ENSOCUG00000003347	0	0	0	0
ENSOCUG00000003348	0	0	0	0
ENSOCUG00000003350	0	0	0	0
ENSOCUG00000003351	0	0	0	0
ENSOCUG00000003354	-1	0	0	0
ENSOCUG00000003358	0	0	0	0
ENSOCUG00000003362	0	0	0	0
ENSOCUG00000003365	0	0	0	0
ENSOCUG00000003367	1	0	0	0
ENSOCUG00000003368	0	0	0	0
ENSOCUG00000003369	0	0	0	0
ENSOCUG00000003370	0	0	0	0
ENSOCUG00000003371	1	1	0	0
ENSOCUG00000003372	1	1	0	0
ENSOCUG00000003373	0	0	0	0
ENSOCUG00000003377	1	0	0	0
ENSOCUG00000003378	0	0	0	0
ENSOCUG00000003379	0	0	0	0
ENSOCUG00000003380	1	0	0	0
ENSOCUG00000003381	0	0	0	0
ENSOCUG00000003383	0	0	0	0
ENSOCUG00000003384	1	0	0	0
ENSOCUG00000003385	0	0	0	0
ENSOCUG00000003387	0	0	0	0
ENSOCUG00000003388	0	0	0	0
ENSOCUG00000003390	0	0	0	0
ENSOCUG00000003391	0	0	0	0
ENSOCUG00000003392	0	0	0	0
ENSOCUG00000003396	0	0	0	0
ENSOCUG00000003397	0	0	0	0
ENSOCUG00000003399	0	0	0	0
ENSOCUG00000003400	0	0	0	0
ENSOCUG00000003401	0	0	0	0
ENSOCUG00000003403	0	0	0	0
ENSOCUG00000003404	0	0	0	0
ENSOCUG00000003405	0	0	0	0
ENSOCUG00000003409	0	0	0	0
ENSOCUG00000003413	0	0	0	0
ENSOCUG00000003414	0	0	0	0
ENSOCUG00000003418	0	0	0	0
ENSOCUG00000003419	0	0	0	0
ENSOCUG00000003420	0	0	0	0
ENSOCUG00000003425	0	0	0	0
ENSOCUG00000003426	0	0	0	0
ENSOCUG00000003429	0	0	0	0
ENSOCUG00000003430	0	0	0	0
ENSOCUG00000003431	0	0	0	0
ENSOCUG00000003432	0	0	0	0
ENSOCUG00000003434	0	0	0	0
ENSOCUG00000003439	0	0	0	0
ENSOCUG00000003441	0	0	0	0
ENSOCUG00000003444	0	0	0	0
ENSOCUG00000003446	0	0	0	0
ENSOCUG00000003448	0	0	0	0
ENSOCUG00000003450	0	0	0	0
ENSOCUG00000003451	0	0	0	0
ENSOCUG00000003452	0	0	0	0
ENSOCUG00000003453	0	0	0	0
ENSOCUG00000003456	0	0	0	0
ENSOCUG00000003458	0	0	0	0
ENSOCUG00000003462	0	0	0	0
ENSOCUG00000003464	0	0	0	0
ENSOCUG00000003468	0	0	0	0
ENSOCUG00000003469	0	0	1	0
ENSOCUG00000003472	0	0	0	0
ENSOCUG00000003473	0	0	0	0
ENSOCUG00000003475	0	0	0	0
ENSOCUG00000003476	0	0	0	0
ENSOCUG00000003477	0	0	0	0
ENSOCUG00000003478	0	0	0	0
ENSOCUG00000003479	1	0	0	0
ENSOCUG00000003481	0	0	0	0
ENSOCUG00000003482	0	0	0	0
ENSOCUG00000003483	0	0	0	0
ENSOCUG00000003484	0	0	0	0
ENSOCUG00000003488	0	0	0	0
ENSOCUG00000003491	0	0	0	0
ENSOCUG00000003495	0	0	0	0
ENSOCUG00000003496	0	0	0	0
ENSOCUG00000003499	0	0	0	0
ENSOCUG00000003504	0	0	0	0
ENSOCUG00000003505	0	0	0	0
ENSOCUG00000003506	0	0	0	0
ENSOCUG00000003507	0	0	0	0
ENSOCUG00000003512	0	0	0	0
ENSOCUG00000003513	0	0	0	0
ENSOCUG00000003516	0	0	0	0
ENSOCUG00000003517	0	0	0	0
ENSOCUG00000003518	0	0	0	0
ENSOCUG00000003519	0	0	0	0
ENSOCUG00000003520	0	0	0	0
ENSOCUG00000003521	0	0	0	0
ENSOCUG00000003525	0	0	0	0
ENSOCUG00000003526	0	0	0	0
ENSOCUG00000003527	0	0	0	0
ENSOCUG00000003528	0	0	0	0
ENSOCUG00000003532	0	0	0	0
ENSOCUG00000003533	0	0	0	0
ENSOCUG00000003534	0	0	0	0
ENSOCUG00000003535	0	1	0	0
ENSOCUG00000003536	0	1	0	0
ENSOCUG00000003537	0	0	0	0
ENSOCUG00000003542	0	0	0	0
ENSOCUG00000003543	0	0	0	0
ENSOCUG00000003547	0	0	0	0
ENSOCUG00000003553	0	0	0	0
ENSOCUG00000003554	0	0	0	0
ENSOCUG00000003561	0	0	0	0
ENSOCUG00000003567	0	0	0	0
ENSOCUG00000003568	0	0	0	0
ENSOCUG00000003569	0	0	0	0
ENSOCUG00000003571	0	0	0	0
ENSOCUG00000003573	0	0	0	0
ENSOCUG00000003574	0	0	0	0
ENSOCUG00000003576	0	0	0	0
ENSOCUG00000003580	0	0	0	0
ENSOCUG00000003582	0	0	0	0
ENSOCUG00000003584	0	0	0	0
ENSOCUG00000003587	0	0	0	0
ENSOCUG00000003588	0	0	0	0
ENSOCUG00000003591	0	0	0	0
ENSOCUG00000003592	0	0	0	0
ENSOCUG00000003593	0	0	0	0
ENSOCUG00000003594	1	0	0	0
ENSOCUG00000003596	0	0	0	0
ENSOCUG00000003598	0	0	0	0
ENSOCUG00000003599	0	0	0	0
ENSOCUG00000003600	0	0	0	0
ENSOCUG00000003601	0	0	0	0
ENSOCUG00000003602	0	0	0	0
ENSOCUG00000003603	0	0	0	0
ENSOCUG00000003604	0	0	0	0
ENSOCUG00000003607	0	0	0	0
ENSOCUG00000003608	0	0	0	0
ENSOCUG00000003609	0	0	0	0
ENSOCUG00000003611	0	0	0	0
ENSOCUG00000003612	0	0	0	0
ENSOCUG00000003613	0	0	0	0
ENSOCUG00000003615	0	0	0	0
ENSOCUG00000003617	0	0	0	0
ENSOCUG00000003619	0	0	0	0
ENSOCUG00000003620	0	0	0	0
ENSOCUG00000003623	0	0	0	0
ENSOCUG00000003624	0	0	0	0
ENSOCUG00000003626	0	0	0	0
ENSOCUG00000003627	0	0	0	0
ENSOCUG00000003630	0	0	0	0
ENSOCUG00000003631	0	0	0	0
ENSOCUG00000003633	0	0	0	0
ENSOCUG00000003634	0	0	0	0
ENSOCUG00000003636	0	0	0	0
ENSOCUG00000003637	0	1	0	0
ENSOCUG00000003639	0	0	0	0
ENSOCUG00000003642	0	0	0	0
ENSOCUG00000003644	0	0	0	0
ENSOCUG00000003646	0	0	0	0
ENSOCUG00000003647	0	0	0	0
ENSOCUG00000003648	0	0	0	0
ENSOCUG00000003654	0	0	0	0
ENSOCUG00000003657	0	0	0	0
ENSOCUG00000003662	0	0	0	0
ENSOCUG00000003663	0	0	0	0
ENSOCUG00000003664	0	0	0	0
ENSOCUG00000003666	0	1	0	0
ENSOCUG00000003672	0	0	0	0
ENSOCUG00000003674	0	0	0	0
ENSOCUG00000003675	0	0	0	0
ENSOCUG00000003678	1	1	0	0
ENSOCUG00000003679	1	1	1	0
ENSOCUG00000003680	0	0	0	0
ENSOCUG00000003681	0	0	0	0
ENSOCUG00000003683	0	0	0	0
ENSOCUG00000003685	0	0	0	0
ENSOCUG00000003686	0	0	0	0
ENSOCUG00000003687	0	0	0	0
ENSOCUG00000003688	0	0	0	0
ENSOCUG00000003689	1	1	0	0
ENSOCUG00000003690	0	0	0	0
ENSOCUG00000003691	0	0	0	0
ENSOCUG00000003692	0	0	0	0
ENSOCUG00000003695	0	0	0	0
ENSOCUG00000003696	0	0	0	0
ENSOCUG00000003698	0	0	0	0
ENSOCUG00000003699	0	0	0	0
ENSOCUG00000003700	0	0	0	0
ENSOCUG00000003706	0	0	0	0
ENSOCUG00000003709	0	0	0	0
ENSOCUG00000003710	0	0	0	0
ENSOCUG00000003711	0	0	0	0
ENSOCUG00000003712	1	1	0	0
ENSOCUG00000003714	0	0	0	0
ENSOCUG00000003719	0	0	0	0
ENSOCUG00000003720	0	0	0	0
ENSOCUG00000003722	0	1	1	0
ENSOCUG00000003723	0	0	0	0
ENSOCUG00000003724	0	0	0	0
ENSOCUG00000003726	0	0	0	0
ENSOCUG00000003727	0	0	0	0
ENSOCUG00000003728	0	0	0	0
ENSOCUG00000003729	0	0	0	0
ENSOCUG00000003731	0	0	0	0
ENSOCUG00000003733	0	0	0	0
ENSOCUG00000003735	1	1	0	0
ENSOCUG00000003736	0	0	0	0
ENSOCUG00000003742	0	0	0	0
ENSOCUG00000003743	0	0	0	0
ENSOCUG00000003744	0	0	0	0
ENSOCUG00000003746	0	0	0	0
ENSOCUG00000003747	0	0	0	0
[truncated: 9,604 more rows]
