# Supplementary material for: Transcriptional time course after rotator cuff repair in 6 month old female rabbits
Source: Front Physiol. 2023 May 9;14:1164055. doi: 10.3389/fphys.2023.1164055 (PMC10203179; doi:10.3389/fphys.2023.1164055)
Supplement: Supplementary file 9 [file DataSheet2.XLSX]

## Sheet: wk1
ENSEMBL	GENEID	ENTREZID	SYMBOL	logFC	AveExpr	t	P.Value	adj.P.Val	B
ENSOCUG00000000003	N/A	nan	N/A	0.815673	-0.307434	2.35933	0.0253936	0.0785085	-3.33713
ENSOCUG00000000004	ENSG00000102302	2245	FGD1	0.249947	4.82529	2.01085	0.0539001	0.130167	-4.6772
ENSOCUG00000000005	ENSG00000198625	4194	MDM4	-0.640441	4.10717	-4.43437	0.000126011	0.00366444	0.967574
ENSOCUG00000000006	ENSG00000151689	3628	INPP1	-0.577307	4.19399	-4.12808	0.000290433	0.00557929	0.171166
ENSOCUG00000000007	ENSG00000122694	152007	GLIPR2	0.973209	0.941564	1.77079	0.0873072	0.182725	-4.54561
ENSOCUG00000000009	ENSG00000122705	1211	CLTA	0.425719	4.67908	3.20313	0.00333761	0.0227514	-2.15438
ENSOCUG00000000010	ENSG00000159921	10020	GNE	0.745703	2.5336	3.63364	0.00109243	0.0119507	-0.941171
ENSOCUG00000000012	ENSG00000138029	3032	HADHB	-0.340564	6.8103	-2.00841	0.054173	0.130551	-4.61373
ENSOCUG00000000013	ENSG00000070950	56852	RAD18	0.683083	-0.18675	1.95846	0.0600419	0.140203	-4.03508
ENSOCUG00000000014	ENSG00000087086	2512	FTL	1.08149	7.73598	3.17939	0.00354502	0.0234911	-2.08299
ENSOCUG00000000015	ENSG00000104812	2997	GYS1	-0.314104	9.02139	-1.26946	0.214559	0.348086	-5.48248
ENSOCUG00000000017	ENSG00000079435	3991	LIPE	1.91523	4.34338	3.77289	0.000755054	0.00955459	-0.707259
ENSOCUG00000000018	N/A	nan	N/A	-0.400605	3.79619	-2.71416	0.0111614	0.0463862	-3.24757
ENSOCUG00000000020	ENSG00000101596	23347	SMCHD1	0.101862	4.90881	0.777151	0.443482	0.580781	-6.29461
ENSOCUG00000000021	ENSG00000087470	10059	DNM1L	-0.518675	6.2066	-4.02657	0.000382258	0.00650344	-0.0811816
ENSOCUG00000000022	ENSG00000139131	51067	YARS2	-0.339374	3.41489	-2.95772	0.00617586	0.0324247	-2.64219
ENSOCUG00000000023	ENSG00000057294	5318	PKP2	0.264993	-0.897287	0.675805	0.504619	0.638227	-5.38615
ENSOCUG00000000024	ENSG00000166451	55839	CENPN	0.112991	0.942492	0.43939	0.663697	0.769703	-5.77903
ENSOCUG00000000025	ENSG00000174640	6578	SLCO2A1	0.447098	1.95778	1.20722	0.237285	0.374945	-5.61765
ENSOCUG00000000028	ENSG00000165655	84858	ZNF503	0.476581	3.08822	1.4725	0.151861	0.271119	-5.49409
ENSOCUG00000000030	ENSG00000119899	26503	SLC17A5	0.188985	2.73707	0.722454	0.47591	0.611042	-6.12504
ENSOCUG00000000034	ENSG00000134014	55140	ELP3	-0.141061	5.01891	-1.15521	0.257612	0.397166	-5.93792
ENSOCUG00000000038	ENSG00000164463	153222	CREBRF	-0.00631346	2.59159	-0.0320819	0.974631	0.983873	-6.36271
ENSOCUG00000000040	ENSG00000113734	662	BNIP1	-0.38629	2.44508	-2.70769	0.0113351	0.0467215	-3.04442
ENSOCUG00000000045	N/A	nan	N/A	-0.592821	1.4423	-0.97743	0.336592	0.480438	-5.5568
ENSOCUG00000000049	ENSG00000127241	5648	MASP1	0.10944	3.32897	0.39211	0.697898	0.797066	-6.43683
ENSOCUG00000000051	ENSG00000172869	1657	DMXL1	-0.378543	5.84016	-2.19906	0.0361591	0.0994487	-4.28807
ENSOCUG00000000055	ENSG00000162148	220004	PPP1R32	-0.630371	0.514355	-1.76066	0.0890392	0.18538	-4.40841
ENSOCUG00000000057	N/A	nan	N/A	0.0654973	7.96902	0.388997	0.700174	0.798377	-6.27982
ENSOCUG00000000059	ENSG00000182473	23265	EXOC7	0.229185	3.2459	1.62761	0.11463	0.22227	-5.18768
ENSOCUG00000000060	ENSG00000196116	23424	TDRD7	-0.0266938	6.05997	-0.168258	0.86757	0.914902	-6.53868
ENSOCUG00000000063	ENSG00000112031	54516	MTRF1L	-0.811455	2.2577	-4.24923	0.000208944	0.00471669	0.652441
ENSOCUG00000000064	ENSG00000105993	10049	DNAJB6	-0.672599	5.96417	-4.09841	0.000314752	0.00576622	0.0903249
ENSOCUG00000000065	ENSG00000107262	573	BAG1	-0.318936	-0.713343	-0.485745	0.630867	0.744275	-5.38563
ENSOCUG00000000066	ENSG00000273820	389856	USP27X	-0.184826	-0.626847	-0.506172	0.616634	0.733494	-5.4755
ENSOCUG00000000068	ENSG00000070601	22844	FRMPD1	1.30379	-0.0485087	2.64274	0.0132233	0.0515905	-2.84427
ENSOCUG00000000069	ENSG00000197879	4641	MYO1C	0.698365	6.92848	4.68381	6.35425e-05	0.00237834	1.67561
ENSOCUG00000000071	ENSG00000189042	163081	ZNF567	0.235466	2.75596	1.78751	0.0845093	0.178674	-4.82904
ENSOCUG00000000073	ENSG00000132376	51763	INPP5K	0.239091	6.18987	1.90486	0.066949	0.151454	-4.81308
ENSOCUG00000000074	N/A	nan	N/A	1.01869	3.32579	4.48372	0.000110076	0.00333474	1.16
ENSOCUG00000000075	ENSG00000174238	5306	PITPNA	0.457251	4.69213	3.30868	0.00254834	0.0195551	-1.90142
ENSOCUG00000000076	ENSG00000167703	124935	SLC43A2	0.988578	6.67237	3.77066	0.000759562	0.00957956	-0.680985
ENSOCUG00000000077	ENSG00000167705	83547	RILP	-0.79124	4.28746	-2.23858	0.033178	0.0942384	-4.23395
ENSOCUG00000000078	N/A	nan	N/A	0.228785	3.26341	1.40439	0.171022	0.294547	-5.5402
ENSOCUG00000000080	ENSG00000169499	59339	PLEKHA2	0.393153	2.40962	1.07451	0.291622	0.433806	-5.73947
ENSOCUG00000000081	ENSG00000174231	10594	PRPF8	-0.0642334	7.8533	-0.551135	0.585842	0.707488	-6.23302
ENSOCUG00000000085	ENSG00000169490	83877	TM2D2	0.0755189	3.23353	0.594051	0.557171	0.684618	-6.29746
ENSOCUG00000000086	ENSG00000139223	23519	ANP32D	0.0757818	5.52486	0.644268	0.524561	0.655376	-6.37982
ENSOCUG00000000090	ENSG00000167716	124997	WDR81	0.362365	4.78006	2.23394	0.0335161	0.0947374	-4.26206
ENSOCUG00000000092	ENSG00000132386	5176	SERPINF1	0.810691	8.17144	3.49274	0.00158167	0.0149447	-1.27765
ENSOCUG00000000093	ENSG00000186532	114826	SMYD4	0.629164	1.7838	3.36463	0.00220624	0.0180877	-1.49807
ENSOCUG00000000094	ENSG00000124212	5740	PTGIS	0.945979	1.23876	2.48178	0.019234	0.0657789	-3.34568
ENSOCUG00000000095	ENSG00000117222	5929	RBBP5	-0.404225	4.39038	-4.00191	0.000408569	0.00672316	-0.166528
ENSOCUG00000000097	ENSG00000133059	25778	DSTYK	-0.12112	5.21925	-0.879821	0.386325	0.528165	-6.20823
ENSOCUG00000000098	ENSG00000112394	117247	SLC16A10	-0.147626	2.85635	-0.732013	0.470146	0.606655	-6.1608
ENSOCUG00000000100	N/A	nan	N/A	0.121177	4.83266	1.08625	0.286483	0.428249	-6.01051
ENSOCUG00000000101	ENSG00000173214	91749	MFSD4B	-0.864849	3.84805	-4.80809	4.51369e-05	0.0020066	1.95428
ENSOCUG00000000102	ENSG00000122507	27241	BBS9	0.26931	2.40333	1.25818	0.218552	0.352496	-5.54224
ENSOCUG00000000104	ENSG00000157554	2078	ERG	0.237681	3.30074	1.2099	0.236272	0.373648	-5.75247
ENSOCUG00000000105	ENSG00000100014	23384	SPECC1L	0.128642	5.34913	1.16279	0.254574	0.394256	-5.91674
ENSOCUG00000000107	ENSG00000154889	65258	MPPE1	0.0905844	3.43024	0.526357	0.602719	0.7225	-6.34064
ENSOCUG00000000108	ENSG00000122644	10124	ARL4A	0.394401	3.17526	1.91271	0.0658957	0.149772	-4.6988
ENSOCUG00000000109	ENSG00000163638	56999	ADAMTS9	1.2354	2.30629	2.96979	0.00599434	0.0318609	-2.38349
ENSOCUG00000000111	ENSG00000169031	1285	COL4A3	1.68012	1.61051	6.54258	3.98033e-07	0.000173489	6.39024
ENSOCUG00000000114	ENSG00000158050	1844	DUSP2	0.392669	-0.799177	1.11677	0.273431	0.414559	-4.98726
ENSOCUG00000000116	ENSG00000168958	56947	MFF	-0.490887	5.59197	-2.52377	0.0174603	0.0618223	-3.6749
ENSOCUG00000000120	ENSG00000078549	117	ADCYAP1R1	1.43716	-0.749983	2.39959	0.0231934	0.0740134	-3.2672
ENSOCUG00000000121	ENSG00000165501	122769	LRR1	0.234517	0.5433	1.00001	0.325732	0.46877	-5.33882
ENSOCUG00000000122	ENSG00000181027	79147	FKRP	-0.299703	4.40789	-1.51037	0.141972	0.259295	-5.48252
ENSOCUG00000000123	ENSG00000161217	5130	PCYT1A	-0.435381	4.56902	-2.32726	0.0272803	0.0824307	-4.08465
ENSOCUG00000000125	N/A	nan	N/A	0.284926	3.23292	1.09978	0.280644	0.421912	-5.90531
ENSOCUG00000000127	N/A	nan	N/A	-0.0061244	4.16149	-0.0266486	0.978926	0.987121	-6.57632
ENSOCUG00000000128	ENSG00000154642	54149	C21orf91	0.55951	3.74779	1.81884	0.0794742	0.171274	-4.91672
ENSOCUG00000000129	ENSG00000007392	55692	LUC7L	0.285645	3.65196	1.54798	0.132676	0.246942	-5.36677
ENSOCUG00000000131	ENSG00000144815	91775	NXPE3	-0.636809	4.36504	-3.92745	0.000499272	0.00756713	-0.349449
ENSOCUG00000000133	ENSG00000144802	64332	NFKBIZ	-0.0300572	1.67092	-0.120379	0.905029	0.940607	-6.11233
ENSOCUG00000000137	ENSG00000163468	7203	CCT3	0.224147	7.28646	1.59615	0.121501	0.232503	-5.23486
ENSOCUG00000000140	ENSG00000132842	8546	AP3B1	0.0990766	5.66187	0.589391	0.560249	0.686801	-6.39976
ENSOCUG00000000141	ENSG00000075089	64431	ACTR6	0.131999	2.23652	0.601936	0.551982	0.679755	-6.06097
ENSOCUG00000000142	ENSG00000185010	2157	F8	0.223954	-0.312705	0.638787	0.528069	0.658695	-5.44334
ENSOCUG00000000145	ENSG00000165030	4783	NFIL3	0.496354	2.64051	1.36943	0.181573	0.307472	-5.45975
ENSOCUG00000000146	ENSG00000140575	8826	IQGAP1	0.697439	6.09227	2.60617	0.0144112	0.0546805	-3.4607
ENSOCUG00000000148	ENSG00000129596	1036	CDO1	1.72197	1.9705	2.51921	0.0176454	0.0623256	-3.39894
ENSOCUG00000000149	ENSG00000147065	4478	MSN	0.805949	4.3091	2.483	0.01918	0.0656671	-3.75226
ENSOCUG00000000152	ENSG00000116406	80267	EDEM3	-0.27761	4.36128	-2.00083	0.0550303	0.132007	-4.69717
ENSOCUG00000000153	ENSG00000211454	nan	AKR7L	-0.592469	4.07372	-2.89268	0.00724763	0.0356181	-2.8587
ENSOCUG00000000155	ENSG00000126653	84081	NSRP1	-0.0576799	4.18152	-0.416982	0.67982	0.782613	-6.47546
ENSOCUG00000000156	ENSG00000115993	66008	TRAK2	-0.564702	5.44902	-3.67903	0.000968893	0.0111088	-0.988193
ENSOCUG00000000157	ENSG00000008513	6482	ST3GAL1	-0.38923	4.26591	-2.62166	0.0138963	0.0533374	-3.47693
ENSOCUG00000000158	ENSG00000197858	8733	GPAA1	0.0644861	5.47899	0.329866	0.743917	0.831567	-6.52166
ENSOCUG00000000159	ENSG00000174136	285704	RGMB	0.102234	3.38043	0.609955	0.546732	0.675395	-6.33474
ENSOCUG00000000161	ENSG00000087266	6452	SH3BP2	1.05245	1.44453	2.62354	0.0138353	0.0532315	-3.04055
ENSOCUG00000000162	ENSG00000184154	220074	LRTOMT	-0.286213	-0.288113	-1.15309	0.258468	0.397851	-5.09342
ENSOCUG00000000163	ENSG00000174227	54872	PIGG	0.377733	5.5178	2.97994	0.00584557	0.0314301	-2.66428
ENSOCUG00000000164	ENSG00000149357	55004	LAMTOR1	-0.0949693	5.71064	-0.941924	0.354159	0.497796	-6.13119
ENSOCUG00000000166	ENSG00000186687	90624	LYRM7	-0.764008	4.19555	-3.0943	0.00439441	0.0266738	-2.39344
ENSOCUG00000000167	ENSG00000165458	3636	INPPL1	-0.268791	7.36266	-2.31748	0.0278801	0.0835368	-3.96779
ENSOCUG00000000170	ENSG00000113569	9631	NUP155	-0.288072	5.75162	-2.46958	0.0197794	0.066754	-3.77203
ENSOCUG00000000171	ENSG00000180875	64388	GREM2	1.99342	-1.13531	4.15331	0.000271213	0.00537885	-0.0347396
ENSOCUG00000000172	ENSG00000134215	10451	VAV3	0.766114	1.67336	1.86241	0.0728985	0.16115	-4.52343
ENSOCUG00000000173	ENSG00000143702	9859	CEP170	0.00516954	5.41477	0.0411001	0.967503	0.980003	-6.59259
ENSOCUG00000000174	ENSG00000138190	54536	EXOC6	0.188695	4.87401	0.70659	0.485566	0.619056	-6.34507
ENSOCUG00000000179	N/A	nan	N/A	-0.184517	8.52297	-1.14209	0.262936	0.403075	-5.69523
ENSOCUG00000000184	ENSG00000176771	344148	NCKAP5	0.255959	1.25398	1.42018	0.166417	0.288803	-5.15159
ENSOCUG00000000185	ENSG00000177119	196527	ANO6	-0.318849	6.11033	-1.20664	0.237506	0.375242	-5.81642
ENSOCUG00000000186	ENSG00000091009	54439	RBM27	-0.345472	4.22786	-2.24868	0.0324521	0.0928676	-4.22449
ENSOCUG00000000187	ENSG00000136026	10970	CKAP4	0.983091	3.48431	2.29364	0.0293941	0.08641	-4.05865
ENSOCUG00000000188	ENSG00000085377	5550	PREP	0.473062	5.59586	4.18252	0.000250525	0.00520008	0.310736
ENSOCUG00000000193	ENSG00000103426	100529144	CORO7-PAM16	0.2211	2.87787	1.18214	0.246934	0.385415	-5.73144
ENSOCUG00000000195	N/A	nan	N/A	-0.631363	4.57885	-1.50478	0.143399	0.260883	-5.49073
ENSOCUG00000000197	ENSG00000159399	3099	HK2	-0.695246	5.94423	-3.19312	0.00342363	0.0229753	-2.14208
ENSOCUG00000000200	ENSG00000132359	23108	RAP1GAP2	-0.268224	6.47717	-2.57325	0.0155648	0.057424	-3.52503
ENSOCUG00000000201	ENSG00000188517	84570	COL25A1	2.10888	-2.33848	2.4994	0.0184707	0.0641662	-3.2235
ENSOCUG00000000203	ENSG00000102158	84061	MAGT1	-0.0499712	5.19383	-0.321781	0.74997	0.835677	-6.54532
ENSOCUG00000000214	ENSG00000163832	54859	ELP6	-0.602498	3.2285	-1.94264	0.0620131	0.143649	-4.63687
ENSOCUG00000000215	ENSG00000132326	8864	PER2	0.391604	4.28257	1.23969	0.225215	0.360238	-5.79443
ENSOCUG00000000218	ENSG00000155100	51633	OTUD6B	-0.422029	3.05674	-2.06824	0.0478132	0.120212	-4.45127
ENSOCUG00000000220	ENSG00000139793	10150	MBNL2	-0.147915	7.13439	-1.14238	0.262815	0.402993	-5.845
ENSOCUG00000000222	ENSG00000171714	203859	ANO5	-0.671542	6.56456	-2.70158	0.0115012	0.0470885	-3.2432
ENSOCUG00000000224	N/A	nan	N/A	0.00223521	1.06073	0.00894547	0.992925	0.99602	-6.04493
ENSOCUG00000000227	ENSG00000088280	55616	ASAP3	1.2933	2.42581	2.80009	0.00907944	0.0412001	-2.85514
ENSOCUG00000000228	ENSG00000140403	55466	DNAJA4	-0.0598012	6.3438	-0.133172	0.894995	0.933785	-6.54295
ENSOCUG00000000229	ENSG00000197555	26037	SIPA1L1	-0.184428	4.8153	-1.25631	0.219217	0.353306	-5.82073
ENSOCUG00000000230	ENSG00000182359	143879	KBTBD3	-0.311549	1.81253	-1.60854	0.118756	0.228473	-4.87291
ENSOCUG00000000231	ENSG00000149313	60496	AASDHPPT	-0.206057	2.83748	-1.48278	0.149124	0.267857	-5.32285
ENSOCUG00000000233	N/A	nan	N/A	1.58442	-1.18106	1.86622	0.0723468	0.160205	-4.06835
ENSOCUG00000000234	ENSG00000107263	2889	RAPGEF1	-0.494341	6.0308	-3.82418	0.000658478	0.00891519	-0.593073
ENSOCUG00000000236	ENSG00000182175	56963	RGMA	-0.11866	2.51354	-0.573794	0.570614	0.695539	-6.24327
ENSOCUG00000000237	ENSG00000134253	80263	TRIM45	-0.0787443	4.34975	-0.40513	0.688411	0.789214	-6.50233
ENSOCUG00000000242	ENSG00000146926	136371	ASB10	-1.09553	4.49607	-4.41075	0.000134427	0.00378581	0.898085
ENSOCUG00000000244	ENSG00000075240	23151	GRAMD4	-0.135663	3.49545	-0.905016	0.373055	0.515427	-6.12809
ENSOCUG00000000245	ENSG00000033050	10061	ABCF2	-0.223016	7.36863	-1.08666	0.286305	0.428092	-5.85116
ENSOCUG00000000247	ENSG00000033100	54480	CHPF2	0.833475	2.35146	2.39377	0.0235004	0.0745013	-3.71645
ENSOCUG00000000248	N/A	nan	N/A	-0.586548	5.68547	-2.36825	0.0248903	0.0774061	-3.98916
ENSOCUG00000000249	ENSG00000082014	6604	SMARCD3	-0.255197	6.16919	-1.22156	0.231897	0.368325	-5.80581
ENSOCUG00000000251	ENSG00000058673	9877	ZC3H11A	-0.0100229	6.8636	-0.0747805	0.940913	0.962733	-6.49612
ENSOCUG00000000255	ENSG00000129675	9459	ARHGEF6	-0.158523	5.50581	-1.03746	0.308255	0.451545	-6.04171
ENSOCUG00000000256	ENSG00000158079	138639	PTPDC1	-0.346717	3.45046	-2.52477	0.01742	0.0617172	-3.61842
ENSOCUG00000000258	ENSG00000134853	5156	PDGFRA	0.998069	4.5676	1.91905	0.0650567	0.148593	-4.82374
ENSOCUG00000000259	ENSG00000163412	317649	EIF4E3	-0.274164	3.26537	-1.86975	0.0718381	0.15959	-4.80234
ENSOCUG00000000263	ENSG00000160961	84449	ZNF333	0.0176705	2.38	0.0891886	0.929557	0.955186	-6.28681
ENSOCUG00000000264	ENSG00000127481	23352	UBR4	-0.186171	7.87812	-1.2783	0.211469	0.344763	-5.58096
ENSOCUG00000000268	ENSG00000150275	65217	PCDH15	1.11308	0.791259	2.53529	0.017001	0.0607608	-3.1045
ENSOCUG00000000269	ENSG00000007341	54879	ST7L	-0.0434187	2.5892	-0.32301	0.749049	0.834971	-6.30136
ENSOCUG00000000270	N/A	nan	N/A	0.165841	4.78545	1.1411	0.26334	0.403355	-5.94994
ENSOCUG00000000271	ENSG00000165072	256691	MAMDC2	0.658937	3.3426	1.48689	0.14804	0.2666	-5.42457
ENSOCUG00000000272	ENSG00000127463	23065	EMC1	-0.0365792	6.31068	-0.394036	0.696491	0.795989	-6.44659
ENSOCUG00000000274	ENSG00000053372	51154	MRTO4	-0.0211205	4.57174	-0.219023	0.828196	0.889195	-6.56836
ENSOCUG00000000276	ENSG00000155363	4343	MOV10	0.419969	1.51668	1.76375	0.0885082	0.184506	-4.6856
ENSOCUG00000000277	ENSG00000155970	286097	MICU3	-0.62701	3.19715	-3.38566	0.00208949	0.0176966	-1.62496
ENSOCUG00000000278	ENSG00000137815	23168	RTF1	-0.028039	5.77812	-0.205429	0.838699	0.895668	-6.5515
ENSOCUG00000000280	ENSG00000184599	284467	TAFA3	1.77928	-0.859978	2.59494	0.0147957	0.0554864	-2.93672
ENSOCUG00000000281	ENSG00000088035	29929	ALG6	0.0427459	2.4069	0.321519	0.750166	0.835747	-6.26493
ENSOCUG00000000285	ENSG00000143815	3930	LBR	0.101881	3.20799	0.569812	0.573276	0.698124	-6.32881
ENSOCUG00000000286	ENSG00000203965	84455	EFCAB7	-0.817634	10.4113	-1.77328	0.0868856	0.18227	-4.66047
ENSOCUG00000000289	ENSG00000126822	26030	PLEKHG3	0.598755	2.3486	2.06078	0.0485682	0.121504	-4.34851
ENSOCUG00000000290	ENSG00000169851	5099	PCDH7	-0.555808	1.69819	-1.75759	0.0895705	0.18621	-4.77921
ENSOCUG00000000291	ENSG00000144224	23190	UBXN4	-0.201954	6.21702	-1.58864	0.123191	0.234446	-5.32625
ENSOCUG00000000292	ENSG00000070182	6710	SPTB	-0.101405	7.89289	-0.439677	0.663492	0.769541	-6.2424
ENSOCUG00000000297	N/A	nan	N/A	1.85093	-0.679353	3.23759	0.00305715	0.0217061	-1.73699
ENSOCUG00000000298	ENSG00000168090	10980	COPS6	-0.228046	5.89967	-1.52558	0.138151	0.253956	-5.43272
ENSOCUG00000000300	ENSG00000166508	4176	MCM7	0.340501	3.96655	2.17228	0.0383133	0.103335	-4.34194
ENSOCUG00000000301	ENSG00000072864	54820	NDE1	0.34444	1.92442	1.23056	0.228561	0.364236	-5.47366
ENSOCUG00000000302	N/A	nan	N/A	0.242084	0.679022	0.73769	0.466742	0.603477	-5.7747
ENSOCUG00000000303	ENSG00000154415	5506	PPP1R3A	-1.0998	8.70403	-3.3152	0.00250602	0.0193978	-1.68223
ENSOCUG00000000304	ENSG00000221838	9179	AP4M1	-0.015197	2.93709	-0.102444	0.919123	0.949144	-6.41368
ENSOCUG00000000305	ENSG00000171777	115727	RASGRP4	0.433141	-0.670972	1.20357	0.238672	0.376419	-4.92917
ENSOCUG00000000306	ENSG00000166997	245812	CNPY4	1.31861	1.21411	3.10705	0.00425584	0.0261273	-2.00113
ENSOCUG00000000307	N/A	nan	N/A	0.280072	1.71842	1.35652	0.185599	0.312737	-5.29871
ENSOCUG00000000312	ENSG00000103742	57722	IGDCC4	0.347716	6.3586	1.8826	0.070014	0.156557	-4.82643
ENSOCUG00000000315	ENSG00000125675	2892	GRIA3	1.28135	1.14808	2.53314	0.017086	0.0609247	-3.24238
ENSOCUG00000000318	ENSG00000054965	23201	FAM168A	0.288128	0.555873	0.975976	0.3373	0.480796	-5.4362
ENSOCUG00000000321	ENSG00000175283	22845	DOLK	-0.737357	5.0838	-3.20201	0.00334714	0.0227649	-2.15906
ENSOCUG00000000322	ENSG00000140694	5073	PARN	0.727876	2.70266	3.37834	0.0021294	0.0178075	-1.56008
ENSOCUG00000000323	ENSG00000095319	23511	NUP188	0.385651	4.60919	1.73628	0.0933299	0.192073	-5.13963
ENSOCUG00000000324	ENSG00000152229	9050	PSTPIP2	0.147381	7.45829	0.650635	0.520501	0.651988	-6.22075
ENSOCUG00000000325	ENSG00000187513	2701	GJA4	0.302181	2.37578	1.23131	0.228287	0.364048	-5.57943
ENSOCUG00000000326	ENSG00000100523	80821	DDHD1	0.509043	1.5205	2.32139	0.0276386	0.0831421	-3.70162
ENSOCUG00000000328	ENSG00000148341	56904	SH3GLB2	1.06049	2.73776	5.86721	2.4616e-06	0.000460677	4.8047
ENSOCUG00000000329	ENSG00000077238	3566	IL4R	1.3967	2.71273	4.15218	0.00027205	0.00537885	0.367863
ENSOCUG00000000331	ENSG00000129472	84932	RAB2B	0.419362	1.18855	1.8231	0.0788084	0.170377	-4.50898
ENSOCUG00000000333	ENSG00000168152	79725	THAP9	0.150042	1.55894	0.565117	0.576422	0.700778	-5.9636
ENSOCUG00000000334	ENSG00000092203	9878	TOX4	-0.35155	6.11879	-2.75961	0.0100102	0.0435526	-3.13781
ENSOCUG00000000336	ENSG00000165819	56339	METTL3	0.219714	3.47254	1.76763	0.087845	0.183552	-5.00668
ENSOCUG00000000338	ENSG00000069849	483	ATP1B3	0.217997	4.85747	0.928167	0.361126	0.503987	-6.16526
ENSOCUG00000000339	ENSG00000092199	3183	HNRNPC	0.220899	6.57783	1.95619	0.0603207	0.140712	-4.70929
ENSOCUG00000000341	ENSG00000182732	9628	RGS6	0.446109	0.195492	1.46248	0.154564	0.274059	-4.87413
ENSOCUG00000000343	ENSG00000179134	55095	SAMD4B	0.466797	3.65575	3.47106	0.00167373	0.0154914	-1.47343
ENSOCUG00000000344	ENSG00000115145	10254	STAM2	0.21737	2.25098	1.44532	0.15929	0.280219	-5.27432
ENSOCUG00000000345	ENSG00000169085	254778	VXN	0.00175806	2.43091	0.00618292	0.99511	0.997086	-6.34844
ENSOCUG00000000346	ENSG00000122557	64224	HERPUD2	0.106971	3.9062	1.02059	0.316048	0.459191	-6.04742
ENSOCUG00000000347	ENSG00000163463	200185	KRTCAP2	0.027712	4.80039	0.186847	0.853107	0.905256	-6.58138
ENSOCUG00000000348	ENSG00000112293	2822	GPLD1	-0.548	5.18295	-2.98573	0.00576223	0.0311226	-2.67047
ENSOCUG00000000353	ENSG00000173171	4580	MTX1	-0.144026	2.72827	-0.852799	0.400891	0.541758	-5.9942
ENSOCUG00000000354	ENSG00000124787	10799	RPP40	-0.0127671	4.14972	-0.111343	0.912126	0.944862	-6.56018
ENSOCUG00000000355	ENSG00000122756	1271	CNTFR	-0.319268	6.2024	-0.635681	0.530063	0.660137	-6.29551
ENSOCUG00000000356	ENSG00000177628	2629	GBA	1.25612	1.69922	3.10485	0.00427939	0.0262025	-2.05064
ENSOCUG00000000357	ENSG00000164967	138716	RPP25L	0.272655	2.42306	1.68339	0.103239	0.206354	-5.00733
ENSOCUG00000000358	ENSG00000137100	11258	DCTN3	-0.0152869	4.7033	-0.1448	0.88589	0.92712	-6.58867
ENSOCUG00000000359	ENSG00000176444	1196	CLK2	-0.291946	5.27768	-2.01827	0.0530771	0.1287	-4.65987
ENSOCUG00000000360	ENSG00000113361	1004	CDH6	0.525588	-0.397234	1.21401	0.234721	0.371855	-5.03882
ENSOCUG00000000364	ENSG00000147955	10280	SIGMAR1	0.531763	0.947347	1.68582	0.102766	0.205656	-4.72117
ENSOCUG00000000365	ENSG00000163743	25898	RCHY1	-0.152704	3.89907	-0.806316	0.426747	0.565633	-6.22129
ENSOCUG00000000367	ENSG00000113360	29102	DROSHA	0.201106	4.29207	1.80719	0.0813157	0.173938	-5.01322
ENSOCUG00000000368	ENSG00000174796	152815	THAP6	-0.0448489	4.29078	-0.346938	0.73119	0.821854	-6.51224
ENSOCUG00000000370	ENSG00000134917	11095	ADAMTS8	1.42089	0.951621	1.47982	0.149906	0.26896	-4.8007
ENSOCUG00000000371	ENSG00000075234	55020	TTC38	-0.451056	0.863686	-0.814652	0.422036	0.561055	-5.51616
ENSOCUG00000000374	ENSG00000166106	170689	ADAMTS15	0.87261	1.33523	1.85345	0.0742113	0.163113	-4.57588
ENSOCUG00000000375	ENSG00000082213	55322	C5orf22	-0.412366	2.58578	-2.37413	0.0245632	0.0768214	-3.79055
ENSOCUG00000000377	ENSG00000075218	51512	GTSE1	1.53665	-1.68422	2.11467	0.0433415	0.112529	-3.7065
ENSOCUG00000000380	ENSG00000114251	7474	WNT5A	-0.0798118	2.53697	-0.415444	0.680932	0.783426	-6.25283
ENSOCUG00000000381	ENSG00000001461	57185	NIPAL3	-0.072754	3.84417	-0.508325	0.615143	0.732578	-6.4399
ENSOCUG00000000382	ENSG00000146828	56996	SLC12A9	0.646915	2.67964	2.93281	0.00656731	0.0336129	-2.6382
ENSOCUG00000000385	ENSG00000105204	9149	DYRK1B	-0.566065	6.97893	-1.8662	0.0723499	0.160205	-4.81859
ENSOCUG00000000388	ENSG00000143353	127018	LYPLAL1	0.680616	3.45932	2.79344	0.00922657	0.0415912	-2.99013
ENSOCUG00000000391	ENSG00000173714	124857	WFIKKN2	-0.605733	3.63096	-2.27627	0.030543	0.0888865	-4.12037
ENSOCUG00000000392	ENSG00000104442	55156	ARMC1	-0.0818395	3.22359	-0.720797	0.476914	0.611924	-6.19593
ENSOCUG00000000397	ENSG00000160145	8997	KALRN	0.220622	3.35128	0.882462	0.38492	0.527051	-6.15839
ENSOCUG00000000403	ENSG00000091409	3655	ITGA6	0.704958	4.55217	2.91978	0.0067813	0.0341953	-2.79725
ENSOCUG00000000404	ENSG00000099991	23523	CABIN1	-0.0931508	4.85775	-0.608339	0.547788	0.676318	-6.41204
ENSOCUG00000000405	ENSG00000116497	64766	S100PBP	0.445295	3.31083	2.74762	0.0103025	0.0442414	-3.09686
ENSOCUG00000000406	ENSG00000087206	51720	UIMC1	0.520521	2.2764	2.73279	0.0106752	0.0450913	-2.94584
ENSOCUG00000000408	ENSG00000152256	5163	PDK1	-0.382194	6.41719	-1.64312	0.111363	0.217972	-5.25283
ENSOCUG00000000409	ENSG00000142173	1292	COL6A2	1.78652	7.0859	2.97143	0.00597007	0.0317756	-2.55371
ENSOCUG00000000410	ENSG00000133195	201266	SLC39A11	0.336484	0.70226	1.09303	0.283546	0.425117	-5.3838
ENSOCUG00000000412	ENSG00000114491	7372	UMPS	-0.253656	2.88993	-1.66433	0.107019	0.211829	-5.03833
ENSOCUG00000000416	ENSG00000184867	9823	ARMCX2	1.21306	4.3431	5.88644	2.33598e-06	0.000453677	4.82246
ENSOCUG00000000422	ENSG00000186919	353174	ZACN	0.560962	0.433482	0.686756	0.497794	0.631178	-5.53436
ENSOCUG00000000425	ENSG00000112739	8899	PRPF4B	0.0285316	5.51138	0.204189	0.839659	0.896095	-6.56348
ENSOCUG00000000426	ENSG00000117280	8934	RAB29	0.288026	0.712768	1.12612	0.269522	0.410382	-5.34167
ENSOCUG00000000429	ENSG00000196199	54737	MPHOSPH8	0.0738586	4.8907	0.443942	0.660442	0.767231	-6.49588
ENSOCUG00000000431	ENSG00000166426	1381	CRABP1	2.61763	-1.54549	1.77199	0.0871032	0.182561	-4.17431
ENSOCUG00000000432	ENSG00000129083	1315	COPB1	0.0705672	6.14376	0.464485	0.645834	0.755329	-6.45048
ENSOCUG00000000435	ENSG00000035664	23604	DAPK2	-0.642307	4.45749	-3.60554	0.00117648	0.0126045	-1.17019
ENSOCUG00000000437	ENSG00000143476	51514	DTL	0.968195	1.48144	2.57919	0.0153505	0.056886	-3.07534
ENSOCUG00000000439	ENSG00000129084	5682	PSMA1	-0.414997	6.9481	-2.66086	0.0126689	0.0502213	-3.32128
ENSOCUG00000000440	ENSG00000172817	9420	CYP7B1	1.07689	0.819024	2.44923	0.0207213	0.0687769	-3.33312
ENSOCUG00000000442	N/A	nan	N/A	-0.302171	6.06662	-2.21765	0.0347282	0.0972272	-4.26272
ENSOCUG00000000444	ENSG00000162836	51205	ACP6	-0.495271	3.44796	-2.81793	0.00869572	0.0400383	-2.96636
ENSOCUG00000000446	ENSG00000105552	587	BCAT2	-0.66387	4.40191	-2.92518	0.00669182	0.0339144	-2.79474
ENSOCUG00000000455	ENSG00000148498	56288	PARD3	-0.269921	5.47285	-1.58113	0.1249	0.236644	-5.36811
ENSOCUG00000000459	ENSG00000133627	57180	ACTR3B	0.0440849	4.43346	0.242996	0.809751	0.876368	-6.5569
ENSOCUG00000000461	ENSG00000159079	56683	CFAP298	-0.373484	3.91443	-3.12535	0.00406413	0.0254211	-2.30593
ENSOCUG00000000462	ENSG00000164830	55074	OXR1	0.0245279	5.78372	0.169661	0.866477	0.914142	-6.56042
ENSOCUG00000000463	ENSG00000119041	9330	GTF3C3	0.034423	4.18406	0.292391	0.772109	0.850844	-6.53698
ENSOCUG00000000464	ENSG00000091140	1738	DLD	-0.911095	5.55918	-3.92928	0.000496814	0.007565	-0.353544
ENSOCUG00000000466	ENSG00000164654	54468	MIOS	-0.703456	6.31776	-2.5246	0.0174272	0.0617238	-3.62754
ENSOCUG00000000467	ENSG00000106399	6119	RPA3	-0.707686	4.55623	-5.33346	1.06202e-05	0.000940655	3.34898
ENSOCUG00000000468	ENSG00000258724	nan	AC105001.2	-0.174377	1.33409	-0.931417	0.359472	0.502767	-5.58313
ENSOCUG00000000470	ENSG00000148803	282969	FUOM	-0.439664	3.90872	-3.20494	0.0033223	0.0227158	-2.11687
ENSOCUG00000000471	ENSG00000075884	55843	ARHGAP15	0.561413	-0.691306	0.967205	0.34159	0.484946	-5.10841
ENSOCUG00000000472	ENSG00000135775	22796	COG2	0.199713	4.34756	1.3106	0.200471	0.331538	-5.73734
ENSOCUG00000000473	ENSG00000127884	1892	ECHS1	-0.49798	7.71449	-2.59049	0.0149504	0.0558497	-3.4058
ENSOCUG00000000475	ENSG00000110906	83892	KCTD10	0.709827	3.55901	2.62092	0.0139205	0.0533879	-3.41368
ENSOCUG00000000477	ENSG00000125970	22913	RALY	0.00456363	6.01599	0.0260634	0.979389	0.98725	-6.57286
ENSOCUG00000000479	ENSG00000148832	196743	PAOX	0.147474	4.3901	1.14488	0.261794	0.401798	-5.94207
ENSOCUG00000000481	ENSG00000125977	8894	EIF2S2	-0.390437	7.24005	-2.37975	0.0242547	0.0762093	-3.87806
ENSOCUG00000000482	ENSG00000170917	11162	NUDT6	-0.0471067	3.31227	-0.390087	0.699376	0.798106	-6.3712
ENSOCUG00000000484	ENSG00000148824	92170	MTG1	0.068485	4.90015	0.484701	0.631598	0.744911	-6.47959
ENSOCUG00000000485	ENSG00000145414	92345	NAF1	0.149837	2.16935	0.994307	0.328453	0.471488	-5.74816
ENSOCUG00000000486	ENSG00000145375	166378	SPATA5	0.0657392	2.60943	0.391323	0.698473	0.797283	-6.32028
ENSOCUG00000000487	ENSG00000111325	79676	OGFOD2	0.755771	1.19447	2.92585	0.00668084	0.0339144	-2.385
ENSOCUG00000000489	ENSG00000143643	79573	TTC13	0.508874	1.92532	2.41159	0.0225722	0.0726305	-3.59119
ENSOCUG00000000490	N/A	nan	N/A	-0.174727	1.8815	-1.13366	0.266395	0.406687	-5.58083
ENSOCUG00000000493	ENSG00000090975	57605	PITPNM2	0.748226	3.24925	3.55977	0.001327	0.0135874	-1.21295
ENSOCUG00000000494	ENSG00000173409	64801	ARV1	0.0620956	2.45976	0.452604	0.654265	0.762193	-6.19485
ENSOCUG00000000498	ENSG00000171928	51030	TVP23B	-0.303604	5.04701	-2.18577	0.0372137	0.101264	-4.36013
ENSOCUG00000000499	ENSG00000120265	5110	PCMT1	-0.484349	7.2233	-2.34263	0.0263604	0.0805107	-3.94935
ENSOCUG00000000502	ENSG00000120256	84918	LRP11	-0.0316172	-0.338752	-0.114274	0.909823	0.943487	-5.68522
ENSOCUG00000000503	ENSG00000171853	51112	TRAPPC12	-0.0783493	4.49196	-0.856182	0.399048	0.53996	-6.2302
ENSOCUG00000000507	ENSG00000137218	10817	FRS3	-0.597593	2.63154	-3.13977	0.00391889	0.024861	-2.12511
ENSOCUG00000000510	ENSG00000148840	23082	PPRC1	0.0682663	4.00764	0.501411	0.619938	0.73568	-6.4489
ENSOCUG00000000511	ENSG00000180957	23760	PITPNB	0.375421	4.55953	2.3749	0.0245208	0.0767506	-3.97693
ENSOCUG00000000512	ENSG00000124422	23326	USP22	0.215758	5.1836	1.53612	0.135554	0.250451	-5.43665
ENSOCUG00000000515	ENSG00000171747	3960	LGALS4	-0.0870575	-0.0522397	-0.180049	0.85839	0.908584	-5.61158
ENSOCUG00000000516	N/A	nan	N/A	-0.101837	5.2132	-0.815089	0.42179	0.560985	-6.25949
ENSOCUG00000000518	ENSG00000147854	115426	UHRF2	0.0208605	5.5561	0.183433	0.855759	0.906874	-6.57719
ENSOCUG00000000520	ENSG00000143771	29097	CNIH4	-0.73111	4.90086	-3.29169	0.00266195	0.0201208	-1.95026
ENSOCUG00000000521	ENSG00000100726	9894	TELO2	0.176825	4.15407	0.943499	0.353367	0.497164	-6.13358
ENSOCUG00000000525	ENSG00000178440	nan	TIMM23B-AGAP6	-0.463725	5.63531	-2.93121	0.00659326	0.0337038	-2.7804
ENSOCUG00000000526	ENSG00000137509	5547	PRCP	0.636652	2.77237	1.78541	0.084856	0.179178	-4.87907
ENSOCUG00000000528	ENSG00000125878	6939	TCF15	-0.247143	0.153121	-0.500392	0.620646	0.736148	-5.5905
ENSOCUG00000000530	ENSG00000182551	55256	ADI1	-0.0233018	3.54991	-0.137004	0.891992	0.931322	-6.51174
ENSOCUG00000000531	ENSG00000196781	7088	TLE1	1.34545	3.04145	6.01608	1.64215e-06	0.000396956	5.18433
ENSOCUG00000000532	ENSG00000116729	79971	WLS	0.59423	4.81014	1.85952	0.0733195	0.16181	-4.9343
ENSOCUG00000000535	ENSG00000111863	84830	ADTRP	2.70064	-0.65838	3.08382	0.00451161	0.0270115	-2.05067
ENSOCUG00000000536	ENSG00000140968	3394	IRF8	-0.50279	2.19694	-1.19125	0.243395	0.381946	-5.64012
ENSOCUG00000000539	ENSG00000145936	3779	KCNMB1	0.363062	0.80956	1.48636	0.148178	0.266725	-4.97185
ENSOCUG00000000540	ENSG00000182132	30820	KCNIP1	-2.49802	1.30023	-5.37626	9.44104e-06	0.000883422	3.29472
ENSOCUG00000000543	ENSG00000137393	255488	RNF144B	-0.345296	3.66613	-2.07287	0.0473489	0.119459	-4.53923
ENSOCUG00000000548	ENSG00000166946	23582	CCNDBP1	-0.0409282	4.93506	-0.259189	0.797355	0.868832	-6.5617
ENSOCUG00000000551	ENSG00000104055	9333	TGM5	6.90692	-1.77816	3.98196	0.000431144	0.00693836	-1.31978
ENSOCUG00000000552	N/A	nan	N/A	-0.156339	5.97262	-1.13971	0.263909	0.403975	-5.91926
ENSOCUG00000000553	ENSG00000172465	9338	TCEAL1	0.126414	2.36182	0.87198	0.390516	0.532326	-5.8625
ENSOCUG00000000554	ENSG00000172113	10201	NME6	-0.716239	3.36673	-3.54662	0.00137361	0.013801	-1.24021
ENSOCUG00000000555	ENSG00000133246	84106	PRAM1	-0.173588	3.51225	-1.18097	0.247388	0.385865	-5.79562
ENSOCUG00000000557	ENSG00000140853	84166	NLRC5	0.309183	0.532817	0.750741	0.458971	0.595617	-5.78413
ENSOCUG00000000558	ENSG00000142347	4542	MYO1F	0.960605	0.0922951	1.51182	0.141606	0.258789	-4.8006
ENSOCUG00000000559	ENSG00000173915	84833	ATP5MD	-0.4921	5.71985	-2.35933	0.0253931	0.0785085	-4.01039
ENSOCUG00000000560	ENSG00000163909	26508	HEYL	-0.155555	4.49525	-0.983151	0.333817	0.477241	-6.11713
ENSOCUG00000000561	N/A	nan	N/A	-0.59495	3.49942	-2.88708	0.00734757	0.0358812	-2.79514
ENSOCUG00000000562	ENSG00000090621	8761	PABPC4	-0.50814	8.3978	-2.79116	0.00927749	0.0417236	-2.90383
ENSOCUG00000000564	ENSG00000140848	221184	CPNE2	0.852488	2.97772	2.8786	0.00750167	0.0363887	-2.76252
ENSOCUG00000000565	ENSG00000091073	113878	DTX2	0.682633	3.34659	4.67244	6.5561e-05	0.00242263	1.6418
ENSOCUG00000000566	ENSG00000143324	9213	XPR1	0.0678795	2.11727	0.353581	0.726259	0.818452	-6.28508
ENSOCUG00000000568	N/A	nan	N/A	-1.20614	6.4596	-3.61577	0.00114518	0.0123528	-1.0693
ENSOCUG00000000570	N/A	nan	N/A	0.757058	1.20624	3.28233	0.00272665	0.0204152	-1.59847
ENSOCUG00000000572	ENSG00000172775	80011	PSME3IP1	-0.0424385	4.07727	-0.404279	0.689029	0.789845	-6.47907
ENSOCUG00000000573	ENSG00000159593	8883	NAE1	-0.316711	4.80595	-2.51088	0.0179883	0.063095	-3.71213
ENSOCUG00000000574	ENSG00000054690	57475	PLEKHH1	-0.637718	2.05491	-3.36543	0.00220169	0.0180667	-1.62108
ENSOCUG00000000575	ENSG00000113249	26762	HAVCR1	2.67831	-0.504814	3.06222	0.00476255	0.0278527	-2.09392
ENSOCUG00000000576	ENSG00000198040	7637	ZNF84	0.0974377	2.36306	0.591454	0.558885	0.68586	-6.14666
ENSOCUG00000000577	ENSG00000159579	89970	RSPRY1	0.111726	4.02408	0.670265	0.508092	0.641012	-6.32662
ENSOCUG00000000578	ENSG00000172840	57546	PDP2	-0.0705216	1.29117	-0.328964	0.744592	0.831845	-6.04705
ENSOCUG00000000580	N/A	nan	N/A	-0.830161	-1.42153	-0.841284	0.407202	0.547429	-4.9971
ENSOCUG00000000581	ENSG00000108784	4669	NAGLU	0.998549	3.1316	3.13849	0.00393162	0.0249146	-2.21391
ENSOCUG00000000582	ENSG00000102931	23568	ARL2BP	-0.205503	3.05945	-0.428119	0.671787	0.776369	-6.33718
ENSOCUG00000000583	ENSG00000100564	5283	PIGH	-0.377766	3.2573	-3.02637	0.00520862	0.0293235	-2.48883
ENSOCUG00000000584	ENSG00000081181	384	ARG2	-1.05459	5.26025	-2.03292	0.0514831	0.126185	-4.63997
ENSOCUG00000000585	ENSG00000166592	6236	RRAD	0.607871	5.36256	1.32606	0.195365	0.325165	-5.7235
ENSOCUG00000000586	ENSG00000100568	10490	VTI1B	-0.464564	5.37476	-3.74316	0.000817243	0.00995013	-0.831684
ENSOCUG00000000587	ENSG00000138246	23317	DNAJC13	0.036321	5.35352	0.267443	0.791057	0.86436	-6.55636
ENSOCUG00000000588	ENSG00000166595	51647	CIAO2B	-0.0595476	4.70164	-0.407531	0.686667	0.787916	-6.51588
ENSOCUG00000000589	N/A	nan	N/A	1.05601	0.750204	3.29281	0.00265431	0.0201053	-1.54763
ENSOCUG00000000590	ENSG00000072042	51109	RDH11	0.156914	1.66036	0.709602	0.483725	0.617522	-5.89562
ENSOCUG00000000593	ENSG00000072121	23503	ZFYVE26	-0.0648424	4.32193	-0.596825	0.555342	0.68278	-6.41673
ENSOCUG00000000594	ENSG00000100150	9681	DEPDC5	-0.301311	2.45946	-2.14267	0.0408287	0.107935	-4.23969
ENSOCUG00000000595	ENSG00000171307	84287	ZDHHC16	-0.0629797	3.08781	-0.560773	0.579341	0.702887	-6.30829
ENSOCUG00000000596	ENSG00000176485	11145	PLAAT3	0.731242	6.50164	3.35598	0.00225605	0.0183312	-1.72606
ENSOCUG00000000598	ENSG00000196591	3066	HDAC2	0.007286	5.38465	0.0618854	0.951087	0.968447	-6.59225
ENSOCUG00000000601	ENSG00000135316	10492	SYNCRIP	0.0537305	5.86095	0.470468	0.641606	0.752203	-6.45926
ENSOCUG00000000604	N/A	nan	N/A	-0.645132	8.97278	-4.48743	0.000108963	0.00333474	1.24269
ENSOCUG00000000606	ENSG00000143498	9015	TAF1A	-0.244508	1.53803	-1.09189	0.284037	0.425579	-5.44842
ENSOCUG00000000607	N/A	nan	N/A	1.60585	0.933897	2.96239	0.00610504	0.0321839	-2.29479
ENSOCUG00000000608	ENSG00000134247	5738	PTGFRN	1.14373	5.05717	1.97967	0.0574851	0.136024	-4.71149
ENSOCUG00000000611	ENSG00000141756	60681	FKBP10	2.10175	3.42763	2.77123	0.00973427	0.0430287	-3.0332
ENSOCUG00000000613	ENSG00000116830	8458	TTF2	0.796396	2.4154	2.35145	0.0258458	0.0793566	-3.78904
ENSOCUG00000000614	ENSG00000178502	55175	KLHL11	0.367058	1.4383	1.39352	0.174251	0.298735	-5.18439
ENSOCUG00000000615	ENSG00000164331	57763	ANKRA2	0.501662	2.87726	2.66616	0.0125108	0.0498043	-3.243
ENSOCUG00000000617	ENSG00000164338	84135	UTP15	-0.523661	3.21045	-2.571	0.0156469	0.0575513	-3.45972
ENSOCUG00000000618	ENSG00000033800	8554	PIAS1	0.0359339	3.49285	0.25035	0.804115	0.873276	-6.47959
ENSOCUG00000000619	ENSG00000177409	219285	SAMD9L	0.279232	3.69164	0.777998	0.44299	0.580268	-6.21238
ENSOCUG00000000621	ENSG00000122641	3624	INHBA	0.88025	-1.20125	1.3774	0.179125	0.30496	-4.75846
ENSOCUG00000000624	ENSG00000225697	65010	SLC26A6	-0.712341	3.21128	-2.35705	0.0255233	0.0786786	-3.95062
ENSOCUG00000000625	ENSG00000004766	55610	VPS50	-0.265071	5.65993	-1.8933	0.0685255	0.153936	-4.87084
ENSOCUG00000000626	ENSG00000214435	57412	AS3MT	0.367438	2.65878	1.88529	0.0696374	0.155835	-4.67666
ENSOCUG00000000628	ENSG00000090432	79594	MUL1	-0.71461	4.63803	-4.55662	9.01261e-05	0.00302235	1.27824
ENSOCUG00000000629	ENSG00000214944	64283	ARHGEF28	0.733182	1.04924	2.27844	0.0303971	0.0886176	-3.65399
ENSOCUG00000000630	ENSG00000110987	605	BCL7A	0.110543	4.56118	0.565734	0.576008	0.700422	-6.43479
ENSOCUG00000000633	ENSG00000080845	22839	DLGAP4	0.786279	5.92348	4.75667	5.20009e-05	0.00216566	1.83306
ENSOCUG00000000634	ENSG00000104626	90459	ERI1	-0.0199781	2.69191	-0.146641	0.884449	0.926448	-6.33829
ENSOCUG00000000635	ENSG00000112319	2070	EYA4	-0.314872	6.14179	-0.989762	0.330631	0.473619	-6.06503
ENSOCUG00000000637	ENSG00000101335	10398	MYL9	0.185564	4.62126	0.674469	0.505456	0.638658	-6.36732
ENSOCUG00000000638	ENSG00000074047	2736	GLI2	1.0933	0.54091	2.20795	0.0354681	0.0984772	-3.76539
ENSOCUG00000000645	ENSG00000130844	55422	ZNF331	-0.43107	1.64344	-2.74052	0.0104794	0.0445558	-2.89356
ENSOCUG00000000649	ENSG00000180773	120103	SLC36A4	0.525193	2.37914	1.70025	0.0999887	0.201639	-4.89434
ENSOCUG00000000650	ENSG00000134533	85004	RERG	0.297812	1.63582	1.08973	0.284975	0.426779	-5.48844
ENSOCUG00000000651	ENSG00000130164	3949	LDLR	-0.0230144	1.88143	-0.0674284	0.946712	0.965773	-6.28369
ENSOCUG00000000653	ENSG00000165795	57447	NDRG2	0.216759	9.77373	0.74538	0.462154	0.599014	-5.93108
ENSOCUG00000000658	ENSG00000152785	651	BMP3	1.38391	-0.62621	1.71905	0.0964653	0.196504	-4.26171
ENSOCUG00000000668	ENSG00000136504	11143	KAT7	0.00720283	4.6124	0.0563777	0.955435	0.97117	-6.59462
ENSOCUG00000000669	ENSG00000114166	8850	KAT2B	-0.0179962	3.12999	-0.0672092	0.946885	0.965864	-6.46174
ENSOCUG00000000670	ENSG00000184564	84189	SLITRK6	1.97	-0.297712	2.31428	0.0280794	0.0838623	-3.46663
ENSOCUG00000000673	ENSG00000092208	8487	GEMIN2	-0.387644	2.62773	-2.75428	0.0101391	0.0438805	-2.97533
ENSOCUG00000000674	ENSG00000130037	3741	KCNA5	-0.439417	3.1003	-2.29274	0.0294526	0.086516	-4.02316
ENSOCUG00000000676	ENSG00000006715	27072	VPS41	0.0342327	5.89238	0.247873	0.806013	0.874361	-6.54112
ENSOCUG00000000677	ENSG00000127603	23499	MACF1	0.715193	7.42512	3.12506	0.00406713	0.0254257	-2.21692
ENSOCUG00000000678	ENSG00000148120	84909	AOPEP	0.616536	4.68636	2.19379	0.0365741	0.100099	-4.33482
ENSOCUG00000000679	ENSG00000136878	10868	USP20	-0.172878	3.832	-1.07589	0.291011	0.433114	-5.98039
ENSOCUG00000000680	ENSG00000169895	94056	SYAP1	0.467652	4.32063	3.27018	0.00281282	0.0206042	-1.97573
ENSOCUG00000000681	ENSG00000086712	55787	TXLNG	-0.0080478	2.399	-0.0625014	0.9506	0.968294	-6.32733
ENSOCUG00000000682	ENSG00000090061	8812	CCNK	-0.587251	6.15857	-3.6293	0.00110502	0.0120277	-1.08877
ENSOCUG00000000683	ENSG00000102054	5931	RBBP7	0.08311	5.48766	0.815467	0.421577	0.560766	-6.25682
ENSOCUG00000000684	ENSG00000113407	6897	TARS1	-0.436215	6.85976	-3.14284	0.0038886	0.0247365	-2.23301
ENSOCUG00000000687	ENSG00000104835	54938	SARS2	-0.46363	3.353	-2.91252	0.0069033	0.034585	-2.73726
ENSOCUG00000000688	ENSG00000161243	126433	FBXO27	0.40397	2.4197	2.26182	0.0315304	0.0910593	-3.97159
ENSOCUG00000000689	ENSG00000128626	6183	MRPS12	-0.436598	2.74618	-1.39572	0.173592	0.297833	-5.41023
ENSOCUG00000000692	ENSG00000141424	25800	SLC39A6	0.457989	4.43279	2.70309	0.0114599	0.0470155	-3.28268
ENSOCUG00000000694	ENSG00000164039	56898	BDH2	-0.299957	3.90764	-1.08594	0.286619	0.428375	-5.98729
ENSOCUG00000000695	ENSG00000162408	79707	NOL9	0.0648186	3.66568	0.418034	0.67906	0.781892	-6.44114
ENSOCUG00000000696	ENSG00000188176	342527	SMTNL2	0.148994	5.65159	0.472473	0.640192	0.751609	-6.44262
ENSOCUG00000000697	ENSG00000134759	55250	ELP2	-0.370936	5.06087	-2.91679	0.00683127	0.0343577	-2.82789
ENSOCUG00000000699	ENSG00000138778	1062	CENPE	-0.896952	1.23401	-2.31628	0.0279548	0.0836408	-3.60901
ENSOCUG00000000703	ENSG00000075643	55034	MOCOS	1.09187	0.792574	3.69056	0.000939737	0.010882	-0.651143
ENSOCUG00000000706	ENSG00000134775	80206	FHOD3	-0.509522	5.42295	-1.94772	0.0613744	0.142597	-4.78294
ENSOCUG00000000707	ENSG00000170264	84140	FAM161A	-0.357609	4.33006	-2.19527	0.0364574	0.0999326	-4.33168
ENSOCUG00000000708	ENSG00000101290	8760	CDS2	0.437334	3.13221	2.93753	0.00649134	0.0333404	-2.67979
ENSOCUG00000000709	ENSG00000134779	25941	TPGS2	0.229651	2.97196	1.18306	0.246574	0.385112	-5.73472
ENSOCUG00000000713	ENSG00000166575	65084	TMEM135	1.097	3.37744	5.30366	1.15275e-05	0.000974626	3.32923
ENSOCUG00000000714	ENSG00000077092	5915	RARB	0.270952	0.938375	1.21571	0.234083	0.371042	-5.3045
ENSOCUG00000000715	ENSG00000026508	960	CD44	1.40373	3.30778	3.30836	0.00255042	0.0195551	-1.78702
ENSOCUG00000000716	ENSG00000133106	94240	EPSTI1	1.71338	-0.958494	2.77621	0.00961825	0.0427098	-2.61521
ENSOCUG00000000717	ENSG00000077097	7155	TOP2B	-0.112359	6.72952	-0.846215	0.404492	0.544848	-6.16754
ENSOCUG00000000719	ENSG00000128045	65997	RASL11B	-0.101226	3.80017	-0.394653	0.696041	0.795749	-6.49586
ENSOCUG00000000720	ENSG00000155463	5018	OXA1L	-0.647368	5.48279	-4.09907	0.00031419	0.00576622	0.0872967
ENSOCUG00000000721	ENSG00000149090	25891	PAMR1	1.80451	2.56941	2.44557	0.0208949	0.0691555	-3.615
ENSOCUG00000000722	ENSG00000184178	152579	SCFD2	0.122135	3.47759	0.687245	0.497491	0.631	-6.28741
ENSOCUG00000000724	ENSG00000155465	9056	SLC7A7	1.57366	-0.124302	3.48381	0.00161896	0.0151368	-1.12435
ENSOCUG00000000725	ENSG00000176136	4161	MC5R	2.08094	0.984849	2.7437	0.0103998	0.0443749	-2.7844
ENSOCUG00000000727	ENSG00000177707	25945	NECTIN3	0.602471	2.04847	1.65701	0.108503	0.213781	-4.95133
ENSOCUG00000000728	ENSG00000112312	51053	GMNN	-0.544576	2.3797	-3.51515	0.00149167	0.0144352	-1.16819
ENSOCUG00000000729	N/A	nan	N/A	0.111158	6.28409	1.05149	0.301878	0.444842	-5.99034
ENSOCUG00000000730	ENSG00000006453	55971	BAIAP2L1	0.277523	1.20048	0.564847	0.576603	0.700917	-5.7798
ENSOCUG00000000731	ENSG00000083168	7994	KAT6A	-0.27298	4.2005	-1.98107	0.0573204	0.13576	-4.72912
ENSOCUG00000000732	ENSG00000102678	2254	FGF9	0.841038	-0.935902	1.1893	0.244149	0.382664	-4.78644
ENSOCUG00000000733	ENSG00000147996	220869	CBWD5	-0.42534	2.96851	-2.33214	0.0269849	0.081879	-3.95663
ENSOCUG00000000734	N/A	nan	N/A	0.871742	5.65207	3.66413	0.00100785	0.0114423	-1.01208
ENSOCUG00000000737	ENSG00000119508	8013	NR4A3	1.55808	0.770735	1.9467	0.0615021	0.142865	-4.08369
ENSOCUG00000000738	ENSG00000137074	54840	APTX	-0.0832557	3.28155	-0.529614	0.600487	0.720746	-6.31252
ENSOCUG00000000740	ENSG00000064601	5476	CTSA	0.22341	5.50146	1.02749	0.312844	0.456297	-6.05206
ENSOCUG00000000741	ENSG00000225830	2074	ERCC6	0.419138	1.53246	2.38243	0.0241091	0.0759538	-3.64838
ENSOCUG00000000743	ENSG00000131773	10656	KHDRBS3	-1.2631	3.63993	-5.39118	9.0616e-06	0.000861817	3.53545
ENSOCUG00000000744	ENSG00000100979	5360	PLTP	1.36051	5.91957	2.55982	0.0160595	0.0583586	-3.55481
ENSOCUG00000000747	N/A	nan	N/A	0.162411	2.03397	0.833672	0.411408	0.551858	-5.8985
ENSOCUG00000000749	ENSG00000109854	10553	HTATIP2	0.401558	3.45333	1.71213	0.0977492	0.198249	-5.06829
ENSOCUG00000000750	ENSG00000185238	10196	PRMT3	0.00941586	4.02913	0.0917423	0.927546	0.953767	-6.54815
ENSOCUG00000000754	ENSG00000146233	51302	CYP39A1	1.64054	0.151272	2.54856	0.0164858	0.059479	-3.04014
ENSOCUG00000000755	ENSG00000007541	9091	PIGQ	-0.241548	4.34553	-1.44329	0.159856	0.280904	-5.57655
ENSOCUG00000000756	ENSG00000070367	10640	EXOC5	-0.169992	5.32092	-1.3076	0.201475	0.33296	-5.752
ENSOCUG00000000758	ENSG00000153291	9481	SLC25A27	0.0797181	-0.503796	0.21667	0.830011	0.889993	-5.55455
ENSOCUG00000000763	ENSG00000146070	7941	PLA2G7	2.08397	1.81649	2.74323	0.0104116	0.0443749	-2.83251
ENSOCUG00000000764	ENSG00000091317	54918	CMTM6	0.796991	2.94087	2.57347	0.0155569	0.057424	-3.39868
ENSOCUG00000000765	ENSG00000131373	26061	HACL1	0.101242	4.45104	0.851642	0.401523	0.542054	-6.22498
ENSOCUG00000000769	ENSG00000140374	2108	ETFA	-0.685111	7.47696	-3.75239	0.00079743	0.00989581	-0.712679
ENSOCUG00000000776	ENSG00000174106	23592	LEMD3	-0.110313	3.42318	-0.870958	0.391065	0.532823	-6.14017
ENSOCUG00000000778	ENSG00000170456	160518	DENND5B	-0.208549	4.81917	-1.00198	0.324798	0.467746	-6.09818
ENSOCUG00000000780	ENSG00000167258	51755	CDK12	0.149324	3.87044	1.02274	0.315048	0.458436	-6.03986
ENSOCUG00000000781	ENSG00000085365	9522	SCAMP1	-0.0151027	3.60817	-0.131839	0.89604	0.934292	-6.52674
ENSOCUG00000000784	ENSG00000153234	4929	NR4A2	1.61529	2.35192	3.14328	0.00388436	0.0247231	-2.06092
ENSOCUG00000000786	ENSG00000142627	1969	EPHA2	0.310844	2.27323	1.55702	0.130516	0.244171	-5.11303
ENSOCUG00000000788	ENSG00000144644	339896	GADL1	-0.551019	6.76779	-1.00535	0.323202	0.465988	-6.02109
ENSOCUG00000000789	ENSG00000120616	80314	EPC1	0.237527	4.7788	2.1786	0.0377949	0.102464	-4.36908
ENSOCUG00000000790	ENSG00000164258	4724	NDUFS4	-0.251215	6.67377	-1.53431	0.135997	0.25111	-5.38098
ENSOCUG00000000791	ENSG00000114391	6152	RPL24	-0.0728286	8.43246	-0.453209	0.653835	0.761921	-6.2674
ENSOCUG00000000792	ENSG00000151491	2059	EPS8	0.626673	3.0454	2.23993	0.0330803	0.0939841	-4.13055
ENSOCUG00000000793	ENSG00000166869	63928	CHP2	0.880786	1.97407	3.80481	0.000693442	0.00915359	-0.45418
ENSOCUG00000000794	ENSG00000109089	30850	CDR2L	0.851529	1.64875	2.06989	0.0476476	0.119899	-4.18697
ENSOCUG00000000795	ENSG00000107372	7763	ZFAND5	-0.604397	6.81391	-3.1269	0.00404824	0.0253702	-2.2792
ENSOCUG00000000796	ENSG00000130433	59285	CACNG6	-0.493371	6.17692	-1.65785	0.108331	0.213587	-5.21163
ENSOCUG00000000798	ENSG00000049239	9563	H6PD	-0.0372714	2.70525	-0.265421	0.792598	0.865392	-6.41981
ENSOCUG00000000800	ENSG00000167862	3396	MRPL58	-0.0473272	3.91915	-0.377402	0.708675	0.804773	-6.48904
ENSOCUG00000000802	ENSG00000122574	644150	WIPF3	0.0205686	1.88201	0.0713703	0.943602	0.964296	-6.21393
ENSOCUG00000000803	ENSG00000163635	6314	ATXN7	-0.246787	3.36949	-1.50752	0.142699	0.260126	-5.42187
ENSOCUG00000000804	ENSG00000136193	9805	SCRN1	1.78107	-0.516607	2.77944	0.00954356	0.0424919	-2.59041
ENSOCUG00000000805	ENSG00000106080	55033	FKBP14	0.485908	0.804911	1.04792	0.303492	0.446541	-5.38058
ENSOCUG00000000806	ENSG00000163728	151613	TTC14	-0.0239763	3.3363	-0.163812	0.871037	0.917034	-6.45668
ENSOCUG00000000807	ENSG00000106086	84725	PLEKHA8	0.00940796	2.53717	0.0383922	0.969643	0.981098	-6.3579
ENSOCUG00000000809	N/A	nan	N/A	-0.174074	-0.644963	-0.358553	0.722576	0.815648	-5.3437
ENSOCUG00000000810	ENSG00000163637	166336	PRICKLE2	0.967483	2.764	2.40565	0.0228777	0.0732277	-3.74009
ENSOCUG00000000811	ENSG00000162300	7542	ZFPL1	0.387325	2.22178	2.08082	0.0465629	0.118299	-4.24024
ENSOCUG00000000816	ENSG00000149823	738	VPS51	0.0142909	5.10072	0.0612547	0.951584	0.968784	-6.59362
ENSOCUG00000000817	ENSG00000008294	9043	SPAG9	-0.0152628	6.54903	-0.0858887	0.932156	0.957067	-6.50996
ENSOCUG00000000818	ENSG00000099942	1399	CRKL	-0.508121	7.53496	-2.95192	0.00626501	0.032671	-2.60476
ENSOCUG00000000819	ENSG00000107362	51104	ABHD17B	-0.397708	3.07927	-2.48768	0.0189751	0.0652698	-3.61325
ENSOCUG00000000820	ENSG00000107672	54780	NSMCE4A	0.498898	4.02481	3.18948	0.00345544	0.0231102	-2.13663
ENSOCUG00000000821	ENSG00000138162	10579	TACC2	0.0286021	8.44901	0.111462	0.912033	0.94485	-6.33669
ENSOCUG00000000822	N/A	nan	N/A	-0.282437	6.48384	-1.13738	0.264865	0.405171	-5.87737
ENSOCUG00000000823	ENSG00000174840	201626	PDE12	-0.661586	3.19952	-5.45921	7.51683e-06	0.000771839	3.71456
ENSOCUG00000000824	N/A	nan	N/A	0.309875	5.13075	1.2368	0.22627	0.361527	-5.8381
ENSOCUG00000000826	ENSG00000174839	201627	DENND6A	0.251479	3.73432	0.84759	0.403738	0.54414	-6.16019
ENSOCUG00000000827	ENSG00000163681	7871	SLMAP	-0.526471	7.71957	-2.75186	0.0101982	0.0440544	-3.06091
ENSOCUG00000000828	ENSG00000136068	2317	FLNB	0.589767	4.83569	1.83033	0.0776916	0.168622	-4.98328
ENSOCUG00000000830	N/A	nan	N/A	1.23008	0.409203	2.0992	0.0447879	0.114947	-3.95262
ENSOCUG00000000831	ENSG00000163687	1776	DNASE1L3	0.0393787	-0.339611	0.0654938	0.948239	0.96682	-5.52576
ENSOCUG00000000832	ENSG00000163686	57406	ABHD6	-0.0937592	1.34802	-0.465583	0.645058	0.754953	-6.01212
ENSOCUG00000000833	ENSG00000168297	54899	PXK	-0.00299881	4.0264	-0.023243	0.981619	0.988605	-6.57025
ENSOCUG00000000835	ENSG00000116096	6697	SPR	-0.544618	3.78558	-2.94846	0.00631873	0.0327451	-2.69308
ENSOCUG00000000837	ENSG00000135631	26056	RAB11FIP5	-0.0782647	3.691	-0.398827	0.692997	0.793121	-6.457
ENSOCUG00000000847	ENSG00000153707	5789	PTPRD	1.41523	3.10478	2.65358	0.012889	0.0507395	-3.28116
ENSOCUG00000000848	ENSG00000109111	6830	SUPT6H	0.0579334	6.40947	0.51879	0.607918	0.727108	-6.39078
ENSOCUG00000000849	ENSG00000078699	9139	CBFA2T2	0.0415338	2.37303	0.242222	0.810345	0.876678	-6.30116
ENSOCUG00000000851	N/A	nan	N/A	0.119998	7.96825	1.02074	0.315977	0.459146	-5.87686
ENSOCUG00000000852	ENSG00000117477	57821	CCDC181	0.718421	0.739517	2.03636	0.0511153	0.125558	-3.99074
ENSOCUG00000000855	ENSG00000160602	284086	NEK8	1.00262	0.605925	3.30396	0.00257944	0.0197423	-1.52042
ENSOCUG00000000857	ENSG00000172728	84750	FUT10	-0.0568333	1.66926	-0.292459	0.772057	0.850844	-6.12061
ENSOCUG00000000859	ENSG00000076604	9618	TRAF4	0.865855	2.51335	5.36483	9.74239e-06	0.000897151	3.50461
ENSOCUG00000000861	ENSG00000085117	3732	CD82	-0.110303	3.57784	-0.788939	0.436671	0.574976	-6.23258
ENSOCUG00000000863	ENSG00000148219	23245	ASTN2	1.44389	-1.06039	3.37623	0.00214105	0.0178173	-1.48103
ENSOCUG00000000864	ENSG00000182985	23705	CADM1	0.357051	2.34759	1.35072	0.187429	0.315133	-5.44386
ENSOCUG00000000865	ENSG00000157399	415	ARSL	0.957551	1.20767	2.53371	0.0170634	0.0608816	-3.21527
ENSOCUG00000000866	ENSG00000119401	22954	TRIM32	-0.316054	3.00137	-2.48135	0.0192529	0.0657789	-3.65267
ENSOCUG00000000867	ENSG00000147586	28957	MRPS28	-0.207034	4.64962	-1.16382	0.254163	0.393867	-5.9207
ENSOCUG00000000874	ENSG00000076924	56949	XAB2	0.190842	4.35614	1.43231	0.162947	0.284525	-5.57999
ENSOCUG00000000875	ENSG00000150510	220108	FAM124A	0.674261	2.64879	2.30734	0.0285155	0.0849412	-3.87273
ENSOCUG00000000876	ENSG00000102786	26512	INTS6	-0.151603	5.36711	-1.01498	0.318668	0.461265	-6.08267
ENSOCUG00000000878	ENSG00000181029	126003	TRAPPC5	-0.317578	3.90836	-1.61195	0.11801	0.227553	-5.30525
ENSOCUG00000000880	ENSG00000196924	2316	FLNA	0.315385	6.46797	0.784125	0.439445	0.577384	-6.18782
ENSOCUG00000000882	ENSG00000102119	2010	EMD	0.404589	4.73951	4.21693	0.000228151	0.00491138	0.387997
ENSOCUG00000000884	ENSG00000013503	55703	POLR3B	-0.108824	3.43188	-0.71787	0.478689	0.61292	-6.25927
ENSOCUG00000000885	ENSG00000102125	6901	TAZ	-0.703747	6.09089	-3.42158	0.00190371	0.0166582	-1.60178
ENSOCUG00000000887	ENSG00000174099	253827	MSRB3	-0.7997	5.44378	-4.22541	0.000222942	0.00483514	0.416086
ENSOCUG00000000889	ENSG00000117450	5052	PRDX1	-0.478036	-0.694779	-1.22614	0.230194	0.366319	-4.87481
ENSOCUG00000000894	ENSG00000181016	286006	LSMEM1	-1.37136	4.90462	-3.66086	0.00101662	0.0115044	-1.03538
ENSOCUG00000000895	ENSG00000171522	5734	PTGER4	0.541291	2.68025	1.71717	0.096813	0.196901	-4.96129
ENSOCUG00000000896	ENSG00000113638	23548	TTC33	-0.245492	3.53844	-1.39624	0.173438	0.297677	-5.57636
ENSOCUG00000000897	ENSG00000132356	5562	PRKAA1	-0.248383	4.20661	-1.17432	0.249999	0.388944	-5.90732
ENSOCUG00000000898	ENSG00000171723	10243	GPHN	-0.237256	5.45463	-2.07668	0.0469711	0.118862	-4.55168
ENSOCUG00000000907	ENSG00000125834	140901	STK35	0.120244	3.14375	0.602891	0.551356	0.67932	-6.26842
ENSOCUG00000000909	ENSG00000085382	57531	HACE1	0.0398744	1.8338	0.189222	0.851262	0.903926	-6.14445
ENSOCUG00000000910	ENSG00000102870	23361	ZNF629	-0.869717	4.40425	-5.72762	3.60285e-06	0.000535947	4.39351
ENSOCUG00000000911	ENSG00000167291	125058	TBC1D16	0.163248	2.06081	0.537092	0.595378	0.71617	-6.0966
ENSOCUG00000000915	ENSG00000178498	196403	DTX3	0.372691	2.62471	1.47414	0.151421	0.270631	-5.31858
ENSOCUG00000000916	ENSG00000166908	79837	PIP4K2C	0.326133	1.32633	1.70133	0.0997841	0.201342	-4.73763
ENSOCUG00000000919	ENSG00000152990	166647	ADGRA3	-0.600678	5.90227	-4.5748	8.57389e-05	0.00291952	1.3451
ENSOCUG00000000920	ENSG00000273611	9326	ZNHIT3	0.00168166	2.04127	0.00710863	0.994378	0.996697	-6.26128
ENSOCUG00000000921	ENSG00000278259	80179	MYO19	0.414286	0.968202	1.55627	0.130695	0.244314	-4.84898
ENSOCUG00000000922	ENSG00000103274	4682	NUBP1	-0.467096	5.48374	-3.78818	0.00072491	0.00935122	-0.712422
ENSOCUG00000000924	ENSG00000277161	284098	PIGW	0.0887756	1.4932	0.597454	0.554928	0.682369	-5.92058
ENSOCUG00000000925	ENSG00000278311	79893	GGNBP2	0.254977	4.85211	1.87636	0.0708955	0.15798	-4.90886
ENSOCUG00000000927	ENSG00000143382	54507	ADAMTSL4	-1.11867	6.33632	-2.89386	0.00722659	0.0355448	-2.8559
ENSOCUG00000000928	ENSG00000171109	55669	MFN1	-0.883867	7.33894	-4.45842	0.000117978	0.00348321	1.08965
ENSOCUG00000000929	ENSG00000163807	57456	KIAA1143	-0.30435	2.8554	-2.38966	0.023719	0.0749894	-3.78656
ENSOCUG00000000930	ENSG00000163808	56992	KIF15	0.801878	0.293202	1.79682	0.0829847	0.176544	-4.29127
ENSOCUG00000000931	ENSG00000114450	59345	GNB4	0.329613	0.879385	0.940409	0.354922	0.498687	-5.60525
ENSOCUG00000000933	ENSG00000169964	131616	TMEM42	0.216818	2.06696	1.39966	0.172421	0.29639	-5.33605
ENSOCUG00000000936	ENSG00000174842	11146	GLMN	-0.561068	1.29184	-2.01853	0.0530482	0.128662	-4.13125
ENSOCUG00000000937	ENSG00000163812	51304	ZDHHC3	-0.526883	4.92464	-4.11593	0.000300156	0.0056907	0.122132
ENSOCUG00000000938	ENSG00000173456	79102	RNF26	-0.194525	2.15371	-0.949336	0.350442	0.494215	-5.82479
ENSOCUG00000000939	ENSG00000075914	23016	EXOSC7	0.159941	3.30012	1.46588	0.153643	0.273252	-5.45255
ENSOCUG00000000940	ENSG00000176261	339487	ZBTB8OS	-0.384477	2.71807	-2.53046	0.0171923	0.061191	-3.46835
ENSOCUG00000000941	ENSG00000100129	51386	EIF3L	0.248565	6.78005	2.72344	0.0109168	0.0457329	-3.17398
ENSOCUG00000000942	ENSG00000162521	5928	RBBP4	0.350301	5.77485	2.19055	0.0368313	0.100577	-4.32021
ENSOCUG00000000943	ENSG00000162520	81493	SYNC	0.28243	4.37472	1.56324	0.129048	0.242368	-5.40239
ENSOCUG00000000944	ENSG00000160539	84814	PLPP7	-0.617232	5.37569	-1.96417	0.0593444	0.139179	-4.74858
ENSOCUG00000000947	ENSG00000146281	135293	PM20D2	0.68775	3.27086	2.88214	0.00743697	0.0361656	-2.80408
ENSOCUG00000000956	ENSG00000157077	9372	ZFYVE9	-0.309826	5.18868	-1.84493	0.075478	0.165178	-4.96371
ENSOCUG00000000957	ENSG00000151365	7069	THRSP	2.46015	0.931514	3.46219	0.00171286	0.0157249	-1.18467
ENSOCUG00000000958	N/A	nan	N/A	-0.481466	5.92949	-3.05179	0.00488841	0.028271	-2.49267
ENSOCUG00000000959	ENSG00000154222	200014	CC2D1B	-0.198762	5.76796	-1.46038	0.155136	0.274713	-5.52092
ENSOCUG00000000960	ENSG00000069188	54549	SDK2	1.30843	0.44594	2.08108	0.0465369	0.118258	-3.87521
ENSOCUG00000000963	ENSG00000134748	84950	PRPF38A	-0.115763	3.36508	-1.0244	0.314276	0.457649	-5.97118
ENSOCUG00000000965	ENSG00000175606	54968	TMEM70	-0.217537	2.03823	-0.91548	0.367632	0.510487	-5.78808
ENSOCUG00000000966	ENSG00000160087	118424	UBE2J2	-0.0623596	4.66469	-0.546978	0.588658	0.710073	-6.44684
ENSOCUG00000000967	ENSG00000105402	8775	NAPA	0.0980641	6.18399	0.871799	0.390614	0.532384	-6.16651
ENSOCUG00000000968	ENSG00000175084	1674	DES	0.0256763	11.9219	0.0978472	0.922739	0.951026	-5.98235
ENSOCUG00000000972	ENSG00000108018	114815	SORCS1	-0.28065	-0.494104	-0.486406	0.630404	0.743881	-5.4192
ENSOCUG00000000974	N/A	nan	N/A	0.26009	1.67993	1.22118	0.232039	0.368461	-5.42887
ENSOCUG00000000978	ENSG00000129038	4016	LOXL1	2.04376	2.77132	2.6241	0.013817	0.0532268	-3.23535
ENSOCUG00000000980	ENSG00000182095	84629	TNRC18	-0.0492629	3.12858	-0.211799	0.833773	0.892462	-6.46394
ENSOCUG00000000981	ENSG00000185133	27124	INPP5J	-1.43162	-0.270446	-2.69388	0.0117139	0.04769	-2.76858
ENSOCUG00000000982	ENSG00000137038	90871	DMAC1	-0.242442	5.41976	-1.8542	0.0741004	0.163024	-4.94973
ENSOCUG00000000983	ENSG00000187838	57048	PLSCR3	-0.574863	3.84262	-3.2004	0.00336088	0.0227825	-2.13347
ENSOCUG00000000984	ENSG00000196482	2104	ESRRG	-0.377791	5.89295	-1.16377	0.254182	0.393867	-5.91076
ENSOCUG00000000987	ENSG00000132424	25957	PNISR	0.104123	5.55542	0.409436	0.685285	0.786796	-6.50113
ENSOCUG00000000988	ENSG00000075826	25956	SEC31B	-0.990448	6.30366	-4.48547	0.000109549	0.00333474	1.1266
ENSOCUG00000000989	ENSG00000166136	4714	NDUFB8	-0.682072	7.38836	-3.65981	0.00101944	0.0115064	-0.947718
ENSOCUG00000000991	ENSG00000166135	55662	HIF1AN	-0.697517	5.98094	-4.51687	0.000100513	0.00319476	1.19655
ENSOCUG00000000996	ENSG00000163539	23122	CLASP2	-0.35169	7.19573	-2.45105	0.0206353	0.0686283	-3.73126
ENSOCUG00000000997	ENSG00000139531	6821	SUOX	-0.831101	3.85638	-2.7153	0.0111309	0.0462912	-3.25488
ENSOCUG00000000998	ENSG00000123374	1017	CDK2	0.456255	1.02998	1.73096	0.0942881	0.193325	-4.61727
ENSOCUG00000001001	ENSG00000123609	9111	NMI	1.09653	1.39801	2.66511	0.012542	0.0498886	-2.94306
ENSOCUG00000001002	ENSG00000147905	84186	ZCCHC7	0.685137	1.75291	3.97491	0.000439406	0.00702987	0.000401861
ENSOCUG00000001005	ENSG00000126883	8021	NUP214	0.0128265	4.90098	0.122735	0.903179	0.939684	-6.5905
ENSOCUG00000001008	N/A	nan	N/A	-0.418832	3.75082	-3.21517	0.00323698	0.022383	-2.08894
ENSOCUG00000001009	ENSG00000116044	4780	NFE2L2	0.551642	6.51274	4.25136	0.000207735	0.00471669	0.52545
ENSOCUG00000001013	ENSG00000147416	526	ATP6V1B2	0.257391	5.23645	2.26909	0.0310298	0.0898299	-4.18852
ENSOCUG00000001016	ENSG00000177200	80205	CHD9	0.00698318	5.5446	0.0592137	0.953196	0.969999	-6.57819
ENSOCUG00000001020	ENSG00000127955	2770	GNAI1	0.89376	3.28301	2.75947	0.0100135	0.0435526	-3.03537
ENSOCUG00000001023	ENSG00000213639	5500	PPP1CB	-0.783144	8.08166	-4.73689	5.49097e-05	0.0021991	1.85644
ENSOCUG00000001026	ENSG00000100034	9647	PPM1F	0.139215	4.50903	1.0892	0.285202	0.426938	-6.00245
ENSOCUG00000001028	ENSG00000168389	84879	MFSD2A	2.58356	0.989962	4.14774	0.000275343	0.00541492	0.426353
ENSOCUG00000001030	ENSG00000164949	2669	GEM	1.75744	0.374633	3.91687	0.000513662	0.00768474	-0.138416
ENSOCUG00000001031	ENSG00000249115	23354	HAUS5	0.378215	1.46822	1.8621	0.0729442	0.161183	-4.51924
ENSOCUG00000001034	ENSG00000070159	5774	PTPN3	0.136521	7.89292	0.251555	0.803193	0.872607	-6.34819
ENSOCUG00000001035	ENSG00000087116	9509	ADAMTS2	1.3148	4.17356	2.13835	0.0412077	0.108605	-4.41462
ENSOCUG00000001039	ENSG00000197283	8831	SYNGAP1	0.457027	-0.338813	1.23999	0.225107	0.360115	-4.92633
ENSOCUG00000001042	ENSG00000124172	514	ATP5F1E	-0.606282	8.16709	-3.46103	0.00171805	0.0157336	-1.39172
ENSOCUG00000001043	ENSG00000073712	10979	FERMT2	-0.103964	7.11037	-0.914215	0.368284	0.511332	-6.07519
ENSOCUG00000001045	ENSG00000162396	25973	PARS2	-0.360888	0.995209	-1.81683	0.0797887	0.171601	-4.48697
ENSOCUG00000001047	ENSG00000102038	6594	SMARCA1	0.138963	4.39795	0.634988	0.530508	0.660602	-6.3877
ENSOCUG00000001048	ENSG00000115970	63892	THADA	0.0836756	3.47707	0.526761	0.602442	0.722419	-6.38239
ENSOCUG00000001050	ENSG00000086666	54469	ZFAND6	-0.497542	6.22226	-2.79184	0.00926235	0.041683	-3.06413
ENSOCUG00000001052	ENSG00000032219	5926	ARID4A	-0.112465	4.48707	-0.861796	0.396003	0.537201	-6.22071
ENSOCUG00000001053	ENSG00000113272	54974	THG1L	0.25152	1.37426	1.03703	0.308452	0.451605	-5.55058
ENSOCUG00000001054	ENSG00000139433	51228	GLTP	0.19936	3.02816	1.01147	0.320315	0.462978	-5.9283
ENSOCUG00000001057	ENSG00000139436	9815	GIT2	-0.134726	3.75917	-1.11627	0.273644	0.41472	-5.93751
ENSOCUG00000001058	ENSG00000129474	84962	AJUBA	0.553131	-0.294714	1.40698	0.17026	0.293541	-4.78299
ENSOCUG00000001060	ENSG00000076513	88455	ANKRD13A	0.432647	2.30586	1.80366	0.0818799	0.174683	-4.77063
ENSOCUG00000001061	N/A	nan	N/A	-0.193324	2.69189	-1.10871	0.276838	0.417496	-5.75699
ENSOCUG00000001062	ENSG00000156172	157657	C8orf37	0.769014	1.91779	2.4499	0.0206896	0.0687329	-3.48769
ENSOCUG00000001069	N/A	nan	N/A	0.0922542	5.29338	0.807294	0.426193	0.565027	-6.26948
ENSOCUG00000001073	ENSG00000261609	8139	GAN	-0.0209831	2.12565	-0.0959944	0.924198	0.951674	-6.27781
ENSOCUG00000001076	ENSG00000170677	9306	SOCS6	-0.0651415	1.79228	-0.397687	0.693828	0.793777	-6.13041
ENSOCUG00000001078	ENSG00000166025	154810	AMOTL1	0.084698	7.05733	0.336805	0.738735	0.827209	-6.40395
ENSOCUG00000001081	ENSG00000123124	11059	WWP1	-0.915731	8.19549	-3.60633	0.00117404	0.0126017	-1.0171
ENSOCUG00000001082	ENSG00000115295	79745	CLIP4	-0.601168	5.70982	-2.44984	0.0206921	0.0687329	-3.80959
ENSOCUG00000001084	ENSG00000156239	29104	N6AMT1	1.24566	-0.521726	2.78376	0.0094446	0.0422295	-2.58273
ENSOCUG00000001086	ENSG00000176623	51115	RMDN1	-0.205779	2.68813	-0.913647	0.368578	0.511469	-5.94917
ENSOCUG00000001088	ENSG00000102390	51260	PBDC1	-0.0551531	3.25275	-0.459682	0.649237	0.758238	-6.32932
ENSOCUG00000001093	ENSG00000173163	150684	COMMD1	-0.239858	3.26792	-2.0706	0.0475762	0.119899	-4.4317
ENSOCUG00000001096	ENSG00000166012	79101	TAF1D	0.666031	3.87904	4.46767	0.000115027	0.0034222	1.08755
ENSOCUG00000001097	ENSG00000100532	10668	CGRRF1	-0.643878	2.672	-4.00159	0.000408916	0.00672316	-0.0234062
ENSOCUG00000001101	ENSG00000108528	8402	SLC25A11	-0.967242	7.28785	-3.87141	0.0005803	0.00822127	-0.413815
ENSOCUG00000001102	ENSG00000198910	3897	L1CAM	0.481055	0.741463	1.69337	0.101304	0.203595	-4.6488
ENSOCUG00000001104	ENSG00000108523	26001	RNF167	0.309775	6.46794	2.28966	0.0296538	0.086997	-4.09338
ENSOCUG00000001106	ENSG00000108518	5216	PFN1	0.735305	4.29518	2.98569	0.00576287	0.0311226	-2.65221
ENSOCUG00000001107	ENSG00000089820	393	ARHGAP4	1.1297	0.860824	3.37576	0.00214366	0.0178173	-1.36117
ENSOCUG00000001108	ENSG00000091640	9552	SPAG7	-0.315769	6.65604	-1.96302	0.059484	0.139377	-4.69549
ENSOCUG00000001109	ENSG00000108509	23125	CAMTA2	-0.464835	6.74346	-3.319	0.00248163	0.0192928	-1.80025
ENSOCUG00000001111	ENSG00000102030	8260	NAA10	0.17246	5.17731	1.66238	0.107413	0.212327	-5.25634
ENSOCUG00000001112	ENSG00000078674	5108	PCM1	-0.423571	7.81681	-2.68299	0.0120212	0.048431	-3.19463
ENSOCUG00000001113	ENSG00000172534	3054	HCFC1	-0.251925	6.54794	-2.10881	0.0438844	0.113406	-4.42964
ENSOCUG00000001116	ENSG00000177854	8269	TMEM187	0.188351	1.25126	1.04905	0.302983	0.446074	-5.55606
ENSOCUG00000001119	ENSG00000175110	56945	MRPS22	-0.33981	3.79233	-2.702	0.0114897	0.0470744	-3.22334
ENSOCUG00000001120	ENSG00000184432	9276	COPB2	0.0670136	6.61107	0.560165	0.57975	0.702925	-6.36268
ENSOCUG00000001121	ENSG00000138363	471	ATIC	0.550022	6.0409	3.84589	0.000621335	0.00858359	-0.541409
ENSOCUG00000001124	ENSG00000104427	51101	ZC2HC1A	0.847365	4.25483	1.84442	0.0755548	0.165283	-4.91591
ENSOCUG00000001125	ENSG00000155636	129831	RBM45	0.204834	3.24003	1.66145	0.107602	0.21262	-5.12238
ENSOCUG00000001127	ENSG00000119729	23433	RHOQ	-0.83698	5.38325	-4.27854	0.000192901	0.00456781	0.551278
ENSOCUG00000001130	ENSG00000151665	5281	PIGF	-0.0795421	2.5722	-0.582395	0.564887	0.690153	-6.15733
ENSOCUG00000001131	ENSG00000135048	23670	CEMIP2	0.636557	3.37222	1.9388	0.0624996	0.144372	-4.65264
ENSOCUG00000001136	ENSG00000131634	79652	TMEM204	-0.00646303	2.96778	-0.036127	0.971433	0.982184	-6.41704
ENSOCUG00000001137	ENSG00000183722	10186	LHFPL6	1.14713	4.07711	2.70521	0.0114021	0.0468977	-3.24418
ENSOCUG00000001138	ENSG00000141510	7157	TP53	0.703117	3.68206	3.76586	0.000769336	0.00966082	-0.724668
ENSOCUG00000001142	ENSG00000071189	23161	SNX13	-0.532314	5.01919	-4.21473	0.00022952	0.0049135	0.378959
ENSOCUG00000001143	N/A	nan	N/A	0.943235	-1.17072	1.09279	0.28365	0.425219	-4.9304
ENSOCUG00000001144	ENSG00000131389	6533	SLC6A6	0.859356	4.02295	2.98481	0.00577537	0.0311682	-2.62401
ENSOCUG00000001145	ENSG00000144596	80852	GRIP2	-0.489734	3.8699	-1.60318	0.119937	0.230212	-5.32963
ENSOCUG00000001152	ENSG00000109270	8649	LAMTOR3	-0.263477	4.94555	-2.46097	0.0201729	0.0676295	-3.81445
ENSOCUG00000001155	ENSG00000167004	2923	PDIA3	0.470472	6.43951	1.89953	0.0676728	0.152715	-4.8191
ENSOCUG00000001160	ENSG00000180806	3225	HOXC9	3.36563	-1.49936	4.95857	2.98197e-05	0.00159446	0.510812
ENSOCUG00000001161	ENSG00000242028	25764	HYPK	-0.116069	5.46903	-0.736391	0.46752	0.604214	-6.31866
ENSOCUG00000001162	ENSG00000184716	619189	SERINC4	-0.268139	4.1322	-1.46984	0.152573	0.272062	-5.51515
ENSOCUG00000001163	N/A	nan	N/A	0.591534	0.978436	1.61189	0.118022	0.227553	-4.752
ENSOCUG00000001164	ENSG00000004487	23028	KDM1A	0.393222	4.60959	3.40162	0.00200487	0.0172066	-1.67637
ENSOCUG00000001165	ENSG00000015568	84220	RGPD5	-0.148982	7.68372	-0.97557	0.337497	0.480843	-5.94658
ENSOCUG00000001166	ENSG00000198912	339448	C1orf174	0.35085	0.545158	1.11029	0.276166	0.416801	-5.25299
ENSOCUG00000001168	ENSG00000169641	7798	LUZP1	0.838456	1.87887	2.91355	0.00688596	0.034528	-2.54122
ENSOCUG00000001169	ENSG00000143248	8490	RGS5	-0.0609816	3.6173	-0.21443	0.831741	0.891353	-6.53832
ENSOCUG00000001170	ENSG00000274523	81554	RCC1L	-0.581854	4.74706	-4.08352	0.000327704	0.00587689	0.0377665
ENSOCUG00000001171	ENSG00000143228	83540	NUF2	-0.172944	-0.517912	-0.269555	0.789448	0.863333	-5.40896
ENSOCUG00000001172	ENSG00000163006	165055	CCDC138	-0.92243	0.87439	-3.57908	0.00126136	0.0131306	-0.913683
ENSOCUG00000001173	ENSG00000163590	151742	PPM1L	-0.528889	4.26834	-1.90751	0.066592	0.15084	-4.84973
ENSOCUG00000001174	N/A	nan	N/A	1.41134	-0.489412	3.89605	0.000543196	0.00794792	-0.385568
ENSOCUG00000001175	ENSG00000206527	201562	HACD2	0.491311	3.64284	2.27412	0.0306881	0.0892193	-4.12918
ENSOCUG00000001177	ENSG00000243646	3588	IL10RB	0.821606	2.05407	2.20345	0.0358166	0.0989126	-3.99553
ENSOCUG00000001178	ENSG00000188859	149297	FAM78B	0.08806	-0.442568	0.272738	0.787024	0.861968	-5.6367
ENSOCUG00000001179	ENSG00000114790	26084	ARHGEF26	0.18207	3.1145	1.27095	0.214037	0.34768	-5.6666
ENSOCUG00000001180	ENSG00000174953	170506	DHX36	-0.0160421	4.73303	-0.138079	0.89115	0.930778	-6.58962
ENSOCUG00000001183	ENSG00000107295	6456	SH3GL2	1.17472	0.450047	2.97479	0.00592057	0.0316136	-2.24216
ENSOCUG00000001184	ENSG00000178425	221294	NT5DC1	-0.269322	2.95161	-1.53335	0.136231	0.251341	-5.29674
ENSOCUG00000001186	ENSG00000099904	29801	ZDHHC8	0.387822	3.55689	1.95384	0.0606116	0.141277	-4.71631
ENSOCUG00000001188	N/A	nan	N/A	2.59465	-2.43838	1.98216	0.0571914	0.135482	-3.9191
ENSOCUG00000001190	ENSG00000168546	2675	GFRA2	0.3057	1.39642	1.05678	0.299501	0.442229	-5.51331
ENSOCUG00000001191	ENSG00000102897	57149	LYRM1	-0.176452	5.19613	-1.11116	0.275798	0.416678	-5.987
ENSOCUG00000001197	ENSG00000147100	6567	SLC16A2	1.19898	2.43564	2.6134	0.0141688	0.0539903	-3.24368
ENSOCUG00000001200	ENSG00000198818	113402	SFT2D1	-0.243019	2.43489	-2.07524	0.0471135	0.119046	-4.33141
ENSOCUG00000001203	ENSG00000127124	59269	HIVEP3	0.170047	2.58986	0.706009	0.485922	0.619373	-6.08738
ENSOCUG00000001205	ENSG00000078328	54715	RBFOX1	0.0454461	4.78643	0.226983	0.82206	0.885253	-6.57231
ENSOCUG00000001207	ENSG00000119715	2103	ESRRB	-0.762539	4.84236	-1.71232	0.0977154	0.198215	-5.1746
ENSOCUG00000001211	ENSG00000130770	93974	ATP5IF1	-0.678735	6.90737	-3.31887	0.00248248	0.0192928	-1.81653
ENSOCUG00000001212	ENSG00000177606	3725	JUN	0.389215	5.62634	1.50476	0.143404	0.260883	-5.44506
ENSOCUG00000001214	N/A	nan	N/A	1.29795	0.685664	3.2285	0.00312886	0.0219194	-1.70395
ENSOCUG00000001215	ENSG00000110422	10114	HIPK3	-0.285081	8.51144	-1.75766	0.0895579	0.18621	-4.88259
ENSOCUG00000001216	ENSG00000151651	101	ADAM8	-0.627408	0.580781	-2.69682	0.0116324	0.047475	-2.82783
ENSOCUG00000001217	ENSG00000136536	64844	MARCHF7	-0.250077	5.51216	-1.60652	0.119199	0.229061	-5.33479
ENSOCUG00000001218	ENSG00000107537	5264	PHYH	-0.287759	3.48639	-1.76995	0.0874487	0.182895	-4.98079
ENSOCUG00000001219	ENSG00000155903	5922	RASA2	0.911297	1.12351	3.60565	0.00117615	0.0126045	-0.851026
ENSOCUG00000001220	ENSG00000130640	10844	TUBGCP2	-0.244121	6.48556	-1.53851	0.134969	0.249938	-5.36355
ENSOCUG00000001221	N/A	nan	N/A	-0.0912239	1.87819	-0.652126	0.519552	0.651152	-6.01241
ENSOCUG00000001222	N/A	nan	N/A	-0.284963	2.59415	-0.121724	0.903973	0.939857	-6.07258
ENSOCUG00000001223	ENSG00000168438	51362	CDC40	-0.178128	3.322	-1.4213	0.166094	0.288329	-5.50725
ENSOCUG00000001227	ENSG00000203797	8528	DDO	-0.301477	3.90409	-1.2754	0.212479	0.346057	-5.74801
ENSOCUG00000001228	ENSG00000013016	30845	EHD3	0.135972	3.84079	0.475436	0.638105	0.749993	-6.44392
ENSOCUG00000001229	ENSG00000114473	84223	IQCG	1.29582	-0.532748	2.68557	0.0119479	0.0482363	-2.76934
ENSOCUG00000001231	N/A	nan	N/A	-0.0426242	1.25913	-0.173443	0.863531	0.911645	-6.01747
ENSOCUG00000001232	N/A	nan	N/A	-0.244459	7.68184	-1.46187	0.154732	0.274183	-5.3929
ENSOCUG00000001233	ENSG00000185621	89782	LMLN	0.0533095	2.09716	0.221262	0.826468	0.888109	-6.19929
ENSOCUG00000001235	ENSG00000135074	8728	ADAM19	1.65078	1.97442	3.65086	0.00104386	0.0116586	-0.859681
ENSOCUG00000001239	ENSG00000146555	221935	SDK1	1.55897	1.94635	3.12373	0.00408079	0.0254411	-2.06043
ENSOCUG00000001246	ENSG00000133069	9911	TMCC2	0.812366	1.57247	2.71655	0.011098	0.0462203	-2.87532
ENSOCUG00000001247	ENSG00000105983	64327	LMBR1	-1.11607	3.69785	-2.91905	0.00679352	0.0342133	-2.78023
ENSOCUG00000001249	N/A	nan	N/A	0.188675	3.19117	0.93433	0.357994	0.501243	-6.06806
ENSOCUG00000001250	ENSG00000151617	1909	EDNRA	0.975344	2.66316	1.9593	0.0599394	0.140076	-4.51546
ENSOCUG00000001251	N/A	nan	N/A	0.151637	0.0905799	0.676821	0.503984	0.637632	-5.53824
ENSOCUG00000001254	ENSG00000070371	8218	CLTCL1	0.161036	8.09054	0.648319	0.521976	0.653193	-6.1491
ENSOCUG00000001258	N/A	nan	N/A	0.974944	-1.17174	1.82855	0.0779664	0.169124	-4.09018
ENSOCUG00000001264	ENSG00000164309	202333	CMYA5	-0.996215	11.1534	-3.28587	0.00270202	0.0203054	-1.62039
ENSOCUG00000001265	ENSG00000156136	1633	DCK	0.884514	-0.199913	2.11758	0.0430738	0.112073	-3.73664
ENSOCUG00000001266	ENSG00000154174	9868	TOMM70	-0.199072	6.01229	-1.07658	0.290709	0.432726	-5.99668
ENSOCUG00000001267	N/A	nan	N/A	-0.00155597	6.97186	-0.00919244	0.99273	0.99602	-6.45575
ENSOCUG00000001269	ENSG00000112992	23530	NNT	-0.794165	9.658	-3.89259	0.000548252	0.00798164	-0.231546
ENSOCUG00000001270	ENSG00000124333	6845	VAMP7	0.127172	4.13211	0.849203	0.402855	0.5434	-6.19469
ENSOCUG00000001271	ENSG00000158545	124245	ZC3H18	-0.0805873	4.28861	-0.733105	0.46949	0.605883	-6.31573
ENSOCUG00000001272	ENSG00000118855	64747	MFSD1	-0.0726401	3.99523	-0.602832	0.551395	0.67932	-6.39441
ENSOCUG00000001279	ENSG00000134198	10100	TSPAN2	-0.046226	2.91269	-0.185394	0.854235	0.905728	-6.36023
ENSOCUG00000001280	N/A	nan	N/A	-0.202881	8.65767	-1.20745	0.237198	0.374859	-5.63216
ENSOCUG00000001281	ENSG00000140153	91833	WDR20	-0.107312	3.25568	-0.993835	0.328678	0.471695	-5.98803
ENSOCUG00000001284	ENSG00000138802	10427	SEC24B	0.00787919	4.7153	0.0744373	0.941183	0.962757	-6.59651
ENSOCUG00000001286	ENSG00000230989	3281	HSBP1	-0.0444113	4.77135	-0.377756	0.708414	0.804702	-6.52733
ENSOCUG00000001288	N/A	nan	N/A	-0.423978	7.87598	-2.74516	0.0103635	0.0443065	-3.03649
ENSOCUG00000001289	ENSG00000138758	55752	SEPTIN11	1.19728	5.01838	3.51883	0.00147735	0.0143375	-1.37413
ENSOCUG00000001290	ENSG00000173227	91683	SYT12	1.80443	-0.532171	2.95988	0.00614305	0.0323109	-2.29093
ENSOCUG00000001292	ENSG00000111321	4055	LTBR	0.475434	4.95505	2.04394	0.0503124	0.12434	-4.61428
ENSOCUG00000001295	ENSG00000070501	5423	POLB	-0.483725	6.34371	-2.3011	0.0289125	0.0855644	-4.09641
ENSOCUG00000001297	ENSG00000171680	57449	PLEKHG5	0.889725	2.32082	3.20059	0.00335925	0.0227825	-1.91991
ENSOCUG00000001299	ENSG00000133816	84953	MICAL2	-0.973571	4.1829	-2.63405	0.0134971	0.0523945	-3.43528
ENSOCUG00000001300	ENSG00000184305	401145	CCSER1	-0.817867	0.808612	-1.70085	0.0998741	0.201467	-4.58167
ENSOCUG00000001303	ENSG00000183172	91689	SMDT1	-0.385697	6.82502	-1.93351	0.0631763	0.145421	-4.73735
ENSOCUG00000001304	ENSG00000135439	116986	AGAP2	0.586259	4.1634	2.45015	0.0206776	0.0687258	-3.81613
ENSOCUG00000001306	ENSG00000172296	55304	SPTLC3	0.287385	0.145436	0.795703	0.432792	0.571425	-5.51847
ENSOCUG00000001307	ENSG00000175274	9537	TP53I11	0.935772	1.10329	2.60052	0.0146034	0.0550139	-3.02445
ENSOCUG00000001310	ENSG00000089123	55617	TASP1	0.0844128	0.0366651	0.266326	0.791908	0.864882	-5.76145
ENSOCUG00000001311	ENSG00000149187	10658	CELF1	-0.35131	4.95307	-2.87921	0.0074904	0.0363493	-2.91231
ENSOCUG00000001315	ENSG00000064607	10147	SUGP2	0.0529735	3.4189	0.447806	0.657684	0.765358	-6.3896
ENSOCUG00000001317	ENSG00000156162	286148	DPY19L4	0.00430638	5.28313	0.027091	0.978576	0.987083	-6.59641
ENSOCUG00000001319	ENSG00000153914	140890	SREK1	-0.0691657	4.0425	-0.467161	0.643941	0.753951	-6.45379
ENSOCUG00000001320	ENSG00000096872	80173	IFT74	0.347462	3.02691	2.39427	0.023474	0.0744583	-3.77604
ENSOCUG00000001324	ENSG00000163399	476	ATP1A1	1.14704	6.60276	3.06763	0.00469842	0.027687	-2.40573
ENSOCUG00000001326	ENSG00000196189	64218	SEMA4A	0.966938	-1.10581	1.55147	0.131839	0.245818	-4.49083
ENSOCUG00000001328	ENSG00000197969	23230	VPS13A	-0.034716	5.60592	-0.203058	0.840534	0.896767	-6.55417
ENSOCUG00000001334	ENSG00000168003	6520	SLC3A2	0.251868	5.18985	0.998255	0.326568	0.469421	-6.08042
ENSOCUG00000001336	ENSG00000159314	201176	ARHGAP27	0.435345	1.78804	2.11292	0.0435032	0.112873	-4.08965
ENSOCUG00000001337	ENSG00000169116	25849	PARM1	0.371429	0.939649	0.923228	0.36365	0.506352	-5.59414
ENSOCUG00000001338	ENSG00000134809	26519	TIMM10	-0.169036	3.7205	-1.29036	0.207312	0.339799	-5.70263
ENSOCUG00000001343	ENSG00000144711	9922	IQSEC1	-0.295206	6.09649	-2.18111	0.0375909	0.102053	-4.31659
ENSOCUG00000001349	ENSG00000100320	23543	RBFOX2	0.0801604	3.95683	0.488713	0.628789	0.742428	-6.45039
ENSOCUG00000001351	ENSG00000153283	10225	CD96	-0.65819	0.539955	-2.40857	0.0227268	0.0729277	-3.33453
ENSOCUG00000001352	ENSG00000155256	118813	ZFYVE27	0.319611	2.74254	2.17304	0.0382507	0.103297	-4.1893
ENSOCUG00000001353	ENSG00000154277	7345	UCHL1	-0.313301	5.09228	-0.861537	0.396143	0.537283	-6.2271
ENSOCUG00000001357	ENSG00000138668	3184	HNRNPD	-0.246754	5.31655	-1.78775	0.0844695	0.178654	-5.06061
ENSOCUG00000001360	ENSG00000160219	139716	GAB3	0.451247	1.03131	1.47834	0.150301	0.269329	-5.01898
ENSOCUG00000001362	ENSG00000259494	26589	MRPL46	-0.470436	3.09815	-3.38736	0.00208028	0.0176679	-1.58808
ENSOCUG00000001374	ENSG00000165409	7253	TSHR	1.59751	-1.28778	2.84195	0.00820291	0.0385806	-2.53301
ENSOCUG00000001375	ENSG00000099194	6319	SCD	3.24478	5.60652	5.43496	8.03448e-06	0.000796787	3.6676
ENSOCUG00000001379	N/A	nan	N/A	0.00746567	2.85538	0.0545801	0.956854	0.972017	-6.3984
ENSOCUG00000001382	ENSG00000165512	7570	ZNF22	-0.262051	3.6609	-2.14968	0.0402201	0.106913	-4.36268
ENSOCUG00000001383	ENSG00000143436	65005	MRPL9	-0.406247	5.16557	-2.82486	0.00855065	0.0395587	-3.03279
ENSOCUG00000001384	ENSG00000176225	25914	RTTN	0.177599	1.57976	0.640726	0.526826	0.65757	-5.92474
ENSOCUG00000001386	ENSG00000077063	83992	CTTNBP2	1.23083	0.520639	3.34461	0.00232325	0.0186165	-1.43828
ENSOCUG00000001390	ENSG00000144674	2803	GOLGA4	-0.740659	8.64611	-3.57826	0.00126406	0.0131306	-1.05207
ENSOCUG00000001391	ENSG00000131931	55145	THAP1	-0.591671	3.89372	-4.21582	0.000228836	0.0049135	0.431143
ENSOCUG00000001392	ENSG00000120925	81790	RNF170	-0.275577	4.81712	-1.37687	0.179286	0.305157	-5.66837
ENSOCUG00000001396	N/A	nan	N/A	1.95207	3.09665	2.2033	0.0358277	0.0989126	-4.16833
ENSOCUG00000001397	ENSG00000100258	91289	LMF2	0.654278	2.9473	2.72229	0.0109466	0.0457873	-3.11748
ENSOCUG00000001398	ENSG00000135372	55226	NAT10	-0.0321309	4.84413	-0.258793	0.797658	0.869035	-6.56574
ENSOCUG00000001401	ENSG00000025770	29781	NCAPH2	-0.100518	5.54037	-0.677538	0.503536	0.637186	-6.35433
ENSOCUG00000001402	ENSG00000168172	84376	HOOK3	-0.383428	6.32081	-2.7499	0.0102464	0.0441493	-3.15103
ENSOCUG00000001405	ENSG00000166016	25841	ABTB2	-0.445397	3.29388	-2.84067	0.00822855	0.0386698	-2.93138
ENSOCUG00000001406	ENSG00000171606	10782	ZNF274	-0.281155	1.83062	-1.26036	0.217774	0.351829	-5.38903
ENSOCUG00000001407	ENSG00000187391	9863	MAGI2	1.06026	-0.0421861	2.48848	0.0189403	0.0652698	-3.17365
ENSOCUG00000001409	ENSG00000072134	22905	EPN2	-0.353961	3.71848	-3.12485	0.00406925	0.0254257	-2.30179
ENSOCUG00000001412	ENSG00000167779	3489	IGFBP6	1.28778	5.21693	2.4014	0.0230985	0.0738486	-3.90662
ENSOCUG00000001414	ENSG00000174243	9416	DDX23	-0.00626905	6.49075	-0.0710994	0.943816	0.964361	-6.52406
ENSOCUG00000001418	ENSG00000115233	10213	PSMD14	-0.454455	6.00335	-2.67959	0.0121186	0.0486722	-3.33265
ENSOCUG00000001419	ENSG00000139631	51380	CSAD	1.58407	0.75065	4.50521	0.000103777	0.00324563	1.27256
ENSOCUG00000001420	ENSG00000159082	8867	SYNJ1	-0.111583	3.62017	-0.56827	0.574309	0.699014	-6.38407
ENSOCUG00000001422	ENSG00000139651	283337	ZNF740	-0.00045778	1.97706	-0.00331456	0.997378	0.998054	-6.25163
ENSOCUG00000001425	ENSG00000151445	63894	VIPAS39	-0.135865	3.90215	-1.21425	0.234634	0.371768	-5.83342
ENSOCUG00000001426	ENSG00000139626	3695	ITGB7	0.97032	-0.427901	2.19363	0.036587	0.100099	-3.65622
ENSOCUG00000001427	ENSG00000125870	6629	SNRPB2	-0.0930608	4.73221	-0.894187	0.378722	0.521208	-6.19003
ENSOCUG00000001428	ENSG00000065989	5141	PDE4A	-0.99312	5.8713	-4.17246	0.000257467	0.00526135	0.288657
ENSOCUG00000001429	ENSG00000189221	4128	MAOA	0.668838	3.17892	2.72844	0.0107871	0.045398	-3.14154
ENSOCUG00000001430	ENSG00000100591	10598	AHSA1	-0.35234	6.97512	-2.43893	0.0212134	0.0698863	-3.77734
ENSOCUG00000001432	N/A	nan	N/A	0.632541	2.56758	1.9311	0.0634862	0.145896	-4.60738
ENSOCUG00000001434	ENSG00000100596	9517	SPTLC2	0.602359	2.16244	2.59161	0.0149113	0.0557935	-3.26781
ENSOCUG00000001435	ENSG00000079999	9817	KEAP1	-0.522932	6.85238	-2.96118	0.00612333	0.032228	-2.64113
ENSOCUG00000001436	ENSG00000069535	4129	MAOB	-0.555116	6.67203	-1.58495	0.124028	0.235532	-5.29859
ENSOCUG00000001438	ENSG00000100601	8846	ALKBH1	-0.523697	3.48281	-4.76841	5.03473e-05	0.00211659	1.8877
ENSOCUG00000001439	ENSG00000083857	2195	FAT1	1.17818	5.12818	2.74796	0.0102942	0.0442414	-3.18077
ENSOCUG00000001443	ENSG00000133619	84626	KRBA1	0.211342	1.99406	1.35775	0.185212	0.312356	-5.37819
ENSOCUG00000001444	ENSG00000130338	56995	TULP4	-0.625044	5.77151	-3.10385	0.00429023	0.0262412	-2.36142
ENSOCUG00000001446	ENSG00000180776	253832	ZDHHC20	0.326269	0.753926	0.946034	0.352094	0.495795	-5.51256
ENSOCUG00000001447	ENSG00000150760	1793	DOCK1	0.66782	3.84082	2.33144	0.0270272	0.081986	-4.02195
ENSOCUG00000001448	ENSG00000150401	55208	DCUN1D2	-1.38454	7.17923	-3.80149	0.000699607	0.00917236	-0.593909
ENSOCUG00000001452	ENSG00000155329	54819	ZCCHC10	-0.299583	0.333734	-1.12643	0.269394	0.410315	-5.17736
ENSOCUG00000001454	ENSG00000132688	10763	NES	1.06628	5.32494	2.38775	0.0238214	0.0752067	-3.94499
ENSOCUG00000001455	ENSG00000105220	2821	GPI	-0.176192	10.3076	-0.416018	0.680518	0.783027	-6.05075
ENSOCUG00000001456	N/A	nan	N/A	-0.427247	4.87955	-3.24079	0.0030323	0.0216382	-2.07227
ENSOCUG00000001457	ENSG00000111046	4618	MYF6	0.424936	7.7548	1.38081	0.178087	0.303606	-5.4851
ENSOCUG00000001458	N/A	nan	N/A	-0.529397	2.70093	-3.04868	0.00492649	0.0283239	-2.37156
ENSOCUG00000001459	ENSG00000143319	81875	ISG20L2	0.155194	2.99478	1.0938	0.283213	0.424825	-5.84297
ENSOCUG00000001460	ENSG00000143303	51093	RRNAD1	-0.272677	4.40942	-2.01435	0.0535102	0.129431	-4.66753
ENSOCUG00000001461	ENSG00000152952	5352	PLOD2	1.33126	3.10822	2.09973	0.0447376	0.114843	-4.32247
ENSOCUG00000001464	ENSG00000126261	10054	UBA2	-0.228931	5.96146	-1.85548	0.0739125	0.162734	-4.92297
ENSOCUG00000001465	ENSG00000182752	5069	PAPPA	0.752634	-0.555638	1.79935	0.0825754	0.175802	-4.33659
ENSOCUG00000001466	ENSG00000143314	79590	MRPL24	-0.164217	5.71013	-1.013	0.319597	0.462322	-6.07208
ENSOCUG00000001467	ENSG00000164741	10395	DLC1	0.520255	4.8736	2.06552	0.0480868	0.120664	-4.5734
ENSOCUG00000001468	ENSG00000168036	1499	CTNNB1	0.0479628	7.49548	0.359487	0.721885	0.815106	-6.36966
ENSOCUG00000001469	ENSG00000115539	79031	PDCL3	-0.28998	5.09122	-2.23393	0.0335169	0.0947374	-4.26795
ENSOCUG00000001470	N/A	nan	N/A	0.245903	1.58045	1.25006	0.22146	0.355949	-5.33954
ENSOCUG00000001473	N/A	nan	N/A	1.34073	1.69712	2.78823	0.00934339	0.0419873	-2.70952
ENSOCUG00000001475	ENSG00000146535	2768	GNA12	-0.482622	5.75862	-3.37736	0.00213481	0.0178075	-1.71738
ENSOCUG00000001478	ENSG00000169359	9197	SLC33A1	0.165717	2.88494	1.05795	0.298977	0.441633	-5.87553
ENSOCUG00000001479	ENSG00000179222	9500	MAGED1	1.31226	3.60544	4.23267	0.000218584	0.00478918	0.497886
ENSOCUG00000001480	ENSG00000163655	8833	GMPS	-0.0661002	4.8274	-0.672218	0.506866	0.639883	-6.37181
ENSOCUG00000001481	ENSG00000111913	9750	RIPOR2	-0.266677	4.09793	-0.791511	0.435193	0.573682	-6.24393
ENSOCUG00000001486	N/A	nan	N/A	-0.849372	4.91502	-5.13041	1.85734e-05	0.00129046	2.80122
ENSOCUG00000001488	ENSG00000146243	134728	IRAK1BP1	-0.132404	1.17306	-0.445048	0.659651	0.766851	-5.79843
ENSOCUG00000001489	ENSG00000069122	221395	ADGRF5	-0.344627	6.84439	-1.79625	0.0830777	0.176627	-4.95883
ENSOCUG00000001496	ENSG00000084090	56910	STARD7	-0.199267	5.95597	-1.2918	0.206818	0.339181	-5.74205
ENSOCUG00000001497	ENSG00000164434	2173	FABP7	1.66257	0.279132	2.13458	0.0415406	0.109197	-3.7926
ENSOCUG00000001498	ENSG00000144021	9391	CIAO1	0.274317	4.48207	2.69185	0.0117707	0.0478205	-3.31777
ENSOCUG00000001499	ENSG00000105559	57664	PLEKHA4	0.9994	1.58798	2.61175	0.0142238	0.054111	-3.08418
ENSOCUG00000001500	ENSG00000169189	197370	NSMCE1	0.111446	4.68408	0.728169	0.472459	0.608564	-6.33107
ENSOCUG00000001501	ENSG00000172594	10924	SMPDL3A	-0.157814	3.53753	-0.622788	0.538382	0.668255	-6.29473
ENSOCUG00000001504	ENSG00000132383	6117	RPA1	0.265892	7.09016	1.68582	0.102766	0.205656	-5.10208
ENSOCUG00000001513	ENSG00000122958	9559	VPS26A	-0.198052	6.27272	-1.72734	0.0949457	0.194227	-5.11697
ENSOCUG00000001517	N/A	nan	N/A	0.030003	4.20361	0.230056	0.819694	0.883502	-6.54877
ENSOCUG00000001519	ENSG00000185924	146760	RTN4RL1	0.542396	1.27585	1.789	0.0842634	0.178251	-4.57367
ENSOCUG00000001522	ENSG00000185437	6450	SH3BGR	-0.695885	7.55174	-2.05948	0.0487013	0.121786	-4.45927
ENSOCUG00000001524	ENSG00000134508	91768	CABLES1	0.384955	0.0641372	0.999072	0.326179	0.469036	-5.31474
ENSOCUG00000001525	ENSG00000049192	11174	ADAMTS6	1.68697	0.588756	2.63414	0.013494	0.0523945	-2.89533
ENSOCUG00000001526	ENSG00000143028	284612	SYPL2	-0.556769	9.19998	-1.97868	0.0576031	0.13618	-4.41562
ENSOCUG00000001530	ENSG00000031823	8498	RANBP3	-0.0895428	4.72911	-0.745267	0.462221	0.599034	-6.31764
ENSOCUG00000001532	ENSG00000135363	4005	LMO2	0.0721697	2.17511	0.290656	0.773422	0.85199	-6.21485
ENSOCUG00000001535	ENSG00000116198	9731	CEP104	-0.0310382	2.92001	-0.192225	0.848931	0.902607	-6.43343
ENSOCUG00000001536	N/A	nan	N/A	2.36522	1.38615	3.94612	0.000474818	0.00728745	-0.0516328
ENSOCUG00000001537	N/A	nan	N/A	-0.100421	3.19835	-0.767105	0.449336	0.586594	-6.15844
ENSOCUG00000001542	ENSG00000104312	8767	RIPK2	1.47227	1.59729	4.24256	0.000212773	0.00476602	0.667728
ENSOCUG00000001543	ENSG00000148541	220965	FAM13C	-0.100171	2.03943	-0.340048	0.736317	0.825228	-6.24367
ENSOCUG00000001544	N/A	nan	N/A	-0.0250522	-0.514421	-0.0767828	0.939334	0.961712	-5.67572
ENSOCUG00000001545	ENSG00000186666	144233	BCDIN3D	-0.121012	2.65229	-0.719377	0.477775	0.612419	-6.08797
ENSOCUG00000001548	ENSG00000165105	158158	RASEF	-1.37113	0.0484599	-3.4464	0.00178477	0.0159913	-1.21945
ENSOCUG00000001551	ENSG00000116871	55700	MAP7D1	-0.128579	8.95048	-0.669435	0.508613	0.64153	-6.06011
ENSOCUG00000001552	ENSG00000138376	580	BARD1	-0.247602	3.32527	-0.953788	0.348222	0.491895	-6.03019
ENSOCUG00000001553	ENSG00000107798	3988	LIPA	0.766503	4.75928	2.9102	0.00694273	0.0347226	-2.8301
ENSOCUG00000001554	ENSG00000170921	26115	TANC2	0.240114	2.33098	1.01878	0.316888	0.459494	-5.81721
ENSOCUG00000001555	ENSG00000159640	1636	ACE	-0.503017	5.62243	-2.97458	0.00592362	0.0316153	-2.68101
ENSOCUG00000001560	ENSG00000112640	5528	PPP2R5D	0.309708	4.55849	2.82354	0.00857806	0.0396381	-3.02984
ENSOCUG00000001565	ENSG00000124733	4201	MEA1	0.240692	4.22556	2.07048	0.0475884	0.119899	-4.54723
ENSOCUG00000001568	ENSG00000124541	88745	RRP36	-0.461523	6.85121	-2.1003	0.0446836	0.114758	-4.43083
ENSOCUG00000001570	ENSG00000240224	54579	UGT1A5	1.57891	2.04282	3.02284	0.00525455	0.0294572	-2.27133
ENSOCUG00000001571	ENSG00000002549	51056	LAP3	-0.203044	6.34512	-1.4291	0.163861	0.285605	-5.54093
ENSOCUG00000001574	ENSG00000119487	79109	MAPKAP1	-0.297496	5.71967	-2.31727	0.0278932	0.0835368	-4.0869
ENSOCUG00000001576	ENSG00000118579	80306	MED28	-0.595587	4.90317	-5.52226	6.32236e-06	0.000699841	3.8435
ENSOCUG00000001578	ENSG00000044090	9820	CUL7	0.83858	4.86888	3.86937	0.000583468	0.00825608	-0.502609
ENSOCUG00000001581	ENSG00000109065	26151	NAT9	0.0719106	1.28416	0.337202	0.738439	0.827037	-5.95511
ENSOCUG00000001583	ENSG00000109066	54868	TMEM104	0.132292	2.80548	0.962671	0.343821	0.48728	-5.98281
ENSOCUG00000001585	ENSG00000101146	8480	RAE1	0.103522	4.0141	0.980953	0.334882	0.478585	-6.08049
ENSOCUG00000001586	ENSG00000112651	51069	MRPL2	-0.394462	4.23232	-2.33554	0.0267811	0.081445	-4.04373
ENSOCUG00000001587	ENSG00000169896	3684	ITGAM	1.19682	0.25772	1.67505	0.104879	0.208483	-4.56919
ENSOCUG00000001588	ENSG00000198824	283489	CHAMP1	0.0269657	3.51257	0.21764	0.829263	0.889766	-6.49106
ENSOCUG00000001590	ENSG00000137171	89953	KLC4	0.0095996	3.88859	0.0668022	0.947206	0.966107	-6.54722
ENSOCUG00000001591	ENSG00000101493	9658	ZNF516	-0.480804	4.24822	-3.22854	0.00312857	0.0219194	-2.09142
ENSOCUG00000001592	ENSG00000130254	9667	SAFB2	-0.182321	4.16379	-1.36571	0.182727	0.309065	-5.65703
ENSOCUG00000001594	ENSG00000108932	9120	SLC16A6	0.150821	-0.235841	0.499729	0.621108	0.736452	-5.60907
ENSOCUG00000001595	ENSG00000150938	51232	CRIM1	0.404897	5.8279	1.20553	0.237927	0.375652	-5.83338
ENSOCUG00000001596	ENSG00000162630	8707	B3GALT2	1.93145	2.84097	3.74486	0.000813566	0.00993664	-0.706067
ENSOCUG00000001598	ENSG00000145730	5066	PAM	0.147435	6.30128	0.445406	0.659396	0.766784	-6.44799
ENSOCUG00000001599	ENSG00000125848	23767	FLRT3	1.77573	-0.828286	2.8181	0.00869202	0.0400371	-2.52567
ENSOCUG00000001601	ENSG00000146409	116843	SLC18B1	0.490559	3.35675	2.66299	0.0126053	0.0500373	-3.30765
ENSOCUG00000001603	ENSG00000185028	389257	LRRC14B	-1.11836	3.92554	-5.89823	2.2622e-06	0.000453677	4.85315
ENSOCUG00000001604	N/A	nan	N/A	-0.0721425	2.45296	-0.388955	0.700204	0.798377	-6.2729
ENSOCUG00000001605	ENSG00000164366	133957	CCDC127	-0.41583	5.34344	-2.85646	0.00791817	0.0377308	-2.96286
ENSOCUG00000001606	ENSG00000112306	6206	RPS12	0.112571	8.55939	0.567333	0.574936	0.699484	-6.16048
ENSOCUG00000001610	ENSG00000145725	23262	PPIP5K2	0.379353	2.59859	1.31994	0.197374	0.327817	-5.48285
ENSOCUG00000001613	ENSG00000184675	139285	AMER1	-0.141805	2.70721	-0.588826	0.560623	0.687007	-6.25023
ENSOCUG00000001616	ENSG00000099139	5125	PCSK5	1.36443	1.72802	2.111	0.0436806	0.113161	-4.16296
ENSOCUG00000001618	ENSG00000019991	3082	HGF	1.92843	0.270642	2.4309	0.0216046	0.0706732	-3.26215
ENSOCUG00000001620	ENSG00000197157	27044	SND1	-0.218394	6.51402	-1.64065	0.111878	0.218686	-5.22104
ENSOCUG00000001622	ENSG00000135002	55312	RFK	-0.458534	4.23471	-3.59785	0.00120057	0.0127449	-1.17649
ENSOCUG00000001623	ENSG00000172318	8708	B3GALT1	-0.490226	2.16703	-2.53032	0.0171978	0.0611918	-3.40384
ENSOCUG00000001628	ENSG00000173575	1106	CHD2	-0.106523	5.07431	-0.744567	0.462638	0.599392	-6.31678
ENSOCUG00000001629	ENSG00000150316	51503	CWC15	-0.507127	6.41842	-3.32994	0.00241274	0.0190054	-1.82175
ENSOCUG00000001631	ENSG00000186280	55693	KDM4D	-0.408791	-0.406317	-1.53343	0.136212	0.251341	-4.58938
ENSOCUG00000001633	ENSG00000107521	3257	HPS1	0.878184	2.15865	2.70491	0.0114104	0.0469029	-3.00341
ENSOCUG00000001636	ENSG00000011260	51096	UTP18	0.439438	3.29042	3.82427	0.000658324	0.00891519	-0.547471
ENSOCUG00000001638	ENSG00000172987	60495	HPSE2	-0.372133	0.235035	-1.30311	0.202983	0.334738	-5.02228
ENSOCUG00000001645	ENSG00000075785	7879	RAB7A	-0.291314	6.82508	-2.20891	0.0353941	0.0983422	-4.22027
ENSOCUG00000001646	ENSG00000106400	10467	ZNHIT1	-0.118648	4.92005	-1.01751	0.317482	0.459894	-6.08333
ENSOCUG00000001651	ENSG00000113441	4012	LNPEP	-0.17842	6.30381	-0.778701	0.442582	0.580061	-6.22163
ENSOCUG00000001655	ENSG00000145721	167410	LIX1	0.808579	0.774291	1.91485	0.0656116	0.149302	-4.15569
ENSOCUG00000001656	ENSG00000058729	55781	RIOK2	0.000835734	5.02492	0.00778647	0.993842	0.996418	-6.59936
ENSOCUG00000001657	ENSG00000095794	1390	CREM	0.0372914	3.4741	0.264617	0.793211	0.865765	-6.4444
ENSOCUG00000001661	ENSG00000155660	9601	PDIA4	0.594993	5.83721	2.09143	0.0455306	0.116313	-4.50726
ENSOCUG00000001665	ENSG00000111554	56890	MDM1	0.186187	0.718415	0.756862	0.455353	0.592239	-5.59795
ENSOCUG00000001667	ENSG00000167986	1642	DDB1	0.151368	7.98744	1.45528	0.156535	0.276702	-5.34356
ENSOCUG00000001669	ENSG00000197362	136051	ZNF786	-0.294065	2.58105	-1.7934	0.083542	0.177307	-4.84389
ENSOCUG00000001670	ENSG00000121680	9409	PEX16	0.362416	2.66892	2.32316	0.0275305	0.082918	-3.91746
ENSOCUG00000001672	ENSG00000165678	27069	GHITM	-0.930282	7.24209	-6.35209	6.62795e-07	0.000233043	6.05083
ENSOCUG00000001673	ENSG00000149476	26007	TKFC	0.684594	2.79731	4.5122	0.000101807	0.0032187	1.26576
ENSOCUG00000001674	N/A	nan	N/A	0.00923049	0.620143	0.0404444	0.968021	0.980186	-5.85229
ENSOCUG00000001675	ENSG00000135365	51317	PHF21A	0.172969	3.03883	1.19838	0.240652	0.378409	-5.75128
ENSOCUG00000001676	ENSG00000106462	2146	EZH2	0.199719	1.12154	0.847799	0.403624	0.544108	-5.66382
ENSOCUG00000001677	ENSG00000162144	220002	CYB561A3	0.543699	1.38369	2.58605	0.0151065	0.0562337	-3.18736
ENSOCUG00000001678	ENSG00000100813	22985	ACIN1	0.278105	6.10191	2.3597	0.0253725	0.0784848	-3.97838
ENSOCUG00000001682	N/A	nan	N/A	0.687422	-0.494491	1.70995	0.0981578	0.1988	-4.32095
ENSOCUG00000001683	ENSG00000167985	54949	SDHAF2	-0.352188	5.54495	-2.76946	0.00977583	0.0431453	-3.14871
ENSOCUG00000001684	ENSG00000179933	55017	C14orf119	-0.22	3.89672	-1.89618	0.0681297	0.153407	-4.84503
ENSOCUG00000001685	ENSG00000092068	23428	SLC7A8	1.28969	2.90187	3.50121	0.00154705	0.0147524	-1.3443
ENSOCUG00000001686	ENSG00000114439	56987	BBX	-0.0981662	3.6388	-0.808128	0.42572	0.564529	-6.21766
ENSOCUG00000001687	ENSG00000164808	23514	SPIDR	0.768545	3.47372	4.25544	0.000205437	0.00468308	0.557142
ENSOCUG00000001691	ENSG00000184743	25923	ATL3	1.19696	2.318	2.79387	0.00921699	0.0415642	-2.89262
ENSOCUG00000001692	ENSG00000165527	382	ARF6	-0.0715277	3.57246	-0.466958	0.644085	0.754043	-6.41099
ENSOCUG00000001693	N/A	nan	N/A	0.0618299	3.93677	0.419426	0.678054	0.780967	-6.47878
ENSOCUG00000001696	ENSG00000120675	29103	DNAJC15	-0.327681	3.83166	-2.08631	0.0460261	0.117294	-4.50847
ENSOCUG00000001697	ENSG00000152894	5796	PTPRK	0.508105	3.80848	3.06277	0.00475603	0.0278527	-2.4452
ENSOCUG00000001698	ENSG00000135341	6885	MAP3K7	0.0978657	4.11391	0.80991	0.424712	0.563579	-6.23654
ENSOCUG00000001699	ENSG00000128607	23008	KLHDC10	-0.307696	5.70221	-2.20641	0.0355867	0.0986177	-4.29568
ENSOCUG00000001704	ENSG00000206422	339291	LRRC30	-0.389437	4.2908	-1.76249	0.0887243	0.184824	-5.102
ENSOCUG00000001710	ENSG00000104738	4173	MCM4	0.803599	1.06363	2.15097	0.0401087	0.106779	-3.88418
ENSOCUG00000001711	ENSG00000067445	7216	TRO	1.7535	2.63278	6.84266	1.79572e-07	0.000122563	7.26017
ENSOCUG00000001712	ENSG00000115364	9801	MRPL19	-0.515211	4.11539	-3.17897	0.00354881	0.0234958	-2.17775
ENSOCUG00000001715	ENSG00000005436	6936	GCFC2	0.131353	0.954939	0.515861	0.609936	0.728862	-5.76978
ENSOCUG00000001716	ENSG00000158571	5207	PFKFB1	-1.1076	6.28121	-3.30792	0.00255332	0.0195552	-1.86964
ENSOCUG00000001718	ENSG00000135018	29979	UBQLN1	-0.387416	6.71127	-3.42027	0.00191016	0.016702	-1.58009
ENSOCUG00000001719	ENSG00000139734	81624	DIAPH3	2.47032	-1.30769	2.78513	0.00941347	0.0421679	-2.73903
ENSOCUG00000001723	ENSG00000091656	79776	ZFHX4	0.16578	4.21821	0.908952	0.371009	0.513701	-6.17717
ENSOCUG00000001725	ENSG00000113721	5159	PDGFRB	1.04944	6.0062	2.66637	0.0125048	0.0498043	-3.32334
ENSOCUG00000001726	ENSG00000085741	7481	WNT11	-0.378207	2.76355	-1.63918	0.112186	0.219163	-5.06776
ENSOCUG00000001727	ENSG00000173638	6573	SLC19A1	0.862212	1.20033	3.02769	0.00519154	0.0292658	-2.19242
ENSOCUG00000001729	ENSG00000136802	56262	LRRC8A	0.425672	4.05491	1.71781	0.0966957	0.196794	-5.15304
ENSOCUG00000001730	ENSG00000120451	399979	SNX19	-0.721653	5.76158	-3.99329	0.000418175	0.00683392	-0.171148
ENSOCUG00000001732	ENSG00000164168	55751	TMEM184C	-0.40527	3.5912	-3.09217	0.00441796	0.0266987	-2.36286
ENSOCUG00000001734	ENSG00000133424	9215	LARGE1	-0.548362	6.94668	-3.92768	0.000498956	0.00756713	-0.295099
ENSOCUG00000001735	ENSG00000131143	1327	COX4I1	-0.827233	9.4693	-4.29778	0.000183041	0.00446181	0.768266
ENSOCUG00000001736	ENSG00000164897	83590	TMUB1	-0.643061	4.19608	-3.64955	0.00104748	0.0116682	-1.0589
ENSOCUG00000001738	ENSG00000103494	23322	RPGRIP1L	0.309468	1.82753	1.32869	0.194506	0.324002	-5.28783
ENSOCUG00000001739	ENSG00000175161	253559	CADM2	-0.0529863	0.0573098	-0.165379	0.869815	0.916282	-5.72371
ENSOCUG00000001741	ENSG00000140718	79068	FTO	0.0343003	3.76625	0.234782	0.816059	0.88106	-6.51136
ENSOCUG00000001742	ENSG00000118412	9994	CASP8AP2	-0.061655	3.7183	-0.540027	0.593379	0.714284	-6.38295
ENSOCUG00000001748	ENSG00000133687	83857	TMTC1	0.0477297	1.15222	0.182066	0.856821	0.907421	-6.11132
ENSOCUG00000001750	ENSG00000110844	25766	PRPF40B	0.0747991	3.18592	0.460382	0.64874	0.757945	-6.33504
ENSOCUG00000001751	ENSG00000115963	390	RND3	0.508584	4.37871	1.48901	0.147483	0.26593	-5.47457
ENSOCUG00000001752	ENSG00000147257	2719	GPC3	3.17866	-0.571252	3.17754	0.00356169	0.0235209	-2.04099
ENSOCUG00000001753	ENSG00000039319	9765	ZFYVE16	-0.119715	6.43157	-0.59585	0.555985	0.683378	-6.33595
ENSOCUG00000001754	ENSG00000161791	91010	FMNL3	0.810531	2.91486	2.35581	0.0255943	0.0788348	-3.83102
ENSOCUG00000001757	ENSG00000130595	7140	TNNT3	-1.55203	12.7585	-2.62345	0.0138381	0.0532315	-3.00612
ENSOCUG00000001758	ENSG00000175354	5771	PTPN2	0.0470489	3.73244	0.325779	0.746975	0.833571	-6.43775
ENSOCUG00000001764	N/A	nan	N/A	-0.318607	4.73044	-2.11974	0.042877	0.111748	-4.4832
ENSOCUG00000001765	ENSG00000155011	27123	DKK2	0.898456	2.5324	1.68746	0.102446	0.205193	-4.96716
ENSOCUG00000001767	N/A	nan	N/A	-0.160475	3.01665	-1.14104	0.263364	0.403355	-5.79335
ENSOCUG00000001768	ENSG00000146729	2631	NIPSNAP2	-0.80844	9.11072	-3.45804	0.00173146	0.0157524	-1.32973
ENSOCUG00000001772	ENSG00000144136	6574	SLC20A1	0.50229	3.87283	2.66905	0.0124255	0.0495952	-3.33158
ENSOCUG00000001776	ENSG00000084093	5978	REST	0.0305151	3.47258	0.219988	0.827451	0.888536	-6.51624
ENSOCUG00000001777	ENSG00000108587	9527	GOSR1	-0.169705	3.15683	-1.24076	0.224827	0.359766	-5.70332
ENSOCUG00000001779	ENSG00000188706	51114	ZDHHC9	0.357919	2.92446	2.30443	0.0286998	0.0852981	-3.99915
ENSOCUG00000001781	ENSG00000046889	80243	PREX2	0.146204	2.83817	0.786242	0.438223	0.576441	-6.15196
ENSOCUG00000001782	ENSG00000106635	9275	BCL7B	-0.887498	6.69299	-3.96323	0.000453447	0.00713887	-0.221285
ENSOCUG00000001783	ENSG00000106638	26608	TBL2	0.163939	2.17264	0.839768	0.408037	0.54816	-5.93725
ENSOCUG00000001784	N/A	nan	N/A	-0.221825	6.1916	-1.79621	0.0830845	0.176627	-5.01557
ENSOCUG00000001786	ENSG00000171262	283742	FAM98B	-0.216456	3.79615	-1.68764	0.102411	0.205159	-5.16808
ENSOCUG00000001787	ENSG00000127616	6597	SMARCA4	0.152288	5.39518	1.44185	0.160258	0.281398	-5.55951
ENSOCUG00000001788	ENSG00000172575	10125	RASGRP1	-0.458444	2.47395	-1.8037	0.0818735	0.174683	-4.89852
ENSOCUG00000001789	ENSG00000166439	254225	RNF169	0.379151	2.45987	3.35905	0.00223824	0.0182351	-1.59204
ENSOCUG00000001790	ENSG00000157954	26100	WIPI2	0.0546383	4.71773	0.526522	0.602605	0.7225	-6.4577
ENSOCUG00000001798	ENSG00000114331	23527	ACAP2	0.51021	4.50749	2.47167	0.019685	0.0665905	-3.77234
ENSOCUG00000001799	ENSG00000079819	2037	EPB41L2	0.922906	4.90305	2.31789	0.0278549	0.0835144	-4.08698
ENSOCUG00000001801	ENSG00000128573	93986	FOXP2	0.901711	1.81276	3.79455	0.000712691	0.00926019	-0.460171
ENSOCUG00000001802	ENSG00000005243	51226	COPZ2	1.272	2.27866	3.65849	0.00102301	0.0115355	-0.829535
ENSOCUG00000001803	ENSG00000174842	11146	GLMN	-0.253429	2.18772	-1.19745	0.24101	0.378768	-5.53981
ENSOCUG00000001804	ENSG00000122484	79871	RPAP2	-0.1232	3.95567	-0.956509	0.34687	0.490463	-6.07918
ENSOCUG00000001806	ENSG00000173542	92597	MOB1B	0.442729	0.353701	2.06967	0.0476693	0.119928	-3.97069
ENSOCUG00000001807	ENSG00000067208	7813	EVI5	0.26995	3.25408	1.35286	0.186752	0.314451	-5.56309
ENSOCUG00000001808	ENSG00000064651	6558	SLC12A2	-0.137847	6.73156	-0.559498	0.580199	0.703232	-6.35495
ENSOCUG00000001810	ENSG00000128294	8459	TPST2	0.244628	4.10564	0.936488	0.356901	0.500136	-6.13768
ENSOCUG00000001812	ENSG00000143971	54465	ETAA1	0.285457	2.57103	1.81815	0.0795823	0.171351	-4.74266
ENSOCUG00000001814	ENSG00000061918	2983	GUCY1B1	-0.354125	4.62183	-1.41584	0.167673	0.290417	-5.60268
ENSOCUG00000001816	ENSG00000138193	51196	PLCE1	-0.770084	3.23139	-2.53246	0.0171129	0.0609644	-3.63196
ENSOCUG00000001817	ENSG00000112282	9439	MED23	0.14837	4.14561	0.980855	0.334929	0.478594	-6.10102
ENSOCUG00000001818	ENSG00000186432	3840	KPNA4	-0.964287	7.71586	-3.95789	0.000460012	0.00720313	-0.17738
ENSOCUG00000001819	ENSG00000164162	10393	ANAPC10	-0.285838	1.98864	-1.64414	0.11115	0.217666	-4.86608
ENSOCUG00000001820	ENSG00000183726	23585	TMEM50A	0.0930909	5.45125	0.976255	0.337164	0.480796	-6.11145
ENSOCUG00000001821	ENSG00000164163	6059	ABCE1	-0.0198853	6.01629	-0.145903	0.885026	0.926773	-6.55154
ENSOCUG00000001822	ENSG00000117245	57576	KIF17	-0.532734	-0.673074	-1.03832	0.307863	0.451142	-5.27077
ENSOCUG00000001823	ENSG00000187010	6007	RHD	-0.172071	0.419681	-0.477933	0.636348	0.74855	-5.72062
ENSOCUG00000001825	ENSG00000144369	165215	FAM171B	-0.168824	1.77318	-0.546813	0.588769	0.710134	-5.99187
ENSOCUG00000001826	ENSG00000102271	56062	KLHL4	0.136566	-0.109978	0.461011	0.648295	0.757748	-5.65246
ENSOCUG00000001827	ENSG00000204178	55219	MACO1	0.150817	5.48875	1.13441	0.266087	0.406345	-5.94659
ENSOCUG00000001828	ENSG00000100422	64781	CERK	0.561963	3.3418	2.05274	0.0493937	0.122775	-4.52044
ENSOCUG00000001829	ENSG00000196367	8295	TRRAP	0.218631	5.41052	1.34283	0.189939	0.318386	-5.69171
ENSOCUG00000001832	N/A	nan	N/A	0.120358	4.78706	1.01388	0.31918	0.461913	-6.08511
ENSOCUG00000001833	ENSG00000112186	10486	CAP2	-0.451091	9.07093	-1.78921	0.0842294	0.178227	-4.76044
ENSOCUG00000001834	ENSG00000122417	57489	ODF2L	0.220403	2.56261	1.16554	0.253475	0.393087	-5.6397
ENSOCUG00000001837	ENSG00000116350	6429	SRSF4	-0.0623398	4.72542	-0.55283	0.584697	0.706856	-6.44294
ENSOCUG00000001838	ENSG00000258289	91612	CHURC1	-0.371294	4.07616	-2.01639	0.0532839	0.129072	-4.65
ENSOCUG00000001839	ENSG00000073711	5523	PPP2R3A	-0.537383	7.75032	-2.49739	0.0185561	0.0643063	-3.56872
ENSOCUG00000001842	ENSG00000143995	4211	MEIS1	0.348458	2.71418	1.63934	0.112151	0.219147	-5.06804
ENSOCUG00000001843	ENSG00000174579	55167	MSL2	-0.590936	4.88934	-5.06569	2.21985e-05	0.00144702	2.62782
ENSOCUG00000001844	ENSG00000183010	5831	PYCR1	2.11561	-1.17973	3.29252	0.00265633	0.0201053	-1.68148
ENSOCUG00000001847	ENSG00000139644	7009	TMBIM6	-0.450277	7.4375	-1.9922	0.0560205	0.133571	-4.5626
ENSOCUG00000001849	ENSG00000091482	23676	SMPX	-0.319969	7.34834	-1.02015	0.316252	0.459231	-5.9582
ENSOCUG00000001851	ENSG00000167566	57701	NCKAP5L	0.148885	3.94639	0.730815	0.470866	0.607321	-6.27655
ENSOCUG00000001853	ENSG00000163406	6565	SLC15A2	3.08955	-1.44583	2.41214	0.022544	0.0726001	-3.25538
ENSOCUG00000001857	ENSG00000205189	65986	ZBTB10	0.235907	2.59723	1.50744	0.142718	0.260126	-5.28545
ENSOCUG00000001859	ENSG00000140876	283927	NUDT7	-0.102726	3.59456	-0.530564	0.599837	0.720115	-6.38809
ENSOCUG00000001861	ENSG00000114127	54464	XRN1	0.209214	5.92627	1.44764	0.158645	0.279382	-5.53144
ENSOCUG00000001864	ENSG00000103375	343	AQP8	3.75056	0.447616	0.906804	0.372125	0.514395	-4.91687
ENSOCUG00000001866	ENSG00000166509	10143	CLEC3A	1.07357	2.57764	1.14959	0.259882	0.399498	-5.65299
ENSOCUG00000001868	ENSG00000070061	8518	ELP1	-0.241018	5.52486	-1.02513	0.313934	0.457323	-6.06557
ENSOCUG00000001870	ENSG00000189320	389558	FAM180A	2.46524	-2.13809	3.35806	0.00224397	0.0182459	-1.83588
ENSOCUG00000001873	ENSG00000077044	8527	DGKD	0.361846	4.49251	2.03975	0.0507543	0.124983	-4.62382
ENSOCUG00000001874	ENSG00000175054	545	ATR	0.551035	2.55651	2.6535	0.0128915	0.0507395	-3.17006
ENSOCUG00000001875	ENSG00000106025	23554	TSPAN12	0.116977	2.80576	0.758198	0.454566	0.591557	-6.082
ENSOCUG00000001877	ENSG00000116560	6421	SFPQ	0.391134	5.43485	2.22288	0.0343349	0.0965554	-4.27774
ENSOCUG00000001879	ENSG00000104450	6674	SPAG1	0.325838	0.789569	0.963895	0.343218	0.486722	-5.45232
ENSOCUG00000001880	ENSG00000162385	4116	MAGOH	-0.266764	4.0455	-2.26762	0.0311307	0.0900996	-4.15269
ENSOCUG00000001881	ENSG00000071243	54556	ING3	0.534187	2.68721	4.24047	0.000213988	0.00477482	0.607645
ENSOCUG00000001882	ENSG00000119328	54942	ABITRAM	-0.195675	2.31254	-1.11461	0.274342	0.415451	-5.67296
ENSOCUG00000001884	ENSG00000085982	55230	USP40	0.0862298	4.77718	0.625883	0.536379	0.666126	-6.3984
ENSOCUG00000001885	ENSG00000104518	79792	GSDMD	0.757823	1.07964	2.45472	0.0204634	0.0682485	-3.32969
ENSOCUG00000001886	ENSG00000100364	23313	KIAA0930	-0.275951	3.90763	-1.85683	0.0737141	0.162544	-4.92354
ENSOCUG00000001887	ENSG00000106771	23731	TMEM245	0.277107	6.19532	0.583232	0.564331	0.689808	-6.3914
ENSOCUG00000001888	N/A	nan	N/A	-0.289035	4.6965	-1.51558	0.140655	0.257497	-5.47871
ENSOCUG00000001889	ENSG00000060138	8531	YBX3	-0.0395057	10.5691	-0.136317	0.89253	0.931717	-6.09005
ENSOCUG00000001891	ENSG00000186281	150763	GPAT2	-0.987474	-0.158788	-2.46237	0.0201084	0.067511	-3.16597
ENSOCUG00000001892	ENSG00000034677	25897	RNF19A	0.140374	5.76144	0.895672	0.377941	0.520443	-6.17357
ENSOCUG00000001894	ENSG00000106003	3955	LFNG	0.421466	2.21781	1.27496	0.212634	0.346127	-5.46512
ENSOCUG00000001897	ENSG00000169660	284004	HEXD	0.485791	3.38124	2.42604	0.0218442	0.0712163	-3.79719
ENSOCUG00000001902	ENSG00000121542	26984	SEC22A	0.00531596	3.28794	0.0390553	0.969119	0.980835	-6.45927
ENSOCUG00000001903	ENSG00000007171	4843	NOS2	-0.277831	0.970259	-1.11598	0.273766	0.414851	-5.31824
ENSOCUG00000001907	ENSG00000196187	9725	TMEM63A	0.375606	2.31917	2.01166	0.0538097	0.129993	-4.45976
ENSOCUG00000001908	ENSG00000197548	10533	ATG7	0.209378	2.71122	1.54673	0.132976	0.247293	-5.23471
ENSOCUG00000001910	ENSG00000150471	23284	ADGRL3	0.355626	-0.116227	0.711915	0.482313	0.616124	-5.55454
ENSOCUG00000001911	ENSG00000144560	9686	VGLL4	0.539156	2.33145	2.048	0.0498867	0.123683	-4.36484
ENSOCUG00000001912	ENSG00000164050	5364	PLXNB1	0.422555	2.85579	1.15684	0.256957	0.39642	-5.73665
ENSOCUG00000001913	ENSG00000166816	197257	LDHD	-0.629047	3.09228	-3.45187	0.00175953	0.0158788	-1.47223
ENSOCUG00000001914	ENSG00000276045	84876	ORAI1	-0.0696136	6.71403	-0.363452	0.718953	0.812982	-6.44131
ENSOCUG00000001915	ENSG00000143811	29920	PYCR2	0.125626	3.99097	0.784352	0.439314	0.577384	-6.26091
ENSOCUG00000001918	ENSG00000139714	283385	MORN3	-0.586574	-0.0550769	-1.51452	0.140922	0.257742	-4.58691
ENSOCUG00000001919	ENSG00000143751	163859	SDE2	-0.0515572	3.95475	-0.507362	0.61581	0.733146	-6.42601
ENSOCUG00000001920	ENSG00000167191	51704	GPRC5B	0.0973896	3.69839	0.562518	0.578167	0.701974	-6.41846
ENSOCUG00000001921	ENSG00000185261	285600	KIAA0825	-0.220279	1.74482	-1.2037	0.238623	0.376393	-5.51763
ENSOCUG00000001923	ENSG00000121966	7852	CXCR4	0.459582	2.93124	1.40618	0.170497	0.293835	-5.44715
ENSOCUG00000001924	ENSG00000184517	162239	ZFP1	0.0942787	1.45699	0.374576	0.710752	0.806381	-6.04342
ENSOCUG00000001925	ENSG00000109911	26610	ELP4	-0.406705	3.25124	-2.89802	0.00715341	0.0352745	-2.74224
ENSOCUG00000001931	ENSG00000164051	79714	CCDC51	0.107241	2.24697	0.731925	0.470199	0.606655	-6.03337
ENSOCUG00000001933	ENSG00000149177	5795	PTPRJ	0.381451	0.427057	1.03115	0.311152	0.454354	-5.44511
ENSOCUG00000001937	ENSG00000116584	9181	ARHGEF2	0.725332	4.11182	3.60062	0.00119182	0.0126932	-1.17503
ENSOCUG00000001938	ENSG00000160285	4047	LSS	0.274927	3.69725	1.27079	0.214092	0.34772	-5.76752
ENSOCUG00000001940	N/A	nan	N/A	0.166124	3.71399	1.29742	0.204904	0.33696	-5.71771
ENSOCUG00000001943	ENSG00000136636	51133	KCTD3	0.159411	5.3245	1.28928	0.207682	0.340309	-5.77258
ENSOCUG00000001949	ENSG00000137547	29088	MRPL15	-0.31046	4.79126	-2.65382	0.0128817	0.0507395	-3.40796
ENSOCUG00000001951	ENSG00000166896	91419	ATP23	-0.156395	1.61114	-0.892276	0.379728	0.522407	-5.71911
ENSOCUG00000001952	ENSG00000078237	57103	TIGAR	-0.95478	4.25077	-3.35883	0.00223955	0.0182351	-1.76394
ENSOCUG00000001955	ENSG00000111241	2251	FGF6	-2.04544	3.02745	-4.6295	7.37758e-05	0.00262307	1.57877
ENSOCUG00000001956	ENSG00000047621	57102	C12orf4	-0.220953	3.20309	-1.39706	0.173195	0.297427	-5.48724
ENSOCUG00000001957	ENSG00000122042	5412	UBL3	-0.236883	2.57431	-1.99858	0.0552869	0.132376	-4.50563
ENSOCUG00000001961	ENSG00000111247	10635	RAD51AP1	-0.92907	0.508991	-1.68329	0.103258	0.206356	-4.50193
ENSOCUG00000001963	ENSG00000079308	7145	TNS1	0.188448	6.75979	0.758464	0.454409	0.591486	-6.18488
ENSOCUG00000001964	ENSG00000011376	23395	LARS2	0.0962263	3.75938	0.864709	0.394429	0.535897	-6.17228
ENSOCUG00000001966	ENSG00000132781	4595	MUTYH	0.133849	-0.166487	0.476485	0.637367	0.749201	-5.54686
ENSOCUG00000001971	ENSG00000204217	659	BMPR2	-0.361935	5.33098	-2.96436	0.00607542	0.0321007	-2.70665
ENSOCUG00000001972	ENSG00000117862	51060	TXNDC12	0.256841	4.43597	2.07713	0.0469259	0.118779	-4.54418
ENSOCUG00000001975	ENSG00000104714	157697	ERICH1	0.579012	0.665482	1.80245	0.0820758	0.175028	-4.37939
ENSOCUG00000001979	ENSG00000167720	63826	SRR	-0.666646	4.48445	-3.9573	0.000460748	0.00720492	-0.28282
ENSOCUG00000001981	ENSG00000144580	9125	CNOT9	-0.201054	3.34947	-1.80088	0.0823286	0.17547	-4.93869
ENSOCUG00000001982	ENSG00000204120	26058	GIGYF2	0.155778	5.90254	1.46224	0.154631	0.274059	-5.51663
ENSOCUG00000001984	ENSG00000144791	8994	LIMD1	-0.103815	3.69639	-0.727532	0.472843	0.608827	-6.28986
ENSOCUG00000001985	ENSG00000165983	9317	PTER	-0.65953	3.56343	-3.93794	0.000485388	0.00742023	-0.296344
ENSOCUG00000001986	ENSG00000115556	84812	PLCD4	-0.178323	5.64734	-0.577654	0.56804	0.693057	-6.38654
ENSOCUG00000001990	ENSG00000135040	60560	NAA35	-0.0551178	5.19849	-0.444299	0.660187	0.767165	-6.49532
ENSOCUG00000001991	ENSG00000165985	389941	C1QL3	-0.566937	4.66736	-2.51367	0.0178727	0.0628703	-3.69958
ENSOCUG00000001992	ENSG00000147912	26267	FBXO10	0.479246	5.191	2.47086	0.0197217	0.066695	-3.77093
ENSOCUG00000001993	ENSG00000003096	90293	KLHL13	1.10282	2.65098	2.61155	0.0142306	0.054119	-3.26753
ENSOCUG00000001994	ENSG00000066557	55631	LRRC40	-0.49006	2.31876	-2.65363	0.0128873	0.0507395	-3.13766
ENSOCUG00000001996	N/A	nan	N/A	-0.149858	1.10083	-0.849457	0.402716	0.543276	-5.69441
ENSOCUG00000001998	N/A	nan	N/A	0.158715	3.49877	1.06685	0.295007	0.437685	-5.97563
ENSOCUG00000001999	ENSG00000135052	51280	GOLM1	1.01483	-0.0291426	2.2417	0.0329526	0.0937372	-3.55702
ENSOCUG00000002000	ENSG00000170624	6444	SGCD	-0.204931	4.98208	-1.21249	0.235294	0.372426	-5.8728
ENSOCUG00000002001	ENSG00000116754	9295	SRSF11	0.340105	3.73612	1.79649	0.0830398	0.176627	-4.9636
ENSOCUG00000002003	ENSG00000074582	617	BCS1L	-0.485319	4.94544	-3.37222	0.00216336	0.0178785	-1.75595
ENSOCUG00000002004	ENSG00000213923	1454	CSNK1E	-0.241696	4.77605	-2.13988	0.0410734	0.108404	-4.44623
ENSOCUG00000002006	ENSG00000100461	55147	RBM23	0.366174	4.54307	2.94431	0.00638375	0.033023	-2.75684
ENSOCUG00000002007	ENSG00000118454	81573	ANKRD13C	-0.350222	4.33804	-2.24723	0.0325556	0.0930805	-4.22439
ENSOCUG00000002008	ENSG00000163482	27148	STK36	0.494739	1.25678	2.08295	0.0463544	0.117975	-4.09785
ENSOCUG00000002009	ENSG00000116701	4688	NCF2	1.59561	0.330603	3.05046	0.00490469	0.0282848	-2.05929
ENSOCUG00000002011	ENSG00000162694	2135	EXTL2	-0.303019	2.02713	-1.37451	0.180009	0.305939	-5.32532
ENSOCUG00000002013	ENSG00000100462	10419	PRMT5	-0.505573	4.9113	-3.29963	0.00260828	0.0198322	-1.93159
ENSOCUG00000002014	ENSG00000105854	5445	PON2	1.00391	3.6574	5.45355	7.63458e-06	0.000777053	3.69832
ENSOCUG00000002017	ENSG00000168476	80346	REEP4	0.531465	-0.47983	1.64826	0.110298	0.216253	-4.44478
ENSOCUG00000002018	ENSG00000065060	54887	UHRF1BP1	-0.687672	4.90417	-6.13311	1.19598e-06	0.000338461	5.45927
ENSOCUG00000002021	ENSG00000143575	10456	HAX1	-0.505769	4.00105	-3.05213	0.00488428	0.028271	-2.47449
ENSOCUG00000002022	ENSG00000115839	22930	RAB3GAP1	0.0410791	6.02957	0.442126	0.66174	0.76797	-6.45975
ENSOCUG00000002023	ENSG00000064995	6882	TAF11	0.0765032	3.65644	0.522791	0.605166	0.724563	-6.38459
ENSOCUG00000002025	ENSG00000125304	9375	TM9SF2	0.324661	5.54141	1.8521	0.0744102	0.163457	-4.93757
ENSOCUG00000002026	ENSG00000112837	9096	TBX18	1.33559	1.40619	2.96734	0.00603083	0.0319824	-2.30884
ENSOCUG00000002027	ENSG00000105618	26121	PRPF31	-0.080499	4.82108	-0.826835	0.415209	0.555288	-6.25684
ENSOCUG00000002031	ENSG00000038002	175	AGA	0.454957	3.58529	1.92728	0.0639802	0.14677	-4.73536
ENSOCUG00000002033	ENSG00000042317	55812	SPATA7	-0.238434	2.01777	-0.853964	0.400256	0.541405	-5.82473
ENSOCUG00000002037	ENSG00000070778	11099	PTPN21	-0.497989	6.12943	-4.17863	0.00025319	0.00522733	0.323011
ENSOCUG00000002041	ENSG00000010256	7384	UQCRC1	-0.690853	8.6899	-3.20707	0.00330435	0.0226555	-1.9398
ENSOCUG00000002042	ENSG00000177694	254827	NAALADL2	1.33771	-1.0919	2.04473	0.0502285	0.124238	-3.82679
ENSOCUG00000002043	ENSG00000164022	9255	AIMP1	-0.168607	6.30788	-1.12898	0.268331	0.40918	-5.91463
ENSOCUG00000002050	ENSG00000113838	55171	TBCCD1	-0.0254504	2.36539	-0.123719	0.902407	0.938986	-6.27194
ENSOCUG00000002051	ENSG00000003509	55471	NDUFAF7	-0.476489	-0.81905	-0.82939	0.413786	0.554023	-5.65567
ENSOCUG00000002052	ENSG00000134569	4038	LRP4	-0.497329	5.06445	-1.34237	0.190088	0.318497	-5.7103
ENSOCUG00000002053	ENSG00000090520	51726	DNAJB11	-0.245018	4.67626	-1.75703	0.0896674	0.186353	-5.10624
ENSOCUG00000002054	ENSG00000043514	54802	TRIT1	-0.412716	2.65515	-2.28725	0.0298118	0.0873722	-3.94104
ENSOCUG00000002055	ENSG00000151612	152485	ZNF827	0.134573	3.88186	0.5032	0.618696	0.734698	-6.43117
ENSOCUG00000002059	ENSG00000156931	23355	VPS8	-0.219954	5.39311	-1.51195	0.141572	0.258767	-5.47516
ENSOCUG00000002060	ENSG00000184007	8073	PTP4A2	-0.502356	6.64621	-2.49915	0.0184813	0.0641839	-3.6699
ENSOCUG00000002062	ENSG00000197674	nan	OR51C1P	1.65942	-1.34423	3.24868	0.00297184	0.0213248	-1.75017
ENSOCUG00000002063	ENSG00000263001	2969	GTF2I	-0.15092	6.85347	-1.75479	0.0900566	0.186871	-5.03199
ENSOCUG00000002064	ENSG00000167332	81285	OR51E2	1.17492	2.12564	3.11711	0.00414939	0.0256677	-2.14121
ENSOCUG00000002065	ENSG00000198420	9747	TCAF1	0.641638	5.67266	2.4124	0.0225308	0.072598	-3.87914
ENSOCUG00000002066	ENSG00000149179	79096	C11orf49	-0.405236	3.4063	-2.90881	0.00696653	0.0347922	-2.74609
ENSOCUG00000002071	ENSG00000158669	137964	GPAT4	-0.360179	6.77599	-2.12366	0.0425198	0.111012	-4.40404
ENSOCUG00000002072	ENSG00000170379	285966	TCAF2	1.565	2.99829	5.91107	2.18448e-06	0.000453677	4.91605
ENSOCUG00000002073	ENSG00000149182	84364	ARFGAP2	-0.181007	6.32312	-1.3302	0.194013	0.323486	-5.66903
ENSOCUG00000002074	ENSG00000162244	6159	RPL29	-0.010876	8.27142	-0.103363	0.9184	0.948482	-6.35206
ENSOCUG00000002075	ENSG00000164086	1849	DUSP7	-1.06081	5.22691	-5.06364	2.23243e-05	0.00144709	2.62592
ENSOCUG00000002076	ENSG00000134574	1643	DDB2	0.296607	2.38171	1.32951	0.19424	0.323771	-5.43278
ENSOCUG00000002080	ENSG00000164087	25886	POC1A	0.503167	0.702395	1.59271	0.122274	0.233345	-4.69161
ENSOCUG00000002084	ENSG00000014123	23376	UFL1	-0.209807	5.26491	-1.49757	0.145255	0.263179	-5.50053
ENSOCUG00000002085	ENSG00000114120	55186	SLC25A36	-0.423965	2.95946	-1.77156	0.0871762	0.182602	-4.94791
ENSOCUG00000002086	ENSG00000171867	5621	PRNP	-0.0420714	3.90554	-0.24838	0.805624	0.874172	-6.52336
ENSOCUG00000002090	ENSG00000101265	9770	RASSF2	1.31251	0.70099	2.5103	0.0180123	0.0631196	-3.16686
ENSOCUG00000002093	ENSG00000167186	10229	COQ7	-0.515263	4.51332	-2.92813	0.00664337	0.0338354	-2.7927
ENSOCUG00000002094	ENSG00000132434	55915	LANCL2	0.392452	3.80571	3.38008	0.00211983	0.0177977	-1.6942
ENSOCUG00000002095	ENSG00000025434	10062	NR1H3	1.28992	2.60753	4.3552	0.000156482	0.00408932	0.886612
ENSOCUG00000002098	ENSG00000197948	89848	FCHSD1	1.15742	0.634697	2.98867	0.00572046	0.0310396	-2.19133
ENSOCUG00000002099	ENSG00000110514	8567	MADD	1.29515	3.93401	5.5306	6.17927e-06	0.000696098	3.88985
ENSOCUG00000002100	ENSG00000107679	59338	PLEKHA1	0.118355	4.45935	1.01915	0.316716	0.459494	-6.06989
ENSOCUG00000002102	ENSG00000121964	79712	GTDC1	-0.55659	4.0453	-3.64419	0.00106242	0.0117626	-1.04374
ENSOCUG00000002105	ENSG00000172493	4299	AFF1	-0.254453	4.59613	-1.47349	0.151595	0.270829	-5.53879
ENSOCUG00000002106	ENSG00000042088	55775	TDP1	1.10741	0.898693	3.42511	0.00188631	0.0165684	-1.26301
ENSOCUG00000002107	ENSG00000143933	805	CALM2	-0.242684	6.97813	-1.75992	0.0891676	0.185547	-5.00062
ENSOCUG00000002108	ENSG00000108515	2027	ENO3	-0.862552	11.6197	-1.82218	0.0789524	0.170528	-4.51806
ENSOCUG00000002109	N/A	nan	N/A	1.5162	3.5869	4.96077	2.96402e-05	0.0015931	2.40192
ENSOCUG00000002110	ENSG00000204590	2794	GNL1	-0.0463525	4.13424	-0.346714	0.731357	0.821959	-6.51455
ENSOCUG00000002114	ENSG00000132256	85363	TRIM5	-0.193776	2.55417	-0.472058	0.640485	0.751645	-6.14431
ENSOCUG00000002115	ENSG00000145332	57563	KLHL8	-0.0356635	3.83098	-0.215436	0.830964	0.890851	-6.51846
ENSOCUG00000002117	ENSG00000204576	80742	PRR3	0.347089	0.224615	1.44236	0.160115	0.281232	-4.81792
ENSOCUG00000002118	ENSG00000166073	11245	GPR176	1.18045	-1.09226	2.31688	0.0279174	0.083572	-3.39945
ENSOCUG00000002119	ENSG00000112303	8875	VNN2	1.10797	2.92358	3.45713	0.00173558	0.0157524	-1.42009
ENSOCUG00000002120	ENSG00000153815	80790	CMIP	1.50071	2.1491	4.41773	0.000131886	0.00375096	1.06837
ENSOCUG00000002121	ENSG00000204574	23	ABCF1	-0.242522	6.44075	-2.09826	0.0448779	0.11505	-4.45602
ENSOCUG00000002122	N/A	nan	N/A	-0.129438	4.3168	-1.12767	0.268878	0.409744	-5.94701
ENSOCUG00000002126	ENSG00000198860	116461	TSEN15	-0.141184	3.66112	-1.26362	0.216619	0.35045	-5.74284
ENSOCUG00000002127	ENSG00000048405	168850	ZNF800	0.162599	2.19471	0.723347	0.47537	0.610687	-5.9852
ENSOCUG00000002128	ENSG00000198483	148741	ANKRD35	0.255763	2.91281	1.08041	0.289029	0.431109	-5.84053
ENSOCUG00000002129	ENSG00000113328	900	CCNG1	-0.155937	8.72811	-0.671171	0.507523	0.640573	-6.07366
ENSOCUG00000002131	ENSG00000204264	5696	PSMB8	0.475443	2.02893	1.57558	0.126175	0.238321	-5.09622
ENSOCUG00000002132	ENSG00000204569	5514	PPP1R10	0.498798	3.76804	3.52155	0.00146687	0.0142666	-1.34741
ENSOCUG00000002134	ENSG00000142227	2014	EMP3	1.50524	1.92454	2.98734	0.00573926	0.0310767	-2.40859
ENSOCUG00000002135	ENSG00000168394	6890	TAP1	0.491735	2.42208	1.52135	0.139205	0.255609	-5.25289
ENSOCUG00000002137	ENSG00000169764	7360	UGP2	-0.859274	9.0694	-3.99091	0.000420861	0.00685755	-0.0265308
ENSOCUG00000002139	ENSG00000240065	5698	PSMB9	0.384168	0.79851	1.0616	0.297342	0.439903	-5.48957
ENSOCUG00000002140	ENSG00000276644	1602	DACH1	-0.312732	2.70336	-1.42263	0.165713	0.287867	-5.32403
ENSOCUG00000002143	ENSG00000143952	51542	VPS54	0.0172631	4.10591	0.119824	0.905465	0.940817	-6.55891
ENSOCUG00000002144	ENSG00000100580	283578	TMED8	0.0343064	-0.170454	0.150615	0.881342	0.924372	-5.7055
ENSOCUG00000002145	ENSG00000140992	5170	PDPK1	-0.211431	2.65029	-1.46844	0.152952	0.272487	-5.36659
ENSOCUG00000002147	ENSG00000100441	23351	KHNYN	0.517908	1.87057	2.01611	0.0533154	0.129094	-4.33935
ENSOCUG00000002148	ENSG00000110048	5007	OSBP	-0.258524	6.49521	-0.920751	0.36492	0.507815	-6.09799
ENSOCUG00000002149	ENSG00000204568	28973	MRPS18B	-0.675069	4.58483	-4.90169	3.48794e-05	0.00175564	2.19773
ENSOCUG00000002150	N/A	nan	N/A	-0.0529131	7.80881	-0.346241	0.731708	0.822038	-6.33163
ENSOCUG00000002151	ENSG00000100445	56948	SDR39U1	-0.676784	3.32365	-1.5728	0.126818	0.239075	-5.18693
ENSOCUG00000002152	ENSG00000123545	29078	NDUFAF4	-0.594515	2.0116	-3.93695	0.000486673	0.00743009	-0.121257
ENSOCUG00000002153	ENSG00000137343	79969	ATAT1	0.445128	1.94314	2.19869	0.036188	0.0994527	-3.99185
ENSOCUG00000002154	ENSG00000005700	25998	IBTK	-0.520943	6.98869	-2.78087	0.00951068	0.042378	-3.05874
ENSOCUG00000002155	ENSG00000196235	6829	SUPT5H	0.205414	6.48352	2.06399	0.0482422	0.120845	-4.50811
ENSOCUG00000002156	ENSG00000166889	219988	PATL1	-0.449192	4.8544	-3.58078	0.00125571	0.0131025	-1.2419
ENSOCUG00000002157	ENSG00000067141	4756	NEO1	0.289247	5.50906	1.78029	0.0857079	0.180517	-5.03939
ENSOCUG00000002158	ENSG00000106144	835	CASP2	-0.140282	2.58296	-0.852436	0.401089	0.541837	-6.03113
ENSOCUG00000002159	ENSG00000127947	5782	PTPN12	-0.00875053	3.94467	-0.0519913	0.958899	0.973357	-6.55576
ENSOCUG00000002160	ENSG00000204564	221545	C6orf136	-0.8759	4.50675	-4.31792	0.000173254	0.00429544	0.653463
ENSOCUG00000002163	ENSG00000204560	8449	DHX16	-0.649716	5.00615	-5.46917	7.31399e-06	0.000757716	3.70313
ENSOCUG00000002165	ENSG00000061936	6433	SFSWAP	-0.0188637	4.36612	-0.13884	0.890555	0.930408	-6.57704
ENSOCUG00000002166	ENSG00000105197	92609	TIMM50	-0.237974	5.06119	-1.53282	0.136363	0.251475	-5.45236
ENSOCUG00000002167	ENSG00000036549	26009	ZZZ3	0.033315	4.0462	0.296009	0.769373	0.849594	-6.51774
ENSOCUG00000002171	ENSG00000182400	122553	TRAPPC6B	-0.134361	1.9626	-0.867299	0.393032	0.534688	-5.82821
ENSOCUG00000002172	ENSG00000146112	170954	PPP1R18	0.803127	1.39504	2.19935	0.0361363	0.099429	-3.83021
ENSOCUG00000002173	ENSG00000068976	5837	PYGM	-0.611167	12.926	-1.32364	0.196157	0.326263	-5.08954
ENSOCUG00000002174	N/A	nan	N/A	-0.822589	-0.767805	-1.14754	0.260713	0.400457	-4.84916
ENSOCUG00000002176	ENSG00000100941	5411	PNN	-0.219758	5.3791	-1.15253	0.258691	0.398089	-5.93517
ENSOCUG00000002177	ENSG00000183569	253190	SERHL2	-0.428621	2.07827	-1.41251	0.168642	0.291834	-5.28154
ENSOCUG00000002179	ENSG00000067221	9399	STOML1	0.21019	2.55683	1.33421	0.192714	0.321735	-5.46315
ENSOCUG00000002180	ENSG00000151208	9231	DLG5	0.389747	2.91495	1.91287	0.0658747	0.149754	-4.68596
ENSOCUG00000002181	ENSG00000137337	9656	MDC1	0.0571066	4.55943	0.361686	0.720258	0.813982	-6.52965
ENSOCUG00000002182	ENSG00000198932	9737	GPRASP1	0.501338	0.826936	1.88344	0.0698971	0.156325	-4.34553
ENSOCUG00000002183	ENSG00000140464	5371	PML	0.628846	2.30787	3.36416	0.00220893	0.0180877	-1.56865
ENSOCUG00000002186	ENSG00000163138	133015	PACRGL	0.946556	-1.02157	1.07704	0.290507	0.432592	-4.97519
ENSOCUG00000002187	ENSG00000196230	203068	TUBB	0.632964	6.85334	2.10883	0.0438832	0.113406	-4.38838
ENSOCUG00000002188	ENSG00000182511	2242	FES	-0.564345	8.06047	-1.85126	0.0745348	0.163669	-4.74712
ENSOCUG00000002189	ENSG00000185774	80333	KCNIP4	0.500131	0.218998	1.40824	0.16989	0.293163	-4.82068
ENSOCUG00000002190	ENSG00000187098	4286	MITF	-0.406963	4.3899	-3.23614	0.0030685	0.0217362	-2.08048
ENSOCUG00000002192	ENSG00000197121	80055	PGAP1	0.0459352	0.0592973	0.194184	0.847411	0.901691	-5.79029
ENSOCUG00000002193	ENSG00000102900	9688	NUP93	0.120988	4.24592	0.802507	0.428911	0.567787	-6.24939
ENSOCUG00000002194	ENSG00000141252	55275	VPS53	0.633221	4.54278	4.97594	2.84267e-05	0.00159094	2.40031
ENSOCUG00000002197	ENSG00000105855	3696	ITGB8	-0.558404	2.72147	-0.942658	0.35379	0.497458	-6.01541
ENSOCUG00000002198	ENSG00000138399	79675	FASTKD1	-0.874458	3.63839	-4.33136	0.000167013	0.00419545	0.743166
ENSOCUG00000002200	ENSG00000184508	374659	HDDC3	0.0530568	3.34419	0.410494	0.684518	0.786226	-6.38909
ENSOCUG00000002202	ENSG00000167695	79850	TLCD3A	0.657666	-0.0174158	1.74424	0.0919093	0.189654	-4.42975
ENSOCUG00000002203	ENSG00000105894	5764	PTN	4.24692	-0.885685	1.66261	0.107366	0.212299	-4.25591
ENSOCUG00000002205	ENSG00000179409	50628	GEMIN4	-0.343357	4.60837	-2.24378	0.0328027	0.0934699	-4.24809
ENSOCUG00000002206	ENSG00000166938	115752	DIS3L	0.125638	0.487919	0.412309	0.683202	0.785109	-5.75061
ENSOCUG00000002207	ENSG00000183155	5877	RABIF	0.113581	-0.117673	0.425319	0.673803	0.777847	-5.67161
ENSOCUG00000002210	ENSG00000133142	79921	TCEAL4	0.235437	2.7831	1.27479	0.212693	0.346174	-5.59737
ENSOCUG00000002212	ENSG00000075131	54962	TIPIN	-0.0298319	3.45014	-0.113835	0.910168	0.943507	-6.47158
ENSOCUG00000002214	N/A	nan	N/A	0.165376	5.36087	1.58575	0.123845	0.235338	-5.36774
ENSOCUG00000002216	ENSG00000136869	7099	TLR4	0.473045	1.90033	1.09353	0.283331	0.42485	-5.64389
ENSOCUG00000002217	ENSG00000120805	400	ARL1	-0.443768	4.09091	-3.91447	0.000516989	0.00770042	-0.380146
ENSOCUG00000002218	ENSG00000131697	261734	NPHP4	-0.0321852	0.986366	-0.118179	0.906756	0.941484	-6.04571
ENSOCUG00000002219	ENSG00000171861	55178	MRM3	-0.404182	4.10866	-2.55194	0.0163567	0.0591901	-3.59129
ENSOCUG00000002220	ENSG00000135124	5025	P2RX4	1.46196	1.74322	3.31734	0.00249223	0.0193556	-1.58527
ENSOCUG00000002223	ENSG00000103199	26048	ZNF500	0.183611	1.74918	1.16283	0.254558	0.394256	-5.54044
ENSOCUG00000002224	ENSG00000164332	134510	UBLCP1	0.000661496	4.07688	0.00468364	0.996296	0.997758	-6.54891
ENSOCUG00000002225	N/A	nan	N/A	-0.051486	4.85281	-0.226163	0.822691	0.885253	-6.57055
ENSOCUG00000002226	ENSG00000198825	22876	INPP5F	-0.236093	3.66628	-1.39957	0.172449	0.29639	-5.55895
ENSOCUG00000002230	ENSG00000084207	2950	GSTP1	0.406021	6.50364	2.27664	0.0305184	0.0888371	-4.12822
ENSOCUG00000002231	ENSG00000147852	7436	VLDLR	-1.1598	7.69157	-3.13201	0.00399647	0.0251743	-2.16033
ENSOCUG00000002235	ENSG00000197771	79892	MCMBP	-0.211013	3.99541	-2.22208	0.0343948	0.0967005	-4.27295
ENSOCUG00000002236	ENSG00000166398	9710	GARRE1	0.180172	5.40031	1.88829	0.06922	0.15514	-4.882
ENSOCUG00000002238	ENSG00000105058	26017	FAM32A	-0.0471593	3.62775	-0.282095	0.779912	0.85678	-6.49619
ENSOCUG00000002240	ENSG00000076242	4292	MLH1	0.411969	2.58629	2.51061	0.0179994	0.0631032	-3.48178
ENSOCUG00000002241	ENSG00000143093	85369	STRIP1	0.073702	3.92479	0.65262	0.519238	0.650899	-6.34721
ENSOCUG00000002242	ENSG00000112877	55722	CEP72	0.821019	0.308122	3.15844	0.00373822	0.0241199	-1.82872
ENSOCUG00000002243	ENSG00000111962	10090	UST	0.987846	3.01819	3.86706	0.000587097	0.00828721	-0.403362
ENSOCUG00000002244	ENSG00000078053	273	AMPH	1.47022	0.335988	2.54051	0.0167966	0.0603004	-3.07453
ENSOCUG00000002245	ENSG00000147650	29967	LRP12	-0.0311691	3.83253	-0.168902	0.867068	0.914599	-6.54319
ENSOCUG00000002246	ENSG00000169762	202018	TAPT1	-0.289032	6.43412	-1.73746	0.0931176	0.191738	-5.09417
ENSOCUG00000002248	ENSG00000163161	2071	ERCC3	-0.0127194	5.41869	-0.16797	0.867795	0.91495	-6.57475
ENSOCUG00000002249	ENSG00000100612	51635	DHRS7	0.116381	5.97756	0.563881	0.577252	0.701266	-6.41053
ENSOCUG00000002250	ENSG00000131067	2686	GGT7	0.94707	1.83797	3.69214	0.000935812	0.0108648	-0.68802
ENSOCUG00000002251	ENSG00000198771	92241	RCSD1	-0.678705	7.10237	-2.24864	0.0324552	0.0928676	-4.12688
ENSOCUG00000002253	ENSG00000102879	11151	CORO1A	1.60011	0.567822	2.6505	0.0129832	0.0509275	-2.916
ENSOCUG00000002254	ENSG00000107554	23268	DNMBP	-0.0203804	4.36605	-0.173486	0.863498	0.911645	-6.568
ENSOCUG00000002256	ENSG00000130783	84660	CCDC62	-0.427915	0.262271	-1.51883	0.139838	0.256528	-4.7049
ENSOCUG00000002258	ENSG00000169967	10746	MAP3K2	-0.130649	1.72226	-0.70134	0.488787	0.62234	-6.00488
ENSOCUG00000002259	ENSG00000197965	9019	MPZL1	0.740187	3.52935	2.19934	0.0361365	0.099429	-4.25477
ENSOCUG00000002260	ENSG00000131069	55902	ACSS2	0.431877	6.25975	1.8341	0.0771144	0.167652	-4.92794
ENSOCUG00000002261	ENSG00000120054	1369	CPN1	-0.0885154	-0.309515	-0.224883	0.823677	0.885985	-5.50497
ENSOCUG00000002263	ENSG00000129933	23383	MAU2	-0.00246989	4.4525	-0.0172911	0.986325	0.991138	-6.59788
ENSOCUG00000002264	ENSG00000143199	55811	ADCY10	-0.767804	5.3935	-3.55993	0.00132646	0.0135874	-1.29152
ENSOCUG00000002267	ENSG00000100983	2937	GSS	0.525944	3.70566	2.73632	0.0105854	0.044842	-3.16763
ENSOCUG00000002269	ENSG00000108384	5889	RAD51C	-0.118476	0.92091	-0.519623	0.607345	0.726718	-5.78745
ENSOCUG00000002271	ENSG00000102317	5935	RBM3	1.32605	3.54605	4.94023	3.13656e-05	0.00165425	2.33699
ENSOCUG00000002272	ENSG00000078814	57644	MYH7B	-0.703995	6.74754	-0.920282	0.365161	0.508029	-6.10731
ENSOCUG00000002274	N/A	nan	N/A	0.839349	0.89444	2.30291	0.0287964	0.085439	-3.55047
ENSOCUG00000002278	ENSG00000087157	9489	PGS1	0.0803643	3.14958	0.588895	0.560577	0.687007	-6.29852
ENSOCUG00000002279	ENSG00000171729	55092	TMEM51	0.508129	0.474434	1.49613	0.145628	0.26373	-4.81561
ENSOCUG00000002281	ENSG00000155016	113612	CYP2U1	-0.807695	-0.566281	-2.5171	0.0177317	0.0625542	-3.07448
ENSOCUG00000002287	ENSG00000142694	55194	EVA1B	0.625036	0.228816	1.2974	0.204911	0.33696	-4.98803
ENSOCUG00000002289	ENSG00000167397	79001	VKORC1	1.12825	2.17555	2.85402	0.00796536	0.0378779	-2.72404
ENSOCUG00000002290	ENSG00000103507	10295	BCKDK	-0.404381	6.13931	-2.88915	0.00731057	0.0357608	-2.84762
ENSOCUG00000002292	ENSG00000141556	6904	TBCD	-0.0659347	5.55194	-0.656817	0.516575	0.648752	-6.35753
ENSOCUG00000002295	ENSG00000196531	4666	NACA	0.367847	4.46238	2.96749	0.00602855	0.0319824	-2.6813
ENSOCUG00000002296	ENSG00000137878	145781	GCOM1	-0.882474	6.10328	-4.85148	4.00536e-05	0.00190962	2.07362
ENSOCUG00000002298	ENSG00000139719	65082	VPS33A	-0.108532	4.9971	-1.01277	0.319704	0.462418	-6.08797
ENSOCUG00000002299	ENSG00000154380	55740	ENAH	-0.490174	4.95912	-2.12731	0.0421908	0.110456	-4.46984
ENSOCUG00000002300	ENSG00000103510	84148	KAT8	-0.103642	4.1953	-0.858205	0.39795	0.538913	-6.21399
ENSOCUG00000002301	ENSG00000100814	57820	CCNB1IP1	-0.42935	2.01767	-1.36397	0.183267	0.309707	-5.34984
ENSOCUG00000002302	ENSG00000171467	24149	ZNF318	-0.258865	4.51225	-2.61592	0.0140852	0.0537955	-3.48826
ENSOCUG00000002303	ENSG00000129484	10038	PARP2	-0.173638	3.62987	-0.93789	0.356192	0.499608	-6.08507
ENSOCUG00000002304	ENSG00000130779	6249	CLIP1	-0.514475	8.22862	-2.37842	0.0243275	0.0762863	-3.77089
ENSOCUG00000002309	ENSG00000002919	29916	SNX11	-0.119194	2.46211	-0.858805	0.397624	0.538598	-5.96853
ENSOCUG00000002310	ENSG00000118503	7128	TNFAIP3	0.647453	3.14962	2.74363	0.0104015	0.0443749	-3.10087
ENSOCUG00000002312	ENSG00000129566	7011	TEP1	0.793824	3.63929	3.64597	0.00105744	0.0117251	-1.03723
ENSOCUG00000002315	ENSG00000182541	3985	LIMK2	1.01068	1.66158	3.78621	0.000728717	0.00935321	-0.475109
ENSOCUG00000002316	ENSG00000005175	79657	RPAP3	-0.320333	5.74186	-1.63691	0.112662	0.219692	-5.28788
ENSOCUG00000002318	ENSG00000163545	81788	NUAK2	2.89812	-1.57901	4.36891	0.000150726	0.00402039	-0.224282
ENSOCUG00000002320	ENSG00000100100	113791	PIK3IP1	-0.272383	5.70511	-0.908633	0.371174	0.513846	-6.1587
ENSOCUG00000002322	ENSG00000103671	9325	TRIP4	-0.0173749	4.27339	-0.146336	0.884688	0.926614	-6.56533
ENSOCUG00000002323	ENSG00000100105	23598	PATZ1	-0.160612	4.18193	-1.18056	0.24755	0.385961	-5.89415
ENSOCUG00000002324	ENSG00000070047	57661	PHRF1	-0.212517	5.9428	-1.9087	0.0664319	0.150578	-4.82375
ENSOCUG00000002325	ENSG00000180357	23060	ZNF609	-0.287252	3.72952	-2.00032	0.0550889	0.132093	-4.66809
ENSOCUG00000002326	ENSG00000108395	4591	TRIM37	-0.0255527	2.28034	-0.119596	0.905643	0.940835	-6.27459
ENSOCUG00000002332	ENSG00000115459	84173	ELMOD3	-0.692023	5.08384	-5.18153	1.6134e-05	0.00120776	2.93691
ENSOCUG00000002334	ENSG00000182628	348235	SKA2	0.0312681	4.23952	0.248341	0.805654	0.874172	-6.54118
ENSOCUG00000002336	ENSG00000109743	683	BST1	0.774191	3.07747	1.6288	0.114377	0.221963	-5.18694
ENSOCUG00000002339	ENSG00000185507	3665	IRF7	1.33442	1.8944	1.9396	0.0623984	0.144254	-4.33181
ENSOCUG00000002341	ENSG00000042493	822	CAPG	1.85039	2.47174	2.79929	0.00909708	0.0412157	-2.82968
ENSOCUG00000002344	ENSG00000012171	7869	SEMA3B	0.220326	3.65536	1.00187	0.32485	0.467763	-6.05515
ENSOCUG00000002346	ENSG00000180198	1104	RCC1	-0.391824	1.77095	-2.75007	0.0102421	0.0441493	-2.88616
ENSOCUG00000002350	ENSG00000167447	55181	SMG8	-0.034452	3.82823	-0.258635	0.797778	0.869084	-6.49975
ENSOCUG00000002352	ENSG00000158773	7391	USF1	-0.00544746	4.58532	-0.0616713	0.951256	0.968535	-6.59393
ENSOCUG00000002353	N/A	nan	N/A	-0.528968	3.79074	-3.79309	0.000715467	0.00927252	-0.663443
ENSOCUG00000002357	ENSG00000179564	132228	LSMEM2	-0.522315	1.88678	-2.42952	0.0216725	0.0708355	-3.60084
ENSOCUG00000002358	ENSG00000186517	257106	ARHGAP30	1.04839	0.942929	1.58332	0.1244	0.236074	-4.84442
ENSOCUG00000002359	N/A	nan	N/A	-0.420191	3.68853	-3.63842	0.00107873	0.0118752	-1.07216
ENSOCUG00000002360	N/A	nan	N/A	-0.680183	6.18556	-3.53143	0.0014294	0.0140316	-1.32201
ENSOCUG00000002361	ENSG00000168906	4144	MAT2A	-0.181934	5.61749	-1.03628	0.308799	0.451827	-6.04615
ENSOCUG00000002362	N/A	nan	N/A	-0.224509	3.58106	-1.83789	0.0765389	0.166942	-4.88711
ENSOCUG00000002363	ENSG00000163510	57703	CWC22	0.0567486	2.39786	0.339038	0.73707	0.825664	-6.26923
ENSOCUG00000002368	ENSG00000115486	2677	GGCX	0.576936	3.71152	3.09941	0.0043384	0.0264244	-2.35438
ENSOCUG00000002372	ENSG00000164040	10424	PGRMC2	0.120708	6.47702	1.07794	0.290113	0.432246	-5.96946
ENSOCUG00000002375	ENSG00000118640	8673	VAMP8	-0.0668129	3.43893	-0.393443	0.696924	0.79622	-6.42935
ENSOCUG00000002376	ENSG00000213397	55559	HAUS7	-0.840587	1.13825	-3.84747	0.000618707	0.00856955	-0.285394
ENSOCUG00000002378	ENSG00000143256	5202	PFDN2	-0.240962	5.12506	-1.81228	0.0805057	0.172759	-5.02007
ENSOCUG00000002379	ENSG00000142733	9064	MAP3K6	0.781857	1.62099	3.50446	0.00153395	0.0147017	-1.12528
ENSOCUG00000002380	ENSG00000158793	4817	NIT1	0.24683	4.81537	2.03632	0.0511191	0.125558	-4.63177
ENSOCUG00000002382	N/A	nan	N/A	-0.305089	0.00749774	-0.932117	0.359116	0.502451	-5.34381
ENSOCUG00000002383	ENSG00000139679	10161	LPAR6	1.07958	0.971358	2.38601	0.0239151	0.0754657	-3.46803
ENSOCUG00000002384	ENSG00000170485	4862	NPAS2	0.865113	0.829868	2.11662	0.0431623	0.112214	-3.98984
ENSOCUG00000002386	ENSG00000145220	55646	LYAR	-0.144402	3.17121	-0.844045	0.405683	0.546136	-6.05605
ENSOCUG00000002387	ENSG00000158796	9191	DEDD	-0.183507	3.77056	-1.77383	0.0867925	0.182206	-5.03479
ENSOCUG00000002389	ENSG00000143222	51506	UFC1	0.237716	4.70852	1.76462	0.0883584	0.184237	-5.09562
ENSOCUG00000002390	ENSG00000134744	23318	TUT4	-0.432456	6.12028	-2.32828	0.0272184	0.0823077	-4.03481
ENSOCUG00000002391	ENSG00000167965	64223	MLST8	-0.595382	6.63725	-2.10359	0.0443733	0.114287	-4.43347
ENSOCUG00000002392	N/A	nan	N/A	0.0386799	5.69521	0.248873	0.805246	0.87402	-6.54134
ENSOCUG00000002393	ENSG00000262919	92002	CCNQ	0.166779	1.50945	0.872225	0.390385	0.53221	-5.7291
ENSOCUG00000002394	ENSG00000158195	10163	WASF2	0.54483	5.2853	2.30497	0.0286653	0.0852393	-4.10959
ENSOCUG00000002395	ENSG00000143258	27005	USP21	-0.202207	4.27804	-1.65666	0.108573	0.213884	-5.25716
ENSOCUG00000002396	ENSG00000118762	5311	PKD2	0.824827	4.82645	2.2088	0.0354027	0.0983426	-4.30026
ENSOCUG00000002397	ENSG00000110344	9354	UBE4A	0.595546	6.42938	3.08164	0.00453639	0.0270966	-2.37957
ENSOCUG00000002398	ENSG00000204634	11138	TBC1D8	1.08101	4.37673	6.76057	2.23049e-07	0.000129402	7.08867
ENSOCUG00000002399	ENSG00000130822	139728	PNCK	-1.7609	0.673792	-2.52597	0.0173717	0.0615838	-3.07632
ENSOCUG00000002403	ENSG00000143224	5498	PPOX	0.166972	3.13922	0.965703	0.342328	0.485638	-5.97946
ENSOCUG00000002406	ENSG00000061987	23041	MON2	0.0134837	4.50319	0.113924	0.910098	0.943507	-6.59008
ENSOCUG00000002407	ENSG00000197614	8076	MFAP5	0.878831	6.80776	1.5415	0.134242	0.248949	-5.30698
ENSOCUG00000002409	ENSG00000129158	26297	SERGEF	-0.158478	3.21766	-0.831581	0.412568	0.552903	-6.16642
ENSOCUG00000002410	ENSG00000060971	30	ACAA1	0.146265	3.87663	0.935385	0.357459	0.500778	-6.104
ENSOCUG00000002411	ENSG00000051825	10198	MPHOSPH9	0.0485611	1.39154	0.221078	0.82661	0.888109	-6.06554
ENSOCUG00000002414	ENSG00000153317	50807	ASAP1	0.811807	2.74529	2.73086	0.0107247	0.0452339	-3.05563
ENSOCUG00000002417	ENSG00000172936	4615	MYD88	0.886601	1.18546	2.47044	0.0197407	0.0667157	-3.33501
ENSOCUG00000002418	ENSG00000166788	113174	SAAL1	-0.131869	2.25355	-0.641275	0.526475	0.657272	-6.07942
ENSOCUG00000002419	ENSG00000105953	4967	OGDH	-0.467704	9.28968	-2.60113	0.0145827	0.0549897	-3.22153
ENSOCUG00000002421	ENSG00000135632	10322	SMYD5	-0.239507	4.67411	-2.61958	0.0139646	0.0534581	-3.4821
ENSOCUG00000002424	N/A	nan	N/A	4.50219	-0.0369283	1.48873	0.147557	0.265978	-4.53488
ENSOCUG00000002425	ENSG00000198626	6262	RYR2	0.68606	0.685928	1.83525	0.0769401	0.167417	-4.42278
ENSOCUG00000002426	ENSG00000168824	27065	NSG1	-0.268746	-0.181429	-0.743094	0.463515	0.600231	-5.48451
ENSOCUG00000002428	ENSG00000135617	84279	PRADC1	-0.412638	2.47173	-2.92945	0.00662182	0.0338025	-2.5892
ENSOCUG00000002429	ENSG00000135624	10574	CCT7	0.0286162	7.40627	0.243656	0.809245	0.875984	-6.4236
ENSOCUG00000002431	ENSG00000116396	3749	KCNC4	-0.643861	5.67945	-1.81442	0.0801686	0.172227	-4.98352
ENSOCUG00000002432	ENSG00000134901	79070	POGLUT2	0.529343	3.92198	2.24331	0.0328361	0.0935423	-4.18526
ENSOCUG00000002434	ENSG00000162775	64783	RBM15	-0.590688	3.77111	-4.74616	5.35273e-05	0.00218308	1.79762
ENSOCUG00000002435	ENSG00000086506	3049	HBQ1	0.551162	-0.156026	1.04282	0.30581	0.448983	-5.18796
ENSOCUG00000002436	ENSG00000151287	93081	TEX30	-0.332815	2.86539	-2.10991	0.0437822	0.113267	-4.25075
ENSOCUG00000002437	ENSG00000160917	10898	CPSF4	0.0910639	2.10413	0.654999	0.517728	0.649426	-6.06866
ENSOCUG00000002438	ENSG00000122741	79269	DCAF10	-0.171957	3.40667	-1.72069	0.0961643	0.196061	-5.08371
ENSOCUG00000002439	ENSG00000115170	90	ACVR1	0.473315	4.50543	2.23444	0.0334795	0.0946816	-4.25833
ENSOCUG00000002441	ENSG00000139697	55206	SBNO1	-0.338648	5.70503	-3.55717	0.00133609	0.0136188	-1.28338
ENSOCUG00000002442	ENSG00000146576	79034	C7orf26	-0.170143	3.9259	-1.41058	0.169207	0.29236	-5.59286
ENSOCUG00000002444	ENSG00000160908	84124	ZNF394	0.518699	0.363659	2.25161	0.0322445	0.0924697	-3.60224
ENSOCUG00000002445	ENSG00000127483	50809	HP1BP3	-0.0509589	6.71786	-0.590613	0.559441	0.686172	-6.34547
ENSOCUG00000002447	ENSG00000196652	23660	ZKSCAN5	-0.597482	4.31649	-4.07641	0.000334071	0.00594349	0.0311605
ENSOCUG00000002448	ENSG00000115419	2744	GLS	0.0515612	5.0149	0.319151	0.751942	0.836675	-6.54325
ENSOCUG00000002449	N/A	nan	N/A	-0.539092	4.44653	-3.63283	0.00109479	0.0119613	-1.11041
ENSOCUG00000002451	ENSG00000075151	8672	EIF4G3	-0.965903	7.89532	-3.44082	0.00181087	0.0160986	-1.4319
ENSOCUG00000002455	ENSG00000115415	6772	STAT1	0.582829	6.8079	2.7968	0.00915202	0.0413355	-2.9938
ENSOCUG00000002456	ENSG00000117640	56181	MTFR1L	-0.624252	6.6216	-4.98597	2.76515e-05	0.00159094	2.45255
ENSOCUG00000002458	ENSG00000127423	79000	AUNIP	0.23038	2.39954	1.39977	0.172388	0.29639	-5.45035
ENSOCUG00000002461	ENSG00000104412	9694	EMC2	-0.158763	5.92589	-1.03689	0.308519	0.451647	-6.03772
ENSOCUG00000002462	ENSG00000155886	25769	SLC24A2	-1.6038	1.0308	-4.55978	8.93473e-05	0.00301621	1.45591
ENSOCUG00000002463	ENSG00000049656	81037	CLPTM1L	0.144927	4.26119	0.948434	0.350893	0.494704	-6.13355
ENSOCUG00000002464	N/A	nan	N/A	-0.445955	3.06445	-3.09335	0.00440496	0.0266738	-2.30236
ENSOCUG00000002468	ENSG00000138182	9585	KIF20B	0.51791	0.0617225	1.13598	0.265439	0.405942	-5.06105
ENSOCUG00000002470	ENSG00000067082	1316	KLF6	0.902846	3.38721	5.92059	2.12865e-06	0.000453677	4.93035
ENSOCUG00000002473	ENSG00000185585	169611	OLFML2A	1.00213	5.45148	4.75605	5.209e-05	0.00216566	1.82095
ENSOCUG00000002476	ENSG00000136152	83548	COG3	-0.00919153	3.31764	-0.0676309	0.946552	0.965709	-6.49893
ENSOCUG00000002478	ENSG00000196507	85012	TCEAL3	0.367446	-1.04929	0.752152	0.458136	0.594736	-5.25868
ENSOCUG00000002480	N/A	nan	N/A	2.01666	2.75109	2.0775	0.0468898	0.118764	-4.35346
ENSOCUG00000002483	ENSG00000197885	28512	NKIRAS1	-0.471269	1.66611	-1.08634	0.286442	0.428243	-5.53004
ENSOCUG00000002484	ENSG00000103248	64779	MTHFSD	-0.112254	3.40123	-0.50868	0.614897	0.73236	-6.35167
ENSOCUG00000002485	ENSG00000179344	3119	HLA-DQB1	2.08509	2.17418	2.39039	0.0236803	0.074908	-3.65499
ENSOCUG00000002486	ENSG00000206384	131873	COL6A6	2.61291	1.85421	2.62607	0.013753	0.0530612	-3.10122
ENSOCUG00000002489	ENSG00000204267	6891	TAP2	0.352143	1.97742	1.43418	0.162419	0.283903	-5.29454
ENSOCUG00000002492	ENSG00000135218	948	CD36	0.802351	7.42759	3.31941	0.00247899	0.0192928	-1.76868
ENSOCUG00000002494	ENSG00000165355	254170	FBXO33	-0.00084915	1.86012	-0.00508593	0.995978	0.997611	-6.21528
ENSOCUG00000002495	ENSG00000196455	30849	PIK3R4	0.0872153	4.94121	0.853681	0.40041	0.541424	-6.23238
ENSOCUG00000002497	ENSG00000138767	246175	CNOT6L	-0.00311116	2.49258	-0.0160626	0.987297	0.991827	-6.36311
ENSOCUG00000002498	ENSG00000140995	54849	DEF8	-0.110199	2.79904	-0.903284	0.373957	0.516268	-6.03583
ENSOCUG00000002500	ENSG00000231213	389158	PLSCR5	-2.20767	0.686355	-2.54693	0.016548	0.0596849	-3.02585
ENSOCUG00000002503	N/A	nan	N/A	-0.146945	1.91165	-0.904799	0.373168	0.515521	-5.77749
ENSOCUG00000002504	ENSG00000186153	51741	WWOX	0.560057	0.590047	1.82684	0.0782291	0.169504	-4.33026
ENSOCUG00000002505	ENSG00000091164	9352	TXNL1	-0.4098	6.33059	-3.16511	0.00367563	0.0238525	-2.21933
ENSOCUG00000002506	N/A	nan	N/A	-0.0480103	8.12304	-0.24561	0.807747	0.875194	-6.34309
ENSOCUG00000002509	ENSG00000155906	55005	RMND1	0.126144	1.89089	0.606538	0.548965	0.677406	-5.97935
ENSOCUG00000002510	ENSG00000074317	6620	SNCB	1.84067	2.96735	1.52835	0.137464	0.253253	-5.14495
ENSOCUG00000002512	ENSG00000091157	23335	WDR7	0.240642	4.64171	1.86672	0.0722747	0.160166	-4.92678
ENSOCUG00000002518	ENSG00000176783	80230	RUFY1	0.00969299	3.97141	0.0995307	0.921415	0.950359	-6.54586
ENSOCUG00000002519	ENSG00000146476	79624	ARMT1	-0.226345	5.21291	-1.90302	0.0671978	0.15184	-4.86936
ENSOCUG00000002522	ENSG00000122420	5737	PTGFR	0.694668	2.84059	1.08935	0.285136	0.426894	-5.82174
ENSOCUG00000002523	ENSG00000077514	10714	POLD3	0.222385	2.9172	1.51743	0.140188	0.256776	-5.28532
ENSOCUG00000002528	ENSG00000077454	4034	LRCH4	0.399918	4.27388	2.85782	0.00789209	0.0376491	-2.94531
ENSOCUG00000002530	ENSG00000095303	5742	PTGS1	-0.135902	1.51115	-0.377722	0.70844	0.804702	-6.15669
ENSOCUG00000002533	ENSG00000176407	56888	KCMF1	-0.402078	6.81839	-2.56733	0.0157812	0.0576723	-3.52068
ENSOCUG00000002535	N/A	nan	N/A	0.00264459	0.118026	0.00781686	0.993818	0.996418	-5.78591
ENSOCUG00000002536	ENSG00000178691	23512	SUZ12	-0.228385	3.84677	-1.81354	0.0803073	0.172397	-4.9661
ENSOCUG00000002537	ENSG00000169855	6091	ROBO1	1.72571	0.854489	2.25104	0.0322847	0.0925623	-3.65871
ENSOCUG00000002541	ENSG00000176171	664	BNIP3	-0.863041	8.29218	-3.44904	0.00177255	0.0159186	-1.39437
ENSOCUG00000002543	ENSG00000055130	8454	CUL1	-0.0571178	6.72225	-0.406205	0.68763	0.788552	-6.42505
ENSOCUG00000002548	N/A	nan	N/A	-0.996365	-0.773575	-2.05655	0.0490015	0.122272	-3.82212
ENSOCUG00000002549	ENSG00000071127	9948	WDR1	0.172377	7.23424	1.1138	0.274684	0.415698	-5.84909
ENSOCUG00000002551	ENSG00000044459	54875	CNTLN	0.443675	2.57832	2.30219	0.0288429	0.085439	-3.88494
ENSOCUG00000002553	ENSG00000132205	84034	EMILIN2	0.779971	2.98432	1.43315	0.162711	0.284156	-5.46918
ENSOCUG00000002554	ENSG00000009844	51534	VTA1	-0.140945	3.86733	-1.40714	0.170213	0.293504	-5.57737
ENSOCUG00000002555	ENSG00000116171	6342	SCP2	-0.324756	5.72675	-3.28181	0.00273027	0.0204152	-1.95694
ENSOCUG00000002556	ENSG00000030110	578	BAK1	0.184417	4.17112	0.942989	0.353623	0.497322	-6.11208
ENSOCUG00000002557	ENSG00000158258	64084	CLSTN2	4.43149	-2.52922	4.33193	0.000166751	0.00419545	-0.83585
ENSOCUG00000002559	ENSG00000112414	57211	ADGRG6	0.532247	2.15711	1.64947	0.110047	0.215944	-5.01895
ENSOCUG00000002562	ENSG00000174348	127435	PODN	0.527889	5.53015	1.14868	0.260252	0.399908	-5.90766
ENSOCUG00000002563	ENSG00000141504	112483	SAT2	0.183663	1.56573	0.889091	0.381408	0.523725	-5.68359
ENSOCUG00000002572	ENSG00000160233	81543	LRRC3	-0.18486	0.773641	-0.684226	0.499366	0.632825	-5.6652
ENSOCUG00000002573	ENSG00000137073	55833	UBAP2	0.00721823	7.20978	0.0323668	0.974405	0.983873	-6.45728
ENSOCUG00000002574	ENSG00000127954	79689	STEAP4	0.597351	4.64545	1.7551	0.0900032	0.186871	-5.10453
ENSOCUG00000002577	ENSG00000121931	55791	LRIF1	0.114981	2.1248	0.579183	0.567022	0.692106	-6.04041
ENSOCUG00000002580	ENSG00000175344	1139	CHRNA7	0.282315	-0.0248706	0.75653	0.455549	0.592239	-5.4168
ENSOCUG00000002581	ENSG00000164754	5885	RAD21	-0.238243	6.22808	-1.50512	0.143313	0.260881	-5.44716
ENSOCUG00000002582	ENSG00000164251	2150	F2RL1	1.04329	-0.643793	2.02288	0.052571	0.127825	-3.86371
ENSOCUG00000002583	ENSG00000204392	57819	LSM2	0.0891495	4.56718	0.692916	0.493978	0.627711	-6.35233
ENSOCUG00000002587	ENSG00000182463	128553	TSHZ2	1.69539	0.822496	3.18002	0.00353939	0.0234754	-1.81366
ENSOCUG00000002591	ENSG00000164323	57587	CFAP97	0.270297	4.54255	2.14257	0.0408371	0.107935	-4.42404
ENSOCUG00000002593	ENSG00000143393	5298	PI4KB	0.616764	5.0865	5.20937	1.49433e-05	0.00113325	3.0176
ENSOCUG00000002594	N/A	nan	N/A	-1.21232	8.13948	-4.62877	7.39243e-05	0.00262307	1.58614
ENSOCUG00000002595	ENSG00000164236	651746	ANKRD33B	-0.418265	-0.402486	-1.02608	0.313495	0.456855	-5.23477
ENSOCUG00000002596	ENSG00000163617	57577	CCDC191	-0.111961	0.4495	-0.365576	0.717385	0.811744	-5.74751
ENSOCUG00000002598	ENSG00000277791	5691	PSMB3	-0.190108	5.82064	-1.59601	0.121533	0.232503	-5.34226
ENSOCUG00000002601	ENSG00000089737	57062	DDX24	0.136014	1.16342	0.539212	0.593934	0.714803	-5.90036
ENSOCUG00000002603	ENSG00000151576	79691	QTRT2	0.118049	2.41978	0.608512	0.547674	0.676318	-6.08434
ENSOCUG00000002604	N/A	nan	N/A	-0.122195	5.67829	-1.27177	0.21375	0.347407	-5.77806
ENSOCUG00000002610	ENSG00000185651	7332	UBE2L3	-0.00477049	4.65805	-0.0389916	0.969169	0.980835	-6.59429
ENSOCUG00000002611	ENSG00000139946	57161	PELI2	1.33814	-0.276414	4.17039	0.000258918	0.00526135	0.394568
ENSOCUG00000002613	ENSG00000038427	1462	VCAN	1.38166	3.66158	1.41083	0.169132	0.292334	-5.54537
ENSOCUG00000002619	ENSG00000070269	54916	TMEM260	0.336318	1.829	1.88202	0.0700955	0.156679	-4.52582
ENSOCUG00000002623	ENSG00000019102	23584	VSIG2	0.243731	4.5982	1.54713	0.132881	0.247165	-5.42422
ENSOCUG00000002624	ENSG00000123572	203447	NRK	2.80315	1.94871	3.66346	0.00100965	0.0114515	-0.758355
ENSOCUG00000002626	ENSG00000166407	4004	LMO1	0.264761	0.819252	1.05269	0.301341	0.444107	-5.39786
ENSOCUG00000002627	ENSG00000047932	57120	GOPC	0.0906143	3.85853	0.713895	0.481106	0.615197	-6.30286
ENSOCUG00000002628	ENSG00000128228	23753	SDF2L1	0.0649992	1.05766	0.179304	0.858969	0.908949	-5.91303
ENSOCUG00000002629	ENSG00000172943	23133	PHF8	-0.125545	4.79602	-0.898435	0.376492	0.518878	-6.19611
ENSOCUG00000002630	ENSG00000145681	1404	HAPLN1	2.88848	-2.87904	2.02227	0.0526368	0.127897	-3.88718
ENSOCUG00000002631	ENSG00000120458	79684	MSANTD2	0.315472	2.01249	1.08112	0.288718	0.430701	-5.64059
ENSOCUG00000002636	ENSG00000164142	729830	FAM160A1	-0.617618	5.42901	-2.80432	0.00898702	0.0409248	-3.05961
ENSOCUG00000002637	ENSG00000187866	116224	FAM122A	-0.562183	2.79663	-4.03185	0.000376846	0.00646154	0.0176159
ENSOCUG00000002638	ENSG00000114744	51122	COMMD2	0.137827	2.20301	0.861231	0.396309	0.53743	-5.90825
ENSOCUG00000002640	N/A	nan	N/A	0.544467	4.83687	3.55167	0.00135552	0.0137243	-1.30707
ENSOCUG00000002641	ENSG00000156261	10694	CCT8	0.080847	7.21774	0.528786	0.601054	0.721054	-6.34727
ENSOCUG00000002643	ENSG00000130024	55274	PHF10	-0.184701	6.53878	-1.16412	0.254042	0.393765	-5.86253
ENSOCUG00000002647	ENSG00000154133	54538	ROBO4	0.387108	4.71958	2.1525	0.0399775	0.106487	-4.41422
ENSOCUG00000002652	ENSG00000147799	80728	ARHGAP39	0.23829	1.40458	1.04782	0.303539	0.446552	-5.62207
ENSOCUG00000002653	ENSG00000165282	84720	PIGO	0.379322	3.00897	2.0556	0.0490988	0.122376	-4.51915
ENSOCUG00000002657	ENSG00000172354	2783	GNB2	0.34885	5.85742	2.45396	0.0204987	0.0683465	-3.79672
ENSOCUG00000002658	ENSG00000064655	2139	EYA2	1.72802	-0.282525	2.60435	0.014473	0.0547906	-2.92918
ENSOCUG00000002660	ENSG00000178033	254228	CALHM5	0.57278	2.78467	2.05944	0.0487053	0.121786	-4.39096
ENSOCUG00000002662	ENSG00000169439	6383	SDC2	0.374739	4.40131	1.50222	0.144055	0.261822	-5.48875
ENSOCUG00000002663	ENSG00000146830	64599	GIGYF1	-0.0545174	4.50555	-0.315376	0.754777	0.839179	-6.54724
ENSOCUG00000002665	ENSG00000184967	79050	NOC4L	-0.32598	3.08914	-2.04688	0.0500034	0.123866	-4.5065
ENSOCUG00000002669	ENSG00000196628	6925	TCF4	0.447281	3.60104	2.11088	0.0436921	0.113161	-4.4466
ENSOCUG00000002670	ENSG00000170502	53343	NUDT9	0.0715957	5.46826	0.558464	0.580895	0.703709	-6.4357
ENSOCUG00000002671	ENSG00000138413	3417	IDH1	0.517816	5.07717	2.26911	0.0310289	0.0898299	-4.19145
ENSOCUG00000002672	ENSG00000156218	57188	ADAMTSL3	1.10956	2.93938	2.55212	0.01635	0.0591901	-3.53424
ENSOCUG00000002673	ENSG00000131016	9590	AKAP12	0.910231	4.0617	2.41435	0.0224315	0.0724186	-3.89056
ENSOCUG00000002676	ENSG00000115020	200576	PIKFYVE	0.155438	4.05286	1.07851	0.289863	0.43202	-5.98839
ENSOCUG00000002677	ENSG00000168488	11273	ATXN2L	0.102059	5.36965	0.63191	0.53249	0.662287	-6.38562
ENSOCUG00000002679	ENSG00000141030	8533	COPS3	-0.432022	6.43575	-3.30971	0.00254158	0.0195551	-1.85721
ENSOCUG00000002682	ENSG00000160124	131076	CCDC58	-0.996428	4.33966	-5.73381	3.54239e-06	0.000533796	4.4236
ENSOCUG00000002683	ENSG00000178952	7284	TUFM	-0.539439	7.28123	-3.04446	0.00497874	0.0284747	-2.43749
ENSOCUG00000002686	ENSG00000114023	26355	FAM162A	-0.343845	5.24986	-2.04555	0.0501429	0.124053	-4.61085
ENSOCUG00000002688	ENSG00000196296	487	ATP2A1	-1.16586	13.9817	-2.2845	0.0299939	0.0877506	-3.56969
ENSOCUG00000002689	ENSG00000100395	83746	L3MBTL2	0.0340366	3.26159	0.243505	0.809361	0.876027	-6.45917
ENSOCUG00000002690	ENSG00000167107	80221	ACSF2	-0.345765	7.53064	-1.25512	0.219643	0.353715	-5.66481
ENSOCUG00000002694	ENSG00000114030	3836	KPNA1	-0.590211	5.64162	-2.75147	0.0102079	0.044064	-3.1744
ENSOCUG00000002695	ENSG00000176953	84901	NFATC2IP	-0.172595	3.99171	-1.46079	0.155025	0.274619	-5.52133
ENSOCUG00000002699	ENSG00000138496	83666	PARP9	0.428022	2.55114	1.68848	0.102248	0.204902	-4.94602
ENSOCUG00000002702	ENSG00000136444	55316	RSAD1	-0.49477	2.5143	-1.89024	0.0689489	0.154682	-4.70295
ENSOCUG00000002704	ENSG00000100401	5905	RANGAP1	-0.191951	5.22082	-1.62349	0.115511	0.22364	-5.31391
ENSOCUG00000002705	ENSG00000105137	85360	SYDE1	1.23826	0.910287	3.87341	0.000577185	0.00818714	-0.221487
ENSOCUG00000002706	ENSG00000136449	84073	MYCBPAP	1.4578	1.65655	8.21465	5.38768e-09	1.56283e-05	10.2555
ENSOCUG00000002707	ENSG00000165175	58526	MID1IP1	-0.838037	4.48887	-2.15083	0.0401207	0.106779	-4.42175
ENSOCUG00000002712	ENSG00000100403	23264	ZC3H7B	0.146798	4.67917	0.975026	0.337762	0.481043	-6.12244
ENSOCUG00000002715	ENSG00000105135	10994	ILVBL	0.793265	3.03699	3.31043	0.00253691	0.0195327	-1.77034
ENSOCUG00000002716	ENSG00000151136	121551	BTBD11	1.21874	-0.3186	2.76019	0.00999612	0.0435526	-2.6278
ENSOCUG00000002718	ENSG00000115540	25843	MOB4	0.145665	3.82823	0.481266	0.634007	0.746672	-6.43916
ENSOCUG00000002719	ENSG00000049283	55040	EPN3	-0.378769	4.18079	-1.12926	0.268215	0.40911	-5.95294
ENSOCUG00000002720	ENSG00000107863	57584	ARHGAP21	0.234017	3.98063	1.51479	0.140854	0.257691	-5.44728
ENSOCUG00000002722	ENSG00000089053	51433	ANAPC5	-0.291363	6.80641	-2.83118	0.00842045	0.0392742	-2.93855
ENSOCUG00000002724	ENSG00000136045	11137	PWP1	-0.230277	4.80741	-1.99694	0.0554746	0.132596	-4.70627
ENSOCUG00000002725	ENSG00000006282	64847	SPATA20	2.04666	-0.241141	3.70436	0.000905963	0.01064	-0.812271
ENSOCUG00000002727	ENSG00000169180	23214	XPO6	0.769847	3.48419	2.89209	0.00725811	0.0356394	-2.81804
ENSOCUG00000002728	ENSG00000119906	55719	SLF2	-0.00960328	4.59031	-0.0777887	0.93854	0.961232	-6.5941
ENSOCUG00000002730	ENSG00000137269	55227	LRRC1	0.976874	-0.850138	1.91987	0.0649488	0.148461	-4.01981
ENSOCUG00000002733	ENSG00000006283	8913	CACNA1G	2.11513	-0.428438	3.00686	0.0054678	0.0302397	-2.15529
ENSOCUG00000002736	ENSG00000143434	10500	SEMA6C	-0.159527	7.77513	-0.717561	0.478877	0.613087	-6.13284
ENSOCUG00000002737	ENSG00000095539	57715	SEMA4G	0.939494	0.405187	3.17847	0.00355327	0.0234958	-1.78749
ENSOCUG00000002738	ENSG00000047230	56474	CTPS2	0.0808772	4.03974	0.73493	0.468395	0.604996	-6.28296
ENSOCUG00000002739	ENSG00000172239	10605	PAIP1	-0.66207	7.74335	-3.16946	0.00363537	0.0237507	-2.11208
ENSOCUG00000002740	ENSG00000071242	6196	RPS6KA2	-0.862104	6.96221	-2.9487	0.00631502	0.0327405	-2.66476
ENSOCUG00000002742	ENSG00000055950	84545	MRPL43	-0.522924	3.19472	-3.31146	0.00253023	0.0194942	-1.79559
ENSOCUG00000002743	N/A	nan	N/A	-0.115182	5.7927	-1.02523	0.313889	0.457323	-6.05128
ENSOCUG00000002744	ENSG00000249853	222537	HS3ST5	-0.47167	3.66894	-1.9783	0.057648	0.136202	-4.66314
ENSOCUG00000002746	ENSG00000107815	56652	TWNK	-0.388975	4.10592	-2.43377	0.0214638	0.0703458	-3.85231
ENSOCUG00000002748	ENSG00000189171	6284	S100A13	2.89485	2.75235	5.708	3.80128e-06	0.000551329	4.38652
ENSOCUG00000002751	ENSG00000107819	81855	SFXN3	0.511528	3.48928	2.2729	0.0307706	0.089392	-4.10541
ENSOCUG00000002752	ENSG00000160678	6271	S100A1	0.0895507	6.42302	0.204321	0.839557	0.896095	-6.52755
ENSOCUG00000002754	ENSG00000108846	8714	ABCC3	2.21736	0.315743	3.45946	0.00172508	0.0157524	-1.17442
ENSOCUG00000002756	ENSG00000160679	26097	CHTOP	-0.311649	5.11687	-1.64197	0.111603	0.218292	-5.29341
ENSOCUG00000002759	ENSG00000112246	6492	SIM1	1.40859	-0.236184	1.53708	0.135317	0.250133	-4.50934
ENSOCUG00000002760	ENSG00000127946	3092	HIP1	0.476855	4.96022	3.03396	0.00511099	0.0289564	-2.5508
ENSOCUG00000002762	ENSG00000146826	55262	MAP11	-0.344925	2.12561	-1.99922	0.055214	0.132229	-4.42083
ENSOCUG00000002763	ENSG00000054523	23095	KIF1B	-0.977934	8.10586	-4.31951	0.000172501	0.00428592	0.787353
ENSOCUG00000002764	ENSG00000176390	51379	CRLF3	0.0910956	1.16887	0.4162	0.680385	0.783016	-5.88195
ENSOCUG00000002765	ENSG00000108848	51747	LUC7L3	-0.0407217	5.25355	-0.230913	0.819034	0.88313	-6.57091
ENSOCUG00000002766	ENSG00000112249	10973	ASCC3	-0.214945	5.39637	-1.57647	0.125969	0.238012	-5.37978
ENSOCUG00000002767	ENSG00000135315	22832	CEP162	0.0221992	1.93142	0.101764	0.919658	0.949612	-6.16408
ENSOCUG00000002768	ENSG00000198408	10724	OGA	0.0437719	7.07562	0.202925	0.840638	0.896767	-6.45405
ENSOCUG00000002771	ENSG00000141232	10140	TOB1	-0.344015	6.21995	-1.38141	0.177904	0.303384	-5.59778
ENSOCUG00000002775	ENSG00000165671	64324	NSD1	-0.285172	5.93227	-2.47602	0.0194896	0.0662773	-3.74783
ENSOCUG00000002776	ENSG00000120029	79591	ARMH3	-0.131898	4.65911	-0.939302	0.35548	0.499057	-6.15894
ENSOCUG00000002777	ENSG00000132330	51540	SCLY	0.160383	3.7906	1.12866	0.268467	0.409333	-5.90038
ENSOCUG00000002778	ENSG00000110066	51111	KMT5B	0.0731955	5.22136	0.655084	0.517674	0.649426	-6.37804
ENSOCUG00000002779	ENSG00000169230	27166	PRELID1	0.428949	3.49324	2.08633	0.0460241	0.117294	-4.44789
ENSOCUG00000002780	ENSG00000152782	53354	PANK1	-0.291804	4.7386	-0.961796	0.344253	0.487654	-6.12608
ENSOCUG00000002781	ENSG00000120254	25902	MTHFD1L	1.78437	1.55112	3.3728	0.00216016	0.0178785	-1.38784
ENSOCUG00000002782	N/A	nan	N/A	-0.019088	5.26412	-0.16285	0.871787	0.917492	-6.58011
ENSOCUG00000002784	ENSG00000153767	2960	GTF2E1	-0.0208598	3.87468	-0.189964	0.850686	0.903662	-6.52596
ENSOCUG00000002785	ENSG00000182674	9312	KCNB2	0.724152	1.58359	1.28275	0.209927	0.343165	-5.33247
ENSOCUG00000002786	ENSG00000105771	56006	SMG9	0.0103085	2.30124	0.0585693	0.953704	0.970176	-6.28251
ENSOCUG00000002788	ENSG00000010932	2326	FMO1	1.90874	-0.0650953	3.02377	0.0052424	0.0294137	-2.10955
ENSOCUG00000002790	ENSG00000100994	5834	PYGB	1.03317	4.05132	3.02832	0.00518338	0.0292523	-2.5315
ENSOCUG00000002791	ENSG00000090013	645	BLVRB	0.516743	4.45536	2.48503	0.019091	0.0654405	-3.75232
ENSOCUG00000002793	ENSG00000147601	7013	TERF1	-0.132026	2.82274	-0.89198	0.379884	0.522559	-5.94039
ENSOCUG00000002794	ENSG00000157657	114991	ZNF618	-0.50529	0.55142	-2.44378	0.0209802	0.0693345	-3.36481
ENSOCUG00000002795	ENSG00000076258	2329	FMO4	0.76604	1.19889	2.24521	0.0327003	0.0932927	-3.77204
ENSOCUG00000002798	ENSG00000100997	26090	ABHD12	0.773242	1.99097	2.56085	0.0160211	0.0582372	-3.28895
ENSOCUG00000002801	ENSG00000129003	54832	VPS13C	-0.229969	6.26465	-1.37348	0.180326	0.30622	-5.60676
ENSOCUG00000002802	ENSG00000144554	2177	FANCD2	-0.620559	2.56171	-2.4857	0.0190616	0.0653968	-3.59388
ENSOCUG00000002803	ENSG00000162642	148423	C1orf52	-0.32213	1.85362	-1.79974	0.0825118	0.175699	-4.62036
ENSOCUG00000002805	ENSG00000133805	272	AMPD3	-0.236719	6.61709	-0.754866	0.456531	0.593317	-6.24506
ENSOCUG00000002807	ENSG00000110315	50862	RNF141	-0.388755	2.99493	-2.9209	0.00676259	0.0341158	-2.70096
ENSOCUG00000002809	ENSG00000144724	5793	PTPRG	0.309873	5.00973	1.63373	0.113331	0.220509	-5.29774
ENSOCUG00000002811	ENSG00000166860	9880	ZBTB39	-0.2952	1.63957	-1.7971	0.0829396	0.17648	-4.68799
ENSOCUG00000002813	ENSG00000166856	11318	GPR182	0.390895	-0.350503	1.10962	0.27645	0.417011	-5.10365
ENSOCUG00000002814	ENSG00000131747	7153	TOP2A	1.56329	0.224246	2.07768	0.0468721	0.118746	-3.85147
ENSOCUG00000002815	ENSG00000159128	3460	IFNGR2	1.37164	3.96769	3.88116	0.000565319	0.00812813	-0.428142
ENSOCUG00000002819	ENSG00000134070	3656	IRAK2	0.676861	1.25207	2.20985	0.0353221	0.0981894	-3.82041
ENSOCUG00000002820	ENSG00000114405	57415	C3orf14	1.59828	-0.505341	3.54261	0.00138812	0.0138728	-1.16455
ENSOCUG00000002821	ENSG00000176731	401466	RBIS	-0.013361	2.56749	-0.0598158	0.95272	0.969685	-6.33677
ENSOCUG00000002824	ENSG00000091622	83394	PITPNM3	1.19007	-1.51861	2.25076	0.0323048	0.0925965	-3.51793
ENSOCUG00000002827	ENSG00000119912	3416	IDE	-0.557469	5.91381	-3.0307	0.00515265	0.0291214	-2.53113
ENSOCUG00000002828	ENSG00000141753	3487	IGFBP4	2.53317	4.74971	3.82095	0.000664191	0.00891964	-0.583146
ENSOCUG00000002832	ENSG00000198920	9851	KIAA0753	0.532122	2.83301	2.77715	0.00959643	0.042643	-2.95761
ENSOCUG00000002834	ENSG00000100124	129138	ANKRD54	-0.148611	1.29768	-0.823666	0.416978	0.556499	-5.74515
ENSOCUG00000002835	ENSG00000118523	1490	CCN2	1.39577	5.65423	2.48763	0.0189772	0.0652698	-3.72945
ENSOCUG00000002836	ENSG00000100889	5106	PCK2	3.24484	2.65736	4.98441	2.77706e-05	0.00159094	2.53194
ENSOCUG00000002838	ENSG00000270647	8148	TAF15	-0.252039	6.28491	-1.64836	0.110276	0.216253	-5.22744
ENSOCUG00000002839	ENSG00000181555	29072	SETD2	0.0382266	5.73566	0.380713	0.706243	0.803071	-6.50124
ENSOCUG00000002840	ENSG00000100897	80344	DCAF11	0.216117	6.77534	1.34175	0.190286	0.318737	-5.60805
ENSOCUG00000002844	N/A	nan	N/A	0.436337	1.81534	2.20826	0.0354444	0.0984351	-3.98443
ENSOCUG00000002845	ENSG00000136718	92856	IMP4	-0.368803	3.13185	-2.72728	0.010817	0.0454886	-3.12873
ENSOCUG00000002846	ENSG00000092010	5720	PSME1	0.618257	5.1658	3.58944	0.00122743	0.0129002	-1.21206
ENSOCUG00000002847	ENSG00000131263	51132	RLIM	-0.214224	3.24059	-1.29112	0.207051	0.339468	-5.66745
ENSOCUG00000002849	ENSG00000276409	6358	CCL14	1.45047	1.49469	2.40678	0.0228192	0.0730806	-3.52685
ENSOCUG00000002851	ENSG00000111252	10019	SH2B3	-0.242443	2.72464	-1.30682	0.201734	0.333279	-5.5645
ENSOCUG00000002852	ENSG00000100908	51016	EMC9	-0.707432	5.49515	-3.45179	0.0017599	0.0158788	-1.54821
ENSOCUG00000002855	ENSG00000204842	6311	ATXN2	-0.176048	5.71999	-1.82648	0.0782851	0.169562	-4.97207
ENSOCUG00000002857	ENSG00000100911	5721	PSME2	0.478045	4.367	3.25248	0.0029431	0.0212212	-2.02693
ENSOCUG00000002859	ENSG00000154736	11096	ADAMTS5	1.21836	2.10864	4.39116	0.000141828	0.0038812	0.978213
ENSOCUG00000002861	ENSG00000092098	55072	RNF31	-0.479558	5.34514	-3.74962	0.000803321	0.00991588	-0.811257
ENSOCUG00000002862	ENSG00000115268	6209	RPS15	-0.131348	6.92457	-0.646796	0.522947	0.654062	-6.2805
ENSOCUG00000002863	ENSG00000115267	64135	IFIH1	0.712184	2.09188	1.87323	0.0713409	0.158759	-4.56101
ENSOCUG00000002865	ENSG00000131943	83636	C19orf12	-0.533173	3.88793	-2.17538	0.0380579	0.10303	-4.33245
ENSOCUG00000002867	ENSG00000143669	1130	LYST	0.638695	3.15617	3.06457	0.00473458	0.0278147	-2.37477
ENSOCUG00000002869	ENSG00000100918	9985	REC8	0.654207	0.177906	1.6759	0.10471	0.208326	-4.46758
ENSOCUG00000002872	ENSG00000125863	8195	MKKS	-0.34427	5.70523	-2.91454	0.00686912	0.0344733	-2.81898
ENSOCUG00000002873	ENSG00000107643	5599	MAPK8	-0.393028	4.0224	-2.3302	0.0271018	0.0821051	-4.05556
ENSOCUG00000002874	ENSG00000112655	5754	PTK7	1.47677	1.93009	2.87694	0.00753223	0.0364451	-2.58253
ENSOCUG00000002876	ENSG00000154114	219899	TBCEL	0.9609	0.823422	2.81973	0.00865777	0.0399111	-2.60327
ENSOCUG00000002879	ENSG00000107625	79009	DDX50	0.391997	3.39661	2.38085	0.0241949	0.0761069	-3.87789
ENSOCUG00000002881	ENSG00000196497	79711	IPO4	0.0187373	5.43123	0.158573	0.875125	0.920087	-6.55664
ENSOCUG00000002882	ENSG00000075239	38	ACAT1	-0.473353	8.51164	-1.44174	0.160291	0.281413	-5.34405
ENSOCUG00000002884	ENSG00000101384	182	JAG1	0.245578	4.42041	0.9301	0.360142	0.503097	-6.15935
ENSOCUG00000002885	ENSG00000166971	64400	AKTIP	-0.564899	5.54708	-3.30228	0.00259059	0.0197792	-1.90933
ENSOCUG00000002886	ENSG00000181894	79673	ZNF329	-0.0362819	2.76989	-0.254907	0.800628	0.870881	-6.33936
ENSOCUG00000002887	ENSG00000114541	23150	FRMD4B	1.05383	2.64882	2.77033	0.00975525	0.0430708	-2.92472
ENSOCUG00000002888	ENSG00000165732	9188	DDX21	0.201083	4.33595	1.54385	0.133672	0.248269	-5.42469
ENSOCUG00000002891	ENSG00000117601	462	SERPINC1	0.58068	-0.341846	1.63674	0.112696	0.219692	-4.44246
ENSOCUG00000002892	ENSG00000112658	6722	SRF	-0.46776	4.94023	-3.40403	0.00199238	0.0171495	-1.67387
ENSOCUG00000002894	ENSG00000198954	26128	KIFBP	-0.525726	3.92313	-4.34119	0.000162586	0.00414612	0.733601
ENSOCUG00000002895	ENSG00000100926	10548	TM9SF1	-0.129277	4.15583	-0.864082	0.394767	0.536168	-6.21442
ENSOCUG00000002897	ENSG00000112659	23113	CUL9	0.570478	3.87187	2.18231	0.0374935	0.101906	-4.33023
ENSOCUG00000002898	ENSG00000144152	129804	FBLN7	5.74975	3.22105	3.09943	0.00433819	0.0264244	-2.03836
ENSOCUG00000002900	ENSG00000122008	51426	POLK	-0.103508	4.04689	-0.639978	0.527306	0.658097	-6.35668
ENSOCUG00000002902	ENSG00000139318	1848	DUSP6	-0.259204	2.60321	-0.756174	0.455759	0.592445	-6.10703
ENSOCUG00000002904	ENSG00000254505	29082	CHMP4A	0.876086	1.9703	3.49537	0.00157082	0.0148785	-1.1762
ENSOCUG00000002908	N/A	nan	N/A	0.189856	2.61309	1.11049	0.276084	0.416801	-5.7315
ENSOCUG00000002909	ENSG00000115290	2888	GRB14	-0.724601	5.28415	-2.70115	0.0115132	0.0471207	-3.3058
ENSOCUG00000002910	ENSG00000129559	4738	NEDD8	-0.126696	5.6774	-1.11911	0.27245	0.413558	-5.95137
ENSOCUG00000002913	ENSG00000085185	63035	BCORL1	0.262051	3.59881	1.53371	0.136144	0.25126	-5.39477
ENSOCUG00000002914	ENSG00000100938	51292	GMPR2	0.0126971	2.80282	0.090213	0.92875	0.954498	-6.38216
ENSOCUG00000002915	ENSG00000196826	nan	AC008758.1	-0.114357	0.690669	-0.394963	0.695815	0.795736	-5.86193
ENSOCUG00000002919	ENSG00000092330	26277	TINF2	-0.302813	3.69394	-2.90252	0.0070749	0.035061	-2.79738
ENSOCUG00000002920	ENSG00000156709	9131	AIFM1	-0.597952	6.24974	-3.25284	0.00294039	0.0212212	-2.00493
ENSOCUG00000002924	ENSG00000131981	3958	LGALS3	1.53122	3.85077	2.63375	0.0135066	0.0524136	-3.37309
ENSOCUG00000002927	ENSG00000170191	140838	NANP	-0.130757	2.58853	-0.78148	0.440973	0.578605	-6.05027
ENSOCUG00000002928	ENSG00000082805	23085	ERC1	0.113442	5.27341	0.89662	0.377444	0.519896	-6.18521
ENSOCUG00000002929	ENSG00000188782	378807	CATSPER4	-0.652942	-0.326678	-1.80394	0.0818353	0.174683	-4.26054
ENSOCUG00000002936	ENSG00000100949	5875	RABGGTA	-0.70779	5.32221	-1.92273	0.0645732	0.147809	-4.81847
ENSOCUG00000002937	ENSG00000189045	728780	ANKDD1B	-0.855775	-1.0388	-0.990928	0.330071	0.473066	-5.16769
ENSOCUG00000002939	ENSG00000178950	2580	GAK	0.262618	3.7415	1.79142	0.083867	0.177737	-5.00557
ENSOCUG00000002940	ENSG00000152359	134359	POC5	0.0040887	2.8864	0.0220105	0.982593	0.988947	-6.43549
ENSOCUG00000002942	ENSG00000157379	115817	DHRS1	-0.0669889	5.41808	-0.304928	0.762639	0.845226	-6.5461
ENSOCUG00000002943	ENSG00000104824	3191	HNRNPL	-0.0168843	6.58872	-0.166208	0.869168	0.915957	-6.50975
ENSOCUG00000002945	ENSG00000005102	4222	MEOX1	1.23466	1.59629	2.28422	0.0300121	0.0877597	-3.70862
ENSOCUG00000002948	ENSG00000196943	161424	NOP9	-0.0351432	3.41054	-0.272997	0.786827	0.861929	-6.46382
ENSOCUG00000002949	ENSG00000122873	55847	CISD1	-0.939248	7.19287	-4.42667	0.000128697	0.00370855	0.997284
ENSOCUG00000002950	N/A	nan	N/A	0.0021302	4.8012	0.0125187	0.990099	0.994078	-6.59654
ENSOCUG00000002951	ENSG00000114686	11222	MRPL3	-0.319701	5.30157	-2.99495	0.00563196	0.0307374	-2.64642
ENSOCUG00000002952	ENSG00000072401	7321	UBE2D1	-0.780983	5.3179	-3.25298	0.00293936	0.0212212	-2.04302
ENSOCUG00000002954	ENSG00000108349	22794	CASC3	-0.0179511	5.86847	-0.181307	0.857411	0.907879	-6.54984
ENSOCUG00000002955	ENSG00000104388	5862	RAB2A	-0.096002	5.46994	-0.92404	0.363234	0.506016	-6.1594
ENSOCUG00000002958	ENSG00000129467	196883	ADCY4	0.36583	2.52507	1.59487	0.121787	0.232646	-5.13063
ENSOCUG00000002960	ENSG00000117262	653519	GPR89A	-0.0806622	4.31108	-0.591006	0.559182	0.685927	-6.41566
ENSOCUG00000002961	ENSG00000138442	55759	WDR12	-0.399646	3.99042	-3.12809	0.00403609	0.0253313	-2.30683
ENSOCUG00000002963	ENSG00000106609	55069	TMEM248	0.295644	3.9704	1.62049	0.116155	0.224624	-5.29084
ENSOCUG00000002964	ENSG00000135049	23287	AGTPBP1	-0.544002	4.89615	-1.91184	0.0660121	0.149831	-4.85247
ENSOCUG00000002965	ENSG00000198740	22834	ZNF652	-0.852464	3.14721	-5.04502	2.34992e-05	0.00148977	2.62512
ENSOCUG00000002966	ENSG00000104447	7227	TRPS1	0.211997	2.23174	0.724193	0.474859	0.610435	-6.08016
ENSOCUG00000002970	ENSG00000137414	51439	FAM8A1	0.259863	1.80646	1.40906	0.16965	0.29288	-5.25971
ENSOCUG00000002972	ENSG00000138604	26035	GLCE	0.693811	2.92951	2.64581	0.0131276	0.0513898	-3.28807
ENSOCUG00000002973	ENSG00000185920	5727	PTCH1	0.0991649	2.31458	0.516641	0.609398	0.728353	-6.23071
ENSOCUG00000002974	ENSG00000107821	81621	KAZALD1	3.04805	-0.491455	3.36912	0.00218078	0.0179713	-1.44201
ENSOCUG00000002975	ENSG00000116266	6814	STXBP3	-0.189995	4.70426	-1.38509	0.176786	0.301744	-5.65185
ENSOCUG00000002976	ENSG00000117868	57488	ESYT2	0.21955	4.69796	1.12025	0.271973	0.413104	-5.97258
ENSOCUG00000002977	ENSG00000127328	117177	RAB3IP	0.784029	2.60663	5.22417	1.43466e-05	0.00110976	3.1418
ENSOCUG00000002981	N/A	nan	N/A	-0.332217	4.52054	-0.719856	0.477484	0.61225	-6.3405
ENSOCUG00000002983	ENSG00000162641	254268	AKNAD1	-0.889428	0.658398	-1.93892	0.0624844	0.144366	-4.11517
ENSOCUG00000002984	ENSG00000088387	23348	DOCK9	0.0417174	5.86182	0.287174	0.77606	0.854085	-6.52171
ENSOCUG00000002988	ENSG00000129244	482	ATP1B2	0.137794	2.70242	0.712465	0.481977	0.615766	-6.16357
ENSOCUG00000002991	ENSG00000121940	23155	CLCC1	-0.147173	5.39221	-1.83571	0.0768703	0.167341	-4.9773
ENSOCUG00000002993	ENSG00000085433	22911	WDR47	-0.141135	4.73458	-1.10596	0.278007	0.41872	-5.99154
ENSOCUG00000002994	ENSG00000151468	83643	CCDC3	0.936491	-0.0693577	1.64799	0.110352	0.216323	-4.54967
ENSOCUG00000002996	N/A	nan	N/A	-0.191885	7.73483	-1.24713	0.222516	0.35744	-5.66677
ENSOCUG00000002997	ENSG00000136950	81873	ARPC5L	-0.26318	3.89963	-1.62997	0.114128	0.221592	-5.27094
ENSOCUG00000002998	ENSG00000162878	91461	PKDCC	-1.23063	4.58281	-4.31494	0.000174667	0.00430198	0.642844
ENSOCUG00000003001	ENSG00000116783	51086	TNNI3K	-0.172583	-0.218616	-0.569123	0.573737	0.698539	-5.58203
ENSOCUG00000003002	ENSG00000166913	7529	YWHAB	0.908876	4.83977	3.98681	0.000425539	0.00687678	-0.200608
ENSOCUG00000003003	ENSG00000266412	8031	NCOA4	0.0624068	7.16249	0.506327	0.616527	0.733494	-6.34802
ENSOCUG00000003006	ENSG00000070018	4040	LRP6	0.082405	4.4403	0.358644	0.722508	0.815648	-6.53332
ENSOCUG00000003008	ENSG00000115232	3676	ITGA4	1.52124	-0.548978	1.63071	0.11397	0.221358	-4.42153
ENSOCUG00000003009	ENSG00000106344	55131	RBM28	0.187947	4.88671	1.86685	0.0722564	0.160166	-4.92848
ENSOCUG00000003010	ENSG00000265972	10628	TXNIP	-0.236077	8.43506	-0.857396	0.398389	0.539445	-5.98391
ENSOCUG00000003012	ENSG00000025772	10953	TOMM34	0.459957	3.7148	3.04116	0.00501995	0.0285849	-2.4858
ENSOCUG00000003015	ENSG00000106348	3614	IMPDH1	1.55976	2.741	5.65114	4.44108e-06	0.000604742	4.24735
ENSOCUG00000003016	ENSG00000101109	6789	STK4	-0.0672437	1.96398	-0.552424	0.584971	0.706949	-6.07192
ENSOCUG00000003018	ENSG00000271601	128077	LIX1L	1.00766	1.54772	2.64238	0.0132343	0.0516161	-3.09818
ENSOCUG00000003020	ENSG00000066926	2235	FECH	-0.115443	3.99328	-0.639866	0.527378	0.658116	-6.36149
ENSOCUG00000003021	ENSG00000188452	375298	CERKL	1.6886	-0.527496	1.63802	0.112428	0.219428	-4.34943
ENSOCUG00000003023	ENSG00000027847	11285	B4GALT7	0.14238	2.52569	0.856732	0.398749	0.539745	-5.98747
ENSOCUG00000003025	ENSG00000134440	4677	NARS1	-0.241324	5.49374	-2.30725	0.0285212	0.0849412	-4.11399
ENSOCUG00000003026	ENSG00000109606	1665	DHX15	0.208279	5.81074	2.16998	0.0385034	0.103625	-4.36229
ENSOCUG00000003027	ENSG00000154144	84897	TBRG1	-0.662738	4.04538	-4.01576	0.000393575	0.00659921	-0.116617
ENSOCUG00000003028	ENSG00000107960	79991	STN1	0.586376	0.675662	1.70199	0.0996573	0.201135	-4.56095
ENSOCUG00000003029	ENSG00000131779	8799	PEX11B	-0.290595	2.72415	-2.46269	0.0200938	0.067485	-3.65309
ENSOCUG00000003031	ENSG00000137563	8836	GGH	0.542338	0.902405	1.11808	0.272882	0.413944	-5.26296
ENSOCUG00000003032	ENSG00000143127	8515	ITGA10	0.356178	0.130768	0.802048	0.429172	0.568018	-5.43704
ENSOCUG00000003035	ENSG00000065613	9748	SLK	0.147618	4.75129	0.891148	0.380322	0.522748	-6.19913
ENSOCUG00000003036	ENSG00000110013	54414	SIAE	-1.00188	2.98567	-4.37352	0.00014884	0.00401187	0.876973
ENSOCUG00000003038	ENSG00000116791	1429	CRYZ	-0.676928	4.8792	-3.63375	0.00109213	0.0119507	-1.10979
ENSOCUG00000003039	N/A	nan	N/A	0.257374	-0.0842369	0.703219	0.487632	0.621049	-5.29314
ENSOCUG00000003040	ENSG00000156140	9508	ADAMTS3	2.50186	-1.54491	3.12448	0.00407304	0.0254357	-2.07137
ENSOCUG00000003042	ENSG00000119383	5524	PTPA	0.0475818	4.52547	0.510257	0.613806	0.731511	-6.46414
ENSOCUG00000003043	ENSG00000162623	127253	TYW3	-0.564812	1.20504	-2.78285	0.00946538	0.0422408	-2.69676
ENSOCUG00000003044	ENSG00000064199	53340	SPA17	0.719322	-0.626011	1.1678	0.252577	0.392008	-4.87398
ENSOCUG00000003045	ENSG00000143570	27173	SLC39A1	0.393506	3.47003	1.55066	0.132033	0.246022	-5.36038
ENSOCUG00000003046	ENSG00000123737	5393	EXOSC9	-0.284757	4.30816	-2.03408	0.0513583	0.125959	-4.61417
ENSOCUG00000003047	ENSG00000100526	1033	CDKN3	1.20212	1.66732	2.71046	0.0112603	0.0465274	-2.86812
ENSOCUG00000003048	ENSG00000171368	11076	TPPP	0.108282	1.3515	0.343752	0.73356	0.823197	-6.04585
ENSOCUG00000003050	ENSG00000186141	10623	POLR3C	0.0309412	3.10997	0.174613	0.86262	0.911399	-6.43018
ENSOCUG00000003052	ENSG00000118596	9194	SLC16A7	-1.33712	4.82559	-2.50936	0.0180512	0.0631591	-3.69829
ENSOCUG00000003053	ENSG00000138686	55212	BBS7	0.703376	2.02628	3.56431	0.00131128	0.0135301	-1.06771
ENSOCUG00000003055	ENSG00000265491	27246	RNF115	-0.470803	4.17668	-2.19346	0.0366001	0.100111	-4.30381
ENSOCUG00000003056	ENSG00000254087	4067	LYN	0.502765	1.99784	1.90619	0.0667702	0.151138	-4.50949
ENSOCUG00000003057	ENSG00000135709	9764	KIAA0513	0.172017	4.81101	0.799889	0.430401	0.56911	-6.2758
ENSOCUG00000003059	ENSG00000117151	1486	CTBS	1.10021	1.66028	2.76513	0.00987818	0.0432842	-2.77223
ENSOCUG00000003060	ENSG00000131979	2643	GCH1	-0.0699826	0.674924	-0.220283	0.827223	0.888536	-5.80067
ENSOCUG00000003061	ENSG00000185518	9899	SV2B	0.160446	0.799142	0.139431	0.890092	0.930175	-5.70656
ENSOCUG00000003062	ENSG00000145388	57721	METTL14	-0.027692	3.08064	-0.195643	0.846279	0.900695	-6.41984
ENSOCUG00000003063	ENSG00000112294	7915	ALDH5A1	-1.17216	6.2604	-4.66733	6.64884e-05	0.00244572	1.59315
ENSOCUG00000003064	ENSG00000124789	9972	NUP153	-0.290404	6.24907	-2.50324	0.018308	0.0638113	-3.68479
ENSOCUG00000003068	N/A	nan	N/A	0.31006	7.71789	2.94413	0.00638668	0.0330235	-2.61809
ENSOCUG00000003071	ENSG00000134324	23175	LPIN1	-0.399454	5.93545	-1.70828	0.0984717	0.199331	-5.14598
ENSOCUG00000003073	ENSG00000070831	998	CDC42	0.185307	2.38432	0.761439	0.452659	0.589756	-6.02607
ENSOCUG00000003078	ENSG00000134817	187	APLNR	0.500704	3.09958	1.96412	0.0593502	0.139179	-4.66836
ENSOCUG00000003083	ENSG00000204977	10206	TRIM13	0.0861346	2.69599	0.622127	0.538811	0.668525	-6.17664
ENSOCUG00000003091	ENSG00000121281	113	ADCY7	0.0956807	2.33249	0.240313	0.81181	0.87786	-6.33299
ENSOCUG00000003095	ENSG00000163507	57650	CIP2A	0.618582	0.105774	1.45031	0.157904	0.278614	-4.67475
ENSOCUG00000003096	ENSG00000168781	9677	PPIP5K1	-0.0708244	6.75073	-0.206384	0.83796	0.895372	-6.49928
ENSOCUG00000003097	ENSG00000204256	6046	BRD2	0.214422	5.66824	2.22509	0.0341699	0.0962314	-4.25726
ENSOCUG00000003098	ENSG00000154447	57630	SH3RF1	0.614246	4.09891	2.93792	0.00648509	0.0333391	-2.76204
ENSOCUG00000003101	ENSG00000136240	11014	KDELR2	0.493662	3.79288	2.04149	0.0505703	0.124685	-4.5696
ENSOCUG00000003102	ENSG00000166164	29117	BRD7	-0.196943	6.4096	-2.51666	0.0177495	0.0625662	-3.65159
ENSOCUG00000003105	ENSG00000198919	9666	DZIP3	0.685819	3.25496	3.27665	0.00276664	0.020475	-1.87431
ENSOCUG00000003108	ENSG00000145014	93109	TMEM44	0.407657	-1.07391	0.931127	0.35962	0.502787	-5.17068
ENSOCUG00000003110	ENSG00000164169	90826	PRMT9	0.0011474	3.7455	0.00749723	0.99407	0.996475	-6.52198
ENSOCUG00000003116	ENSG00000211751	nan	TRBC1	1.96186	-1.44767	2.63816	0.0133668	0.0520455	-2.92149
ENSOCUG00000003119	ENSG00000108433	9570	GOSR2	-0.115581	2.41219	-0.764743	0.450719	0.587828	-6.05978
ENSOCUG00000003122	ENSG00000014216	823	CAPN1	0.253848	6.1829	1.47033	0.152444	0.271872	-5.47565
ENSOCUG00000003124	ENSG00000071205	79658	ARHGAP10	-0.1795	5.21019	-0.811002	0.424095	0.562889	-6.2586
ENSOCUG00000003125	ENSG00000092439	54822	TRPM7	0.0742626	4.27833	0.572779	0.571292	0.696073	-6.42433
ENSOCUG00000003126	ENSG00000163811	23160	WDR43	0.0513679	4.11543	0.543349	0.59112	0.712377	-6.42322
ENSOCUG00000003129	ENSG00000134987	134430	WDR36	-0.0404526	4.10316	-0.306407	0.761525	0.844492	-6.52263
ENSOCUG00000003131	ENSG00000155542	133383	SETD9	-0.0994388	3.90897	-0.674775	0.505264	0.638556	-6.32116
ENSOCUG00000003133	N/A	nan	N/A	-0.0772124	2.99353	-0.466824	0.64418	0.754078	-6.31891
ENSOCUG00000003134	ENSG00000155545	166968	MIER3	-0.162103	3.12979	-1.07707	0.290495	0.432592	-5.9024
ENSOCUG00000003136	ENSG00000165219	26130	GAPVD1	-0.0357652	4.77135	-0.386473	0.702021	0.79968	-6.52402
ENSOCUG00000003137	ENSG00000151623	4306	NR3C2	-0.0544098	5.94553	-0.246928	0.806737	0.874816	-6.52784
ENSOCUG00000003139	ENSG00000076201	25930	PTPN23	0.149071	5.57787	1.27301	0.213314	0.346894	-5.77554
ENSOCUG00000003141	ENSG00000107651	11196	SEC23IP	0.0602034	5.31417	0.509558	0.61429	0.731787	-6.46156
ENSOCUG00000003142	ENSG00000169083	367	AR	-0.451652	3.41132	-3.40412	0.00199189	0.0171495	-1.63528
ENSOCUG00000003143	ENSG00000285932	nan	AL133353.2	-0.415902	4.7315	-2.52232	0.0175191	0.0619926	-3.68928
ENSOCUG00000003144	ENSG00000172331	669	BPGM	-1.29198	5.40039	-2.14455	0.0406647	0.107726	-4.42988
ENSOCUG00000003145	ENSG00000076248	7374	UNG	-0.165056	4.13829	-0.921798	0.364382	0.507189	-6.15279
ENSOCUG00000003148	ENSG00000119929	51076	CUTC	-0.435464	4.77489	-1.84028	0.0761771	0.166331	-4.977
ENSOCUG00000003150	ENSG00000175348	56674	TMEM9B	-0.255737	5.22523	-1.80059	0.0823757	0.175506	-5.0405
ENSOCUG00000003152	ENSG00000114650	22937	SCAP	-0.0177138	5.14618	-0.163904	0.870965	0.917034	-6.58074
ENSOCUG00000003153	ENSG00000071575	28951	TRIB2	-0.176468	4.18125	-0.374782	0.710601	0.806367	-6.49312
ENSOCUG00000003155	ENSG00000122861	5328	PLAU	1.11046	4.79759	2.02738	0.0520803	0.127165	-4.63128
ENSOCUG00000003157	ENSG00000164465	285761	DCBLD1	-0.753985	2.2724	-6.02504	1.60273e-06	0.000395671	5.19263
ENSOCUG00000003160	ENSG00000103326	6650	CAPN15	0.349294	3.26599	2.36735	0.0249403	0.0774993	-3.91194
ENSOCUG00000003163	ENSG00000035403	7414	VCL	0.20184	6.14287	1.37246	0.180642	0.306434	-5.61565
ENSOCUG00000003165	ENSG00000175356	57758	SCUBE2	1.91885	4.24539	4.03893	0.000369707	0.00639302	-0.0351991
ENSOCUG00000003168	N/A	nan	N/A	0.887713	6.08859	3.19836	0.00337835	0.02284	-2.11543
ENSOCUG00000003169	ENSG00000093167	9209	LRRFIP2	-0.441184	7.50547	-2.20605	0.0356144	0.0986239	-4.18378
ENSOCUG00000003170	ENSG00000126524	51119	SBDS	-0.596748	7.09509	-4.00144	0.000409079	0.00672316	-0.111592
ENSOCUG00000003173	ENSG00000198874	55253	TYW1	-0.369964	3.87889	-2.95024	0.00629108	0.0327207	-2.71631
ENSOCUG00000003174	ENSG00000152767	10160	FARP1	-0.79851	5.4383	-3.79324	0.00071519	0.00927252	-0.699857
ENSOCUG00000003176	ENSG00000116670	10459	MAD2L2	0.228992	2.72664	1.61584	0.117161	0.226269	-5.10705
ENSOCUG00000003178	ENSG00000198911	6721	SREBF2	-0.32026	5.40738	-2.40726	0.0227947	0.0730433	-3.90887
ENSOCUG00000003179	ENSG00000102572	8428	STK24	-0.244673	4.97594	-2.5974	0.0147106	0.0553102	-3.53002
ENSOCUG00000003181	ENSG00000162378	79699	ZYG11B	-0.968775	6.13217	-3.827	0.000653531	0.00887929	-0.56684
ENSOCUG00000003182	ENSG00000146859	55281	TMEM140	-0.305338	3.46053	-1.47836	0.150295	0.269329	-5.44077
ENSOCUG00000003185	ENSG00000173546	1464	CSPG4	0.918197	3.63982	3.30835	0.0025505	0.0195551	-1.85798
ENSOCUG00000003186	ENSG00000165704	3251	HPRT1	-0.435042	5.16367	-3.22772	0.00313512	0.0219374	-2.10412
ENSOCUG00000003187	ENSG00000088320	28954	REM1	0.445336	2.39312	1.21848	0.233047	0.369759	-5.51416
ENSOCUG00000003188	ENSG00000167522	29123	ANKRD11	-0.248926	5.15156	-1.99725	0.055439	0.132576	-4.69991
ENSOCUG00000003189	ENSG00000168303	136647	MPLKIP	-0.123456	2.22277	-0.866866	0.393265	0.534817	-5.86317
ENSOCUG00000003190	ENSG00000101294	81502	HM13	0.255151	4.30541	1.28519	0.209085	0.342175	-5.77434
ENSOCUG00000003191	ENSG00000175600	79783	SUGCT	-0.0812665	0.932854	-0.326564	0.746387	0.833128	-5.85842
ENSOCUG00000003196	ENSG00000169504	25932	CLIC4	0.405549	7.58079	1.2882	0.208053	0.340821	-5.63096
ENSOCUG00000003198	ENSG00000151338	145282	MIPOL1	-0.285942	4.0168	-1.96538	0.0591969	0.139039	-4.72782
ENSOCUG00000003199	ENSG00000074695	3998	LMAN1	-0.403923	6.21081	-2.72454	0.010888	0.0456588	-3.21608
ENSOCUG00000003200	ENSG00000170162	245806	VGLL2	-0.641625	5.3846	-1.73484	0.0935877	0.192452	-5.14452
ENSOCUG00000003201	ENSG00000171552	598	BCL2L1	-0.183869	3.47469	-0.997525	0.326916	0.469805	-6.00123
ENSOCUG00000003202	ENSG00000100106	11078	TRIOBP	0.762443	2.60268	2.77218	0.00971186	0.0429774	-2.9113
ENSOCUG00000003203	ENSG00000088325	22974	TPX2	0.169632	3.41506	0.825069	0.416195	0.555937	-6.14797
ENSOCUG00000003204	ENSG00000006432	4293	MAP3K9	0.527536	0.268158	2.027	0.0521223	0.127241	-4.05379
ENSOCUG00000003208	ENSG00000107099	81704	DOCK8	1.49969	3.23982	3.98853	0.000423572	0.00686061	-0.106473
ENSOCUG00000003209	ENSG00000183287	147372	CCBE1	2.01871	0.783532	3.33582	0.00237648	0.0188736	-1.44829
ENSOCUG00000003211	ENSG00000175309	85007	PHYKPL	-0.206617	2.5459	-1.84219	0.07589	0.165891	-4.71816
ENSOCUG00000003213	ENSG00000059378	64761	PARP12	0.739259	1.22704	2.08366	0.0462844	0.117823	-4.06353
ENSOCUG00000003214	ENSG00000174808	685	BTC	-0.972357	0.929867	-4.11165	0.000303657	0.00570986	0.342752
ENSOCUG00000003215	ENSG00000187678	81848	SPRY4	-0.32313	0.377808	-0.759551	0.453769	0.590918	-5.70483
ENSOCUG00000003217	ENSG00000050767	91522	COL23A1	1.40232	2.65408	4.52386	9.86042e-05	0.00316693	1.33019
ENSOCUG00000003220	ENSG00000171659	2857	GPR34	0.930929	-1.18371	1.11925	0.272392	0.413546	-4.8835
ENSOCUG00000003221	ENSG00000006459	80853	KDM7A	-0.140789	3.40529	-1.26698	0.215431	0.348967	-5.75042
ENSOCUG00000003226	ENSG00000129518	55837	EAPP	0.259163	4.67597	2.2838	0.0300404	0.0877761	-4.16183
ENSOCUG00000003227	ENSG00000131620	55107	ANO1	-0.388102	0.218948	-1.46796	0.153082	0.272508	-4.7595
ENSOCUG00000003228	ENSG00000113240	57396	CLK4	-0.138942	4.66059	-0.637281	0.529036	0.659405	-6.39403
ENSOCUG00000003231	ENSG00000132405	57533	TBC1D14	0.320671	3.41105	1.88147	0.0701735	0.156732	-4.81436
ENSOCUG00000003233	ENSG00000146054	81786	TRIM7	0.215248	6.24473	0.989154	0.330923	0.47392	-6.04322
ENSOCUG00000003234	ENSG00000167645	90522	YIF1B	-0.439513	3.64964	-2.21747	0.0347414	0.0972272	-4.24483
ENSOCUG00000003236	ENSG00000077157	4660	PPP1R12B	-0.291096	6.30053	-1.00806	0.321919	0.464695	-6.02139
ENSOCUG00000003237	ENSG00000146063	90933	TRIM41	-0.34742	4.44687	-3.33653	0.00237209	0.0188575	-1.83915
ENSOCUG00000003245	N/A	nan	N/A	-0.0720869	9.56171	-0.609916	0.546757	0.675395	-6.03147
ENSOCUG00000003246	ENSG00000137573	23213	SULF1	1.04175	2.8058	2.01359	0.0535951	0.129609	-4.47548
ENSOCUG00000003247	ENSG00000260314	4360	MRC1	0.585152	2.83444	0.829483	0.413735	0.554023	-6.13882
ENSOCUG00000003248	ENSG00000184378	84517	ACTRT3	0.182756	-0.362774	0.600311	0.55305	0.680636	-5.46954
ENSOCUG00000003249	ENSG00000157240	8321	FZD1	1.62452	1.34309	3.98992	0.000421985	0.00685755	0.0456988
ENSOCUG00000003250	ENSG00000182636	4692	NDN	0.0861862	3.18135	0.631283	0.532893	0.662647	-6.27817
ENSOCUG00000003251	ENSG00000130818	79088	ZNF426	-0.211419	3.51227	-0.867683	0.392825	0.534594	-6.13866
ENSOCUG00000003252	ENSG00000085274	55892	MYNN	-0.269631	4.07987	-2.41226	0.0225379	0.0726001	-3.8895
ENSOCUG00000003254	ENSG00000138769	8999	CDKL2	1.08596	4.12072	4.64098	7.14854e-05	0.00256669	1.5224
ENSOCUG00000003255	ENSG00000117906	5955	RCN2	-0.0499071	4.04371	-0.508131	0.615277	0.732662	-6.43155
ENSOCUG00000003257	ENSG00000138050	80745	THUMPD2	-0.410811	2.65671	-1.5263	0.137973	0.253748	-5.23679
ENSOCUG00000003258	ENSG00000178741	9377	COX5A	-0.960046	8.11502	-4.1909	0.000244883	0.00515502	0.441245
ENSOCUG00000003262	ENSG00000138757	9908	G3BP2	0.38776	6.80203	1.80063	0.082368	0.175506	-4.92716
ENSOCUG00000003263	ENSG00000137571	81796	SLCO5A1	-0.395184	4.91347	-1.52266	0.138879	0.255091	-5.46975
ENSOCUG00000003265	ENSG00000173276	49854	ZBTB21	-0.475637	2.39439	-2.49805	0.0185279	0.0642638	-3.5379
ENSOCUG00000003266	ENSG00000169375	25942	SIN3A	0.315977	4.16303	2.54582	0.0165907	0.0597757	-3.6224
ENSOCUG00000003267	ENSG00000143420	2029	ENSA	-0.0279876	3.96642	-0.223313	0.824887	0.886876	-6.55148
ENSOCUG00000003271	ENSG00000109458	2549	GAB1	0.64176	3.90344	3.82196	0.000662391	0.00891964	-0.60585
ENSOCUG00000003273	ENSG00000005961	3674	ITGA2B	-0.802213	3.2094	-4.04366	0.00036501	0.00634013	0.0279374
ENSOCUG00000003275	ENSG00000143452	84072	HORMAD1	0.00604346	2.91078	0.0132146	0.989549	0.993659	-6.30933
ENSOCUG00000003276	ENSG00000125813	5075	PAX1	1.5447	-0.413619	3.14358	0.00388142	0.024718	-1.87536
ENSOCUG00000003282	ENSG00000169398	5747	PTK2	0.205262	4.86854	1.85368	0.0741774	0.163113	-4.94998
ENSOCUG00000003283	ENSG00000157107	115548	FCHO2	0.197428	4.61212	1.1128	0.275105	0.416064	-5.97588
ENSOCUG00000003284	ENSG00000157224	9069	CLDN12	0.0503477	0.958763	0.245745	0.807643	0.875194	-6.01303
ENSOCUG00000003285	ENSG00000155849	9844	ELMO1	0.70339	3.04791	2.19495	0.0364824	0.0999777	-4.208
ENSOCUG00000003287	ENSG00000134825	746	TMEM258	-0.104157	4.17183	-0.750658	0.45902	0.595617	-6.31061
ENSOCUG00000003290	ENSG00000168496	2237	FEN1	-0.241673	2.64453	-1.92737	0.063969	0.14677	-4.58822
ENSOCUG00000003291	ENSG00000186566	23131	GPATCH8	-0.277673	5.03486	-1.94126	0.0621869	0.143966	-4.80201
ENSOCUG00000003292	N/A	nan	N/A	-0.103535	3.67272	-0.570226	0.572999	0.697933	-6.40822
ENSOCUG00000003294	ENSG00000162923	80232	WDR26	-0.463511	7.30581	-3.1673	0.00365532	0.0237929	-2.14208
ENSOCUG00000003295	N/A	nan	N/A	-1.53975	-0.678053	-2.68528	0.0119559	0.0482521	-2.77456
ENSOCUG00000003296	ENSG00000114902	28972	SPCS1	-0.305867	4.40167	-2.07463	0.0471744	0.119148	-4.56483
ENSOCUG00000003298	ENSG00000149257	871	SERPINH1	0.754667	4.6174	2.04339	0.0503695	0.124375	-4.60926
ENSOCUG00000003299	ENSG00000173253	10655	DMRT2	-0.566129	3.88989	-2.03089	0.0517011	0.126585	-4.60356
ENSOCUG00000003303	ENSG00000112149	9308	CD83	2.47878	-0.314352	4.11183	0.000303509	0.00570986	0.143616
ENSOCUG00000003309	ENSG00000112237	892	CCNC	0.471967	1.7441	2.68735	0.0118973	0.0481324	-2.97322
ENSOCUG00000003313	ENSG00000113083	4015	LOX	2.75238	3.65983	3.15875	0.00373529	0.0241183	-2.13582
ENSOCUG00000003316	ENSG00000168350	123099	DEGS2	0.956674	0.167908	2.36951	0.0248198	0.0772696	-3.37007
ENSOCUG00000003319	ENSG00000204252	3111	HLA-DOA	1.9298	-0.941933	2.20706	0.0355366	0.0985732	-3.5688
ENSOCUG00000003320	ENSG00000137145	55667	DENND4C	-0.196915	5.0953	-1.74175	0.0923516	0.190365	-5.13341
ENSOCUG00000003322	ENSG00000164318	133584	EGFLAM	0.156131	4.5504	1.05526	0.300184	0.442796	-6.03516
ENSOCUG00000003323	ENSG00000088756	79822	ARHGAP28	0.942988	2.16592	2.1471	0.0404435	0.107285	-4.099
ENSOCUG00000003324	ENSG00000089902	23186	RCOR1	0.354237	2.48146	2.35567	0.0256022	0.0788383	-3.79766
ENSOCUG00000003326	ENSG00000178163	85460	ZNF518B	-0.0330854	4.36597	-0.28033	0.781252	0.857734	-6.54864
ENSOCUG00000003327	ENSG00000137776	79811	SLTM	-0.156824	5.79046	-0.947264	0.351478	0.495048	-6.12911
ENSOCUG00000003328	ENSG00000158158	26504	CNNM4	0.021071	2.63921	0.165236	0.869927	0.916282	-6.43402
ENSOCUG00000003333	ENSG00000113594	3977	LIFR	-0.303654	4.8237	-1.56425	0.12881	0.242038	-5.4077
ENSOCUG00000003336	ENSG00000137154	6194	RPS6	0.0351548	1.13903	0.0193766	0.984676	0.990167	-6.2638
ENSOCUG00000003337	ENSG00000126254	79171	RBM42	0.0405771	5.17986	0.355468	0.72486	0.817193	-6.53129
ENSOCUG00000003338	ENSG00000157450	54778	RNF111	-0.415277	3.95273	-4.02403	0.000384886	0.006529	-0.100929
ENSOCUG00000003340	N/A	nan	N/A	0.547871	2.29276	2.80301	0.0090155	0.0410224	-2.86995
ENSOCUG00000003341	ENSG00000182253	23336	SYNM	-0.99689	9.22903	-3.33731	0.00236733	0.0188396	-1.60096
ENSOCUG00000003342	ENSG00000076053	10179	RBM7	-0.237256	4.96947	-2.41181	0.0225609	0.0726184	-3.91566
ENSOCUG00000003344	ENSG00000131203	3620	IDO1	-1.36025	2.6711	-2.63822	0.0133649	0.0520455	-3.30052
ENSOCUG00000003347	ENSG00000168758	54910	SEMA4C	0.488268	2.9735	2.15285	0.0399473	0.106431	-4.27306
ENSOCUG00000003348	ENSG00000125375	27109	DMAC2L	-0.480459	5.38152	-2.99749	0.00559654	0.0306161	-2.64365
ENSOCUG00000003350	ENSG00000181610	51649	MRPS23	-0.311863	4.5572	-1.98956	0.0563266	0.133955	-4.71517
ENSOCUG00000003351	ENSG00000196937	10447	FAM3C	0.43327	2.22269	1.89132	0.0688001	0.154408	-4.60098
ENSOCUG00000003354	ENSG00000180891	404093	CUEDC1	-1.26779	6.84326	-5.77875	3.1332e-06	0.000518883	4.5528
ENSOCUG00000003358	ENSG00000131966	55860	ACTR10	-0.177808	6.69857	-1.55296	0.131483	0.245334	-5.35236
ENSOCUG00000003362	ENSG00000172901	206338	LVRN	0.000168049	2.34461	0.000391125	0.999691	0.999777	-6.33252
ENSOCUG00000003365	ENSG00000040933	3631	INPP4A	0.0368078	3.48874	0.201633	0.841638	0.897347	-6.48783
ENSOCUG00000003367	ENSG00000137462	7097	TLR2	2.38404	-0.559228	2.93118	0.00659379	0.0337038	-2.3408
ENSOCUG00000003368	ENSG00000142453	10498	CARM1	-0.212477	4.06976	-2.02791	0.0520234	0.127065	-4.63233
ENSOCUG00000003369	ENSG00000155008	139322	APOOL	-0.702432	4.35863	-4.74829	5.32136e-05	0.00218308	1.79287
ENSOCUG00000003370	ENSG00000175806	4482	MSRA	-0.178796	4.68981	-1.09414	0.283069	0.424676	-6.00431
ENSOCUG00000003371	ENSG00000143416	8991	SELENBP1	1.02709	5.15445	2.69603	0.0116544	0.047531	-3.29901
ENSOCUG00000003372	ENSG00000156219	419	ART3	1.5898	6.31652	4.84121	4.1202e-05	0.00191561	2.0975
ENSOCUG00000003373	ENSG00000107669	11101	ATE1	-0.364769	6.55376	-2.41453	0.0224225	0.0724098	-3.84862
ENSOCUG00000003377	ENSG00000135929	1593	CYP27A1	1.9649	4.67222	8.60879	2.05618e-09	7.95262e-06	11.5848
ENSOCUG00000003378	N/A	nan	N/A	0.0301008	3.214	0.246463	0.807093	0.875042	-6.4151
ENSOCUG00000003379	ENSG00000138750	53371	NUP54	-0.345881	3.30209	-2.82762	0.00849366	0.0394523	-2.92898
ENSOCUG00000003380	ENSG00000160867	2264	FGFR4	1.40752	2.58316	3.60511	0.00117782	0.0126073	-0.999093
ENSOCUG00000003381	ENSG00000130733	78992	YIPF2	0.0708847	4.68923	0.457965	0.650455	0.759126	-6.49249
ENSOCUG00000003383	ENSG00000071073	11320	MGAT4A	-0.000346	4.3217	-0.00219186	0.998266	0.998611	-6.58363
ENSOCUG00000003384	ENSG00000115592	53632	PRKAG3	1.63754	4.68357	3.8787	0.00056907	0.00815422	-0.459806
ENSOCUG00000003385	ENSG00000142444	90580	TIMM29	0.0939252	1.52396	0.230109	0.819653	0.883502	-6.10825
ENSOCUG00000003387	ENSG00000102781	84056	KATNAL1	0.551391	0.096194	1.98957	0.0563253	0.133955	-4.04412
ENSOCUG00000003388	ENSG00000138760	950	SCARB2	0.00786378	8.15355	0.0731222	0.94222	0.963648	-6.37743
ENSOCUG00000003390	ENSG00000006712	54623	PAF1	-0.00603962	5.56524	-0.062099	0.950918	0.968446	-6.58164
ENSOCUG00000003391	ENSG00000198865	100129792	CCDC152	0.65631	-0.743688	1.46371	0.154232	0.273923	-4.58096
ENSOCUG00000003392	N/A	nan	N/A	0.158956	0.728187	0.49427	0.624909	0.739352	-5.87803
ENSOCUG00000003396	ENSG00000063322	55588	MED29	-0.358286	5.30868	-1.9951	0.0556855	0.133001	-4.70228
ENSOCUG00000003397	ENSG00000145703	10788	IQGAP2	0.46583	1.28493	1.35688	0.185486	0.312637	-5.22492
ENSOCUG00000003399	ENSG00000118418	9324	HMGN3	-0.12878	5.84841	-0.76736	0.449187	0.586531	-6.28419
ENSOCUG00000003400	ENSG00000128016	7538	ZFP36	0.0207634	2.95638	0.0547694	0.956705	0.971951	-6.51474
ENSOCUG00000003401	ENSG00000124786	51000	SLC35B3	0.614476	2.14771	2.5421	0.0167345	0.0601521	-3.30717
ENSOCUG00000003403	ENSG00000150337	2209	FCGR1A	2.44781	-0.820321	2.10215	0.0445092	0.114561	-3.72387
ENSOCUG00000003404	ENSG00000112893	4124	MAN2A1	0.977449	3.81426	2.34868	0.0260063	0.0797441	-3.97641
ENSOCUG00000003405	ENSG00000151690	54842	MFSD6	0.781494	1.84515	3.09644	0.00437092	0.0265667	-2.15989
ENSOCUG00000003409	ENSG00000138663	51138	COPS4	-0.735679	7.46261	-4.1024	0.000311371	0.00576622	0.171441
ENSOCUG00000003413	ENSG00000189362	100131211	NEMP2	-0.485868	-0.277298	-1.52322	0.13874	0.254917	-4.6918
ENSOCUG00000003414	ENSG00000032742	8100	IFT88	0.115856	3.4645	0.87575	0.388498	0.530476	-6.09729
ENSOCUG00000003418	ENSG00000173193	54625	PARP14	0.897412	3.45991	2.48763	0.0189771	0.0652698	-3.67582
ENSOCUG00000003419	ENSG00000181826	768211	RELL1	0.313533	4.5709	1.52785	0.137588	0.253361	-5.43562
ENSOCUG00000003420	ENSG00000020577	23034	SAMD4A	-0.764407	7.9359	-5.37127	9.57151e-06	0.000888466	3.51246
ENSOCUG00000003425	ENSG00000090863	2734	GLG1	0.034965	6.94204	0.217303	0.829523	0.889799	-6.46455
ENSOCUG00000003426	ENSG00000179314	23302	WSCD1	-0.589575	3.81849	-2.44606	0.0208716	0.0691332	-3.80587
ENSOCUG00000003429	N/A	nan	N/A	0.0381871	4.88949	0.369602	0.714415	0.809507	-6.52976
ENSOCUG00000003430	ENSG00000169087	79663	HSPBAP1	0.0316329	2.08583	0.193431	0.847995	0.902107	-6.22364
ENSOCUG00000003431	ENSG00000153162	654	BMP6	0.881231	4.05408	2.30853	0.0284398	0.084798	-4.07849
ENSOCUG00000003432	ENSG00000100425	23774	BRD1	0.0459519	3.47507	0.31044	0.758489	0.841693	-6.47859
ENSOCUG00000003434	ENSG00000138463	84925	SLC49A4	-0.656087	5.9229	-3.06236	0.00476085	0.0278527	-2.46112
ENSOCUG00000003439	ENSG00000173402	1605	DAG1	-0.293154	8.59609	-2.18029	0.0376574	0.102184	-4.12486
ENSOCUG00000003441	ENSG00000117480	2166	FAAH	-0.457062	1.38255	-2.08401	0.0462503	0.117762	-4.10765
ENSOCUG00000003444	ENSG00000126107	79654	HECTD3	-0.0446946	4.55427	-0.409659	0.685123	0.786766	-6.51306
ENSOCUG00000003446	N/A	nan	N/A	0.174911	1.66336	0.905712	0.372692	0.514987	-5.68848
ENSOCUG00000003448	ENSG00000205593	414918	DENND6B	0.805807	3.02154	4.2389	0.000214903	0.00478602	0.549777
ENSOCUG00000003450	ENSG00000101413	58490	RPRD1B	0.0125356	3.408	0.0891461	0.92959	0.955186	-6.50353
ENSOCUG00000003451	ENSG00000163660	57018	CCNL1	0.504705	3.82416	2.4289	0.0217031	0.070891	-3.82275
ENSOCUG00000003452	ENSG00000163644	152926	PPM1K	-0.788858	4.24695	-3.44185	0.00180598	0.0160986	-1.57446
ENSOCUG00000003453	ENSG00000086598	10959	TMED2	-0.302744	5.50361	-3.02168	0.00526983	0.0294821	-2.57367
ENSOCUG00000003456	ENSG00000111364	57696	DDX55	-0.110469	3.7056	-0.687862	0.497108	0.630859	-6.29698
ENSOCUG00000003458	ENSG00000198056	5557	PRIM1	-0.982892	0.734864	-3.12678	0.00404944	0.0253702	-1.92466
ENSOCUG00000003462	ENSG00000111361	1967	EIF2B1	0.0391576	3.26891	0.35389	0.72603	0.818273	-6.41056
ENSOCUG00000003464	ENSG00000137216	55362	TMEM63B	0.227935	5.63765	1.77229	0.0870533	0.18249	-5.058
ENSOCUG00000003468	ENSG00000106993	55664	CDC37L1	-0.427909	5.02131	-2.21752	0.0347374	0.0972272	-4.30001
ENSOCUG00000003469	N/A	nan	N/A	0.975843	4.84598	3.81331	0.000677888	0.00901587	-0.640768
ENSOCUG00000003472	ENSG00000111358	2967	GTF2H3	-0.263078	3.45368	-2.26498	0.0313121	0.0905569	-4.1101
ENSOCUG00000003473	ENSG00000106018	7434	VIPR2	1.25595	1.0191	2.62039	0.013938	0.0533913	-3.10862
ENSOCUG00000003475	ENSG00000148730	1979	EIF4EBP2	-0.483822	7.52349	-4.21501	0.000229345	0.0049135	0.497604
ENSOCUG00000003476	ENSG00000168778	79867	TCTN2	-0.151303	2.7467	-0.72351	0.475271	0.610687	-6.13796
ENSOCUG00000003477	ENSG00000173281	79660	PPP1R3B	-1.39246	1.58259	-2.5961	0.0147553	0.0554244	-3.18283
ENSOCUG00000003478	ENSG00000187144	374955	SPATA21	-0.532997	1.83558	-2.54497	0.0166237	0.0598464	-3.28748
ENSOCUG00000003479	ENSG00000174059	947	CD34	1.01863	5.12765	2.80693	0.00893055	0.0407648	-3.0561
ENSOCUG00000003481	ENSG00000111404	79785	RERGL	0.484009	1.57897	1.53842	0.134992	0.249938	-4.93945
ENSOCUG00000003482	ENSG00000076356	5362	PLXNA2	0.68255	4.01578	4.47879	0.000111574	0.00335387	1.08782
ENSOCUG00000003483	ENSG00000182670	7267	TTC3	0.312111	5.86999	2.51334	0.0178863	0.0628703	-3.67927
ENSOCUG00000003484	ENSG00000119688	5826	ABCD4	-0.190136	2.8943	-1.18668	0.245167	0.383781	-5.717
ENSOCUG00000003488	ENSG00000021776	9716	AQR	-0.0793128	4.69185	-0.660663	0.514141	0.646605	-6.37722
ENSOCUG00000003491	ENSG00000055813	114800	CCDC85A	-0.233255	3.05214	-1.25827	0.21852	0.352496	-5.60765
ENSOCUG00000003495	N/A	nan	N/A	0.0997163	2.35362	0.529275	0.600719	0.720801	-6.18613
ENSOCUG00000003496	ENSG00000146067	54540	FAM193B	0.350049	2.69365	2.02135	0.0527379	0.12807	-4.4597
ENSOCUG00000003499	ENSG00000134824	9415	FADS2	-0.0822957	5.39312	-0.449713	0.656324	0.764207	-6.47813
ENSOCUG00000003504	ENSG00000154760	146857	SLFN13	0.525203	2.85702	2.08221	0.0464265	0.11803	-4.39168
ENSOCUG00000003505	N/A	nan	N/A	0.0663759	2.64847	0.404064	0.689186	0.789882	-6.33877
ENSOCUG00000003506	ENSG00000155876	10670	RRAGA	-0.0565553	5.19083	-0.542745	0.591531	0.71265	-6.44641
ENSOCUG00000003507	ENSG00000147874	54801	HAUS6	0.63173	1.24677	2.94507	0.00637185	0.0329909	-2.34805
ENSOCUG00000003512	ENSG00000100060	4242	MFNG	0.317347	3.10738	1.38705	0.176194	0.301088	-5.52266
ENSOCUG00000003513	N/A	nan	N/A	0.711345	-1.05594	1.06682	0.295021	0.437685	-4.90006
ENSOCUG00000003516	ENSG00000163754	2992	GYG1	-0.400128	8.70974	-1.37122	0.181024	0.30672	-5.40481
ENSOCUG00000003517	ENSG00000100065	29775	CARD10	0.0752549	3.45966	0.504658	0.617685	0.734113	-6.38189
ENSOCUG00000003518	ENSG00000196730	1612	DAPK1	0.380435	2.92741	1.99668	0.055504	0.132622	-4.58846
ENSOCUG00000003519	ENSG00000006740	9912	ARHGAP44	-0.0373784	0.732876	-0.101172	0.920124	0.949839	-5.90631
ENSOCUG00000003520	ENSG00000071794	6596	HLTF	-0.0163392	4.4659	-0.0797641	0.936983	0.960153	-6.57968
ENSOCUG00000003521	ENSG00000151150	288	ANK3	-0.0774376	7.28447	-0.361169	0.720641	0.814212	-6.39619
ENSOCUG00000003525	ENSG00000116691	60672	MIIP	-0.199842	3.2753	-1.38626	0.176434	0.301319	-5.54163
ENSOCUG00000003526	ENSG00000163755	84343	HPS3	-0.147967	4.6592	-1.17826	0.248452	0.387056	-5.91146
ENSOCUG00000003527	ENSG00000187555	7874	USP7	-0.420009	7.11243	-3.17702	0.00356641	0.0235387	-2.13043
ENSOCUG00000003528	ENSG00000168874	84913	ATOH8	-0.04905	3.46676	-0.175119	0.862226	0.911148	-6.4354
ENSOCUG00000003532	ENSG00000128739	6638	SNRPN	-0.421375	4.05606	-1.92308	0.0645276	0.147792	-4.80342
ENSOCUG00000003533	ENSG00000113319	5924	RASGRF2	0.623092	1.4807	2.53893	0.0168581	0.0604503	-3.27779
ENSOCUG00000003534	ENSG00000154001	5529	PPP2R5E	-0.233066	4.18461	-2.39702	0.0233283	0.0743418	-3.91719
ENSOCUG00000003535	ENSG00000047457	1356	CP	0.98643	1.37797	1.55679	0.130572	0.244188	-4.95405
ENSOCUG00000003536	ENSG00000132970	10810	WASF3	0.722653	2.2726	2.93447	0.00654043	0.033512	-2.5834
ENSOCUG00000003537	ENSG00000188342	2963	GTF2F2	0.0784074	2.34701	0.388783	0.70033	0.798377	-6.22254
ENSOCUG00000003542	ENSG00000163762	116441	TM4SF18	0.886054	2.10122	2.65746	0.0127711	0.050454	-3.02868
ENSOCUG00000003543	ENSG00000166704	80095	ZNF606	-0.126417	2.32728	-0.616808	0.542265	0.671761	-6.08107
ENSOCUG00000003547	ENSG00000144029	64969	MRPS5	-0.755973	5.45092	-4.96318	2.94438e-05	0.0015931	2.35755
ENSOCUG00000003553	ENSG00000097033	51100	SH3GLB1	0.206205	5.70746	1.20288	0.238935	0.376526	-5.85101
ENSOCUG00000003554	N/A	nan	N/A	-0.110625	4.77854	-1.20522	0.238046	0.375789	-5.87969
ENSOCUG00000003561	ENSG00000275111	7549	ZNF2	-0.398172	3.12009	-2.92621	0.00667491	0.0339144	-2.66374
ENSOCUG00000003567	ENSG00000121413	65982	ZSCAN18	0.35266	3.76159	2.46188	0.0201313	0.0675368	-3.76328
ENSOCUG00000003568	ENSG00000196437	148266	ZNF569	-0.136552	2.96563	-1.0604	0.297881	0.440463	-5.84203
ENSOCUG00000003569	ENSG00000112972	3157	HMGCS1	-0.314103	4.50339	-1.99802	0.0553505	0.132501	-4.70025
ENSOCUG00000003571	N/A	nan	N/A	-0.0316394	0.807916	-0.14008	0.889583	0.929884	-6.00876
ENSOCUG00000003573	ENSG00000136295	80727	TTYH3	0.334523	2.53509	1.22705	0.229856	0.365896	-5.64905
ENSOCUG00000003574	ENSG00000138430	29789	OLA1	-0.122455	6.16747	-0.687941	0.497059	0.630859	-6.32177
ENSOCUG00000003576	ENSG00000145934	57451	TENM2	0.6612	-1.50805	1.07863	0.28981	0.431997	-4.91648
ENSOCUG00000003580	N/A	nan	N/A	0.244939	2.10941	1.21739	0.233455	0.370255	-5.50577
ENSOCUG00000003582	ENSG00000111667	8078	USP5	0.0216798	6.01928	0.190971	0.849904	0.903258	-6.5374
ENSOCUG00000003584	N/A	nan	N/A	0.677881	4.68444	3.60026	0.00119296	0.0126932	-1.18062
ENSOCUG00000003587	ENSG00000108175	57178	ZMIZ1	0.52292	5.51427	2.51681	0.0177435	0.0625662	-3.67325
ENSOCUG00000003588	ENSG00000107938	26098	EDRF1	0.205906	3.60071	1.6021	0.120175	0.230585	-5.28139
ENSOCUG00000003591	N/A	nan	N/A	-0.538137	7.18627	-2.0896	0.0457075	0.116713	-4.42418
ENSOCUG00000003592	ENSG00000111676	1822	ATN1	-0.120942	6.06233	-0.82502	0.416222	0.555937	-6.21205
ENSOCUG00000003593	ENSG00000197142	51703	ACSL5	0.343644	1.20896	0.871729	0.390651	0.532384	-5.71331
ENSOCUG00000003594	ENSG00000162745	25903	OLFML2B	2.38217	3.36388	3.14622	0.00385559	0.024594	-2.17674
ENSOCUG00000003596	ENSG00000006007	51573	GDE1	-0.561441	3.77682	-3.84798	0.00061787	0.00856955	-0.537826
ENSOCUG00000003598	ENSG00000107371	51010	EXOSC3	-0.441695	3.1586	-3.16096	0.00371448	0.0240374	-2.1285
ENSOCUG00000003599	ENSG00000111679	5777	PTPN6	1.13656	0.642956	2.18275	0.0374574	0.101843	-3.78812
ENSOCUG00000003600	ENSG00000111752	1911	PHC1	-0.393278	3.45765	-3.37588	0.00214299	0.0178173	-1.70184
ENSOCUG00000003601	ENSG00000103540	9738	CCP110	0.0371711	5.4286	0.275868	0.784642	0.860348	-6.54994
ENSOCUG00000003602	ENSG00000023041	64429	ZDHHC6	-0.222322	4.23494	-1.98573	0.0567728	0.134656	-4.70107
ENSOCUG00000003603	ENSG00000126749	10436	EMG1	-0.352563	3.44303	-2.8314	0.00841595	0.0392742	-2.94631
ENSOCUG00000003604	ENSG00000151532	143187	VTI1A	-0.0928106	2.75614	-0.616565	0.542423	0.671761	-6.21099
ENSOCUG00000003607	ENSG00000146416	51390	AIG1	0.00104293	5.0801	0.00689867	0.994544	0.996719	-6.59923
ENSOCUG00000003608	ENSG00000100592	23002	DAAM1	0.227899	3.58028	1.21759	0.23338	0.370186	-5.7888
ENSOCUG00000003609	ENSG00000162994	130162	CLHC1	-0.206261	0.992659	-0.87571	0.388519	0.530476	-5.60142
ENSOCUG00000003611	ENSG00000124279	79072	FASTKD3	-0.52351	2.40127	-3.48793	0.00160164	0.0150355	-1.26435
ENSOCUG00000003612	ENSG00000128191	54487	DGCR8	-0.259686	4.12643	-3.25089	0.00295509	0.0212704	-2.03504
ENSOCUG00000003613	N/A	nan	N/A	-0.0545135	8.16898	-0.379678	0.707003	0.803541	-6.31485
ENSOCUG00000003615	ENSG00000124275	4552	MTRR	-0.308934	3.1582	-2.48843	0.0189426	0.0652698	-3.64247
ENSOCUG00000003617	ENSG00000085760	4528	MTIF2	-0.483689	4.84392	-2.713	0.0111923	0.0464473	-3.28171
ENSOCUG00000003619	ENSG00000081248	779	CACNA1S	-0.359572	9.59872	-1.02197	0.315403	0.458599	-5.67006
ENSOCUG00000003620	ENSG00000115355	55704	CCDC88A	0.360805	3.36834	1.55714	0.13049	0.244167	-5.31182
ENSOCUG00000003623	ENSG00000150093	3688	ITGB1	0.187421	7.631	1.10667	0.277704	0.418413	-5.80993
ENSOCUG00000003624	ENSG00000133119	5983	RFC3	-0.172297	3.79252	-1.39989	0.172353	0.29639	-5.57895
ENSOCUG00000003626	ENSG00000182329	100652824	KIAA2012	-0.525518	-0.49704	-0.96205	0.344128	0.487595	-5.15289
ENSOCUG00000003627	ENSG00000121957	29899	GPSM2	0.0582598	6.07174	0.380788	0.706188	0.803071	-6.49313
ENSOCUG00000003630	ENSG00000178028	55929	DMAP1	-0.437922	5.50338	-2.52686	0.017336	0.0615513	-3.66696
ENSOCUG00000003631	ENSG00000055044	51602	NOP58	0.0578164	4.28268	0.54261	0.591623	0.712661	-6.42249
ENSOCUG00000003633	ENSG00000151892	2674	GFRA1	0.13316	-0.814791	0.305936	0.76188	0.844729	-5.53552
ENSOCUG00000003634	ENSG00000169564	5093	PCBP1	-0.286263	8.68475	-2.26914	0.0310265	0.0898299	-3.95985
ENSOCUG00000003636	ENSG00000198959	7052	TGM2	-0.319809	5.51843	-1.52769	0.137627	0.253394	-5.44185
ENSOCUG00000003637	ENSG00000128849	84952	CGNL1	1.21898	1.91491	2.60458	0.014465	0.0547906	-3.22101
ENSOCUG00000003639	ENSG00000146592	9586	CREB5	-0.342646	-0.136771	-0.741629	0.464389	0.601105	-5.46384
ENSOCUG00000003642	ENSG00000143379	9869	SETDB1	0.236144	4.92336	1.90389	0.0670796	0.151661	-4.86469
ENSOCUG00000003644	ENSG00000108578	642	BLMH	-0.259949	6.57631	-1.6276	0.114631	0.22227	-5.23801
ENSOCUG00000003646	ENSG00000140497	10066	SCAMP2	0.333496	4.61642	2.03915	0.0508185	0.125036	-4.62553
ENSOCUG00000003647	ENSG00000144048	8446	DUSP11	-0.0602267	3.45461	-0.534063	0.597445	0.717987	-6.34652
ENSOCUG00000003648	ENSG00000108039	7511	XPNPEP1	0.27667	4.54177	2.58173	0.01526	0.0566959	-3.55733
ENSOCUG00000003654	ENSG00000163673	85443	DCLK3	0.334987	0.958141	1.14419	0.262079	0.402183	-5.36329
ENSOCUG00000003657	ENSG00000124356	10617	STAMBP	-0.0702743	4.23055	-0.712582	0.481906	0.615742	-6.31301
ENSOCUG00000003662	ENSG00000114554	5361	PLXNA1	0.0213493	4.88612	0.116971	0.907705	0.94216	-6.58671
ENSOCUG00000003663	ENSG00000163017	72	ACTG2	0.257761	2.72127	0.923701	0.363407	0.506187	-5.9927
ENSOCUG00000003664	ENSG00000100416	55687	TRMU	-0.257686	2.00613	-1.56236	0.129255	0.242678	-5.0188
ENSOCUG00000003666	ENSG00000114956	1716	DGUOK	0.554648	0.860521	2.2114	0.0352033	0.0980234	-3.75588
ENSOCUG00000003672	ENSG00000131323	7187	TRAF3	0.14723	3.20906	0.891543	0.380114	0.522628	-6.0857
ENSOCUG00000003674	ENSG00000116478	3065	HDAC1	0.22047	4.76453	1.57007	0.127452	0.240011	-5.39469
ENSOCUG00000003675	ENSG00000176209	114926	SMIM19	-0.400037	4.37087	-2.10048	0.0446668	0.114758	-4.50517
ENSOCUG00000003678	N/A	nan	N/A	1.12519	0.491358	3.53789	0.0014054	0.0139362	-0.998793
ENSOCUG00000003679	N/A	nan	N/A	2.50759	4.72079	4.15359	0.000271008	0.00537885	0.272373
ENSOCUG00000003680	ENSG00000170899	2941	GSTA4	0.082125	1.45771	0.411646	0.683683	0.785501	-6.0745
ENSOCUG00000003681	ENSG00000146374	84870	RSPO3	-0.525819	3.26188	-0.812881	0.423034	0.561931	-6.11329
ENSOCUG00000003683	ENSG00000163328	151556	GPR155	-0.269603	2.6731	-1.84057	0.0761328	0.166297	-4.80417
ENSOCUG00000003685	ENSG00000102935	23090	ZNF423	-0.0444382	4.08483	-0.249625	0.80467	0.873577	-6.55129
ENSOCUG00000003686	ENSG00000138592	9101	USP8	0.0103396	4.75257	0.0852442	0.932664	0.957334	-6.59533
ENSOCUG00000003687	ENSG00000166783	9665	MARF1	-0.062969	5.04385	-0.51962	0.607347	0.726718	-6.45969
ENSOCUG00000003688	ENSG00000103381	55313	CPPED1	0.786986	2.11421	4.39885	0.000138878	0.0038738	1.02743
ENSOCUG00000003689	ENSG00000087303	22795	NID2	1.51119	4.58471	4.11011	0.000304932	0.00571469	0.130891
ENSOCUG00000003690	ENSG00000068097	63897	HEATR6	-0.100786	4.56214	-1.02088	0.315909	0.459106	-6.07523
ENSOCUG00000003691	ENSG00000065518	4710	NDUFB4	-0.612365	5.38694	-3.33371	0.00238939	0.0189282	-1.84741
ENSOCUG00000003692	ENSG00000042813	11055	ZPBP	-0.474127	0.867981	-1.76748	0.087869	0.183569	-4.51509
ENSOCUG00000003695	ENSG00000164500	100130988	SPATA48	-0.848994	0.887993	-2.95523	0.00621406	0.0325369	-2.32107
ENSOCUG00000003696	ENSG00000100731	22990	PCNX1	-0.188935	5.70902	-1.37651	0.179398	0.305303	-5.62866
ENSOCUG00000003698	ENSG00000109787	51274	KLF3	0.143337	1.99136	0.790779	0.435613	0.573975	-5.98277
ENSOCUG00000003699	ENSG00000177311	253461	ZBTB38	0.0238148	2.2582	0.139498	0.890039	0.930175	-6.34109
ENSOCUG00000003700	ENSG00000172878	254042	METAP1D	-0.878986	3.38303	-3.41061	0.00195865	0.0169744	-1.5685
ENSOCUG00000003706	ENSG00000161016	6132	RPL8	0.0131505	7.76923	0.117549	0.90725	0.941914	-6.41367
ENSOCUG00000003709	ENSG00000160714	55585	UBE2Q1	-0.0422321	5.96755	-0.418601	0.67865	0.781498	-6.47179
ENSOCUG00000003710	ENSG00000138600	84888	SPPL2A	-0.188329	7.10426	-0.94788	0.35117	0.494854	-6.05951
ENSOCUG00000003711	ENSG00000109381	1998	ELF2	0.00413716	5.10858	0.0356964	0.971774	0.982357	-6.59496
ENSOCUG00000003712	ENSG00000185222	51186	TCEAL9	2.36957	0.310633	3.88901	0.000553554	0.00801859	-0.311433
ENSOCUG00000003714	ENSG00000158201	171586	ABHD3	0.974999	-0.340168	1.26115	0.217496	0.351477	-4.86278
ENSOCUG00000003719	ENSG00000151693	8853	ASAP2	0.53509	2.14997	1.94321	0.061941	0.143568	-4.46427
ENSOCUG00000003720	ENSG00000120875	1846	DUSP4	-0.602929	1.12939	-1.06181	0.297249	0.439903	-5.43448
ENSOCUG00000003722	ENSG00000154188	284	ANGPT1	0.442184	4.02643	2.53657	0.0169507	0.0606284	-3.60091
ENSOCUG00000003723	ENSG00000015133	440193	CCDC88C	0.238985	2.34553	1.41217	0.168741	0.291932	-5.31372
ENSOCUG00000003724	ENSG00000145794	84466	MEGF10	0.806653	3.93517	2.15288	0.0399453	0.106431	-4.38063
ENSOCUG00000003726	ENSG00000119185	9270	ITGB1BP1	0.284695	3.60941	2.04653	0.0500399	0.12393	-4.52737
ENSOCUG00000003727	ENSG00000136560	10010	TANK	-0.147989	3.81477	-1.23382	0.227364	0.362864	-5.77579
ENSOCUG00000003728	ENSG00000119203	51692	CPSF3	0.626136	4.50784	4.58268	8.39024e-05	0.00288024	1.35878
ENSOCUG00000003729	ENSG00000170322	4798	NFRKB	0.154471	3.52342	1.03291	0.310343	0.4534	-6.00313
ENSOCUG00000003731	ENSG00000183891	130502	TTC32	-0.135106	3.41336	-1.06103	0.297597	0.440099	-5.89683
ENSOCUG00000003733	ENSG00000196104	50859	SPOCK3	-0.721368	1.62197	-1.61972	0.116323	0.224837	-4.88487
ENSOCUG00000003735	ENSG00000196917	27198	HCAR1	2.31013	-1.75403	3.4344	0.00184131	0.0162793	-1.72425
ENSOCUG00000003736	ENSG00000170325	56980	PRDM10	0.185885	2.50263	1.2367	0.226308	0.361538	-5.60126
ENSOCUG00000003742	ENSG00000111653	51147	ING4	-0.0140784	4.38954	-0.137702	0.891445	0.931003	-6.5683
ENSOCUG00000003743	ENSG00000162413	9903	KLHL21	-0.94274	5.31056	-4.29662	0.00018362	0.00446654	0.600404
ENSOCUG00000003744	ENSG00000133193	84923	FAM104A	0.0649892	0.374243	0.25966	0.796995	0.868558	-5.82607
ENSOCUG00000003746	ENSG00000101751	11201	POLI	-0.273611	3.67931	-1.08422	0.287368	0.429183	-5.91237
ENSOCUG00000003747	ENSG00000126746	171017	ZNF384	-0.331062	4.63337	-2.39592	0.0233865	0.0743889	-3.94875
[truncated: 9,604 more rows]

## Sheet: wk2
ENSEMBL	GENEID	ENTREZID	SYMBOL	logFC	AveExpr	t	P.Value	adj.P.Val	B
ENSOCUG00000000003	N/A	nan	N/A	-0.964211	-0.307434	-2.59724	0.0147163	0.0538703	-3.03491
ENSOCUG00000000004	ENSG00000102302	2245	FGD1	0.114276	4.82529	1.00237	0.324611	0.455326	-5.89235
ENSOCUG00000000005	ENSG00000198625	4194	MDM4	-0.34247	4.10717	-2.32674	0.0273118	0.0794278	-3.8025
ENSOCUG00000000006	ENSG00000151689	3628	INPP1	-0.251413	4.19399	-1.85652	0.0737587	0.157639	-4.68691
ENSOCUG00000000007	ENSG00000122694	152007	GLIPR2	1.37462	0.941564	1.90687	0.0666785	0.146835	-4.02513
ENSOCUG00000000009	ENSG00000122705	1211	CLTA	0.342723	4.67908	2.77321	0.00968792	0.0418033	-2.96165
ENSOCUG00000000010	ENSG00000159921	10020	GNE	0.485062	2.5336	2.125	0.0423987	0.106737	-3.94753
ENSOCUG00000000012	ENSG00000138029	3032	HADHB	-0.0642943	6.8103	-0.433186	0.668145	0.764395	-6.26727
ENSOCUG00000000013	ENSG00000070950	56852	RAD18	0.422943	-0.18675	1.1116	0.275612	0.404801	-4.86097
ENSOCUG00000000014	ENSG00000087086	2512	FTL	0.985094	7.73598	3.36241	0.00221892	0.0179166	-1.55381
ENSOCUG00000000015	ENSG00000104812	2997	GYS1	-0.424605	9.02139	-2.19862	0.0361933	0.095923	-4.00259
ENSOCUG00000000017	ENSG00000079435	3991	LIPE	1.10673	4.34338	2.23644	0.0333333	0.0906412	-3.96987
ENSOCUG00000000018	N/A	nan	N/A	-0.423569	3.79619	-2.62412	0.0138162	0.0520655	-3.14282
ENSOCUG00000000020	ENSG00000101596	23347	SMCHD1	0.462673	4.90881	3.86143	0.000596014	0.00976773	-0.398687
ENSOCUG00000000021	ENSG00000087470	10059	DNM1L	-0.109263	6.2066	-0.98054	0.335082	0.466182	-5.93223
ENSOCUG00000000022	ENSG00000139131	51067	YARS2	-0.421656	3.41489	-3.52539	0.00145218	0.014703	-1.10088
ENSOCUG00000000023	ENSG00000057294	5318	PKP2	0.793094	-0.897287	1.3201	0.197322	0.318344	-4.53287
ENSOCUG00000000024	ENSG00000166451	55839	CENPN	0.855338	0.942492	3.15298	0.00379027	0.0244054	-1.87674
ENSOCUG00000000025	ENSG00000174640	6578	SLCO2A1	1.41251	1.95778	2.64694	0.0130928	0.0502202	-2.8526
ENSOCUG00000000028	ENSG00000165655	84858	ZNF503	0.570323	3.08822	1.2899	0.207469	0.330214	-5.18492
ENSOCUG00000000030	ENSG00000119899	26503	SLC17A5	0.179804	2.73707	0.62733	0.535444	0.653974	-5.82162
ENSOCUG00000000034	ENSG00000134014	55140	ELP3	-0.216635	5.01891	-1.96204	0.059604	0.135845	-4.59172
ENSOCUG00000000038	ENSG00000164463	153222	CREBRF	0.201935	2.59159	0.912028	0.369415	0.49841	-5.56924
ENSOCUG00000000040	ENSG00000113734	662	BNIP1	0.025929	2.44508	0.168581	0.867319	0.91353	-5.92572
ENSOCUG00000000045	N/A	nan	N/A	-0.533468	1.4423	-0.83207	0.412297	0.541531	-5.37591
ENSOCUG00000000049	ENSG00000127241	5648	MASP1	1.50817	3.32897	4.75914	5.16487e-05	0.00321103	1.95747
ENSOCUG00000000051	ENSG00000172869	1657	DMXL1	0.00978544	5.84016	0.0670735	0.946992	0.965497	-6.41774
ENSOCUG00000000055	ENSG00000162148	220004	PPP1R32	0.0264585	0.514355	0.0699035	0.944759	0.964205	-5.47286
ENSOCUG00000000057	N/A	nan	N/A	0.0623959	7.96902	0.479039	0.635571	0.738577	-6.20107
ENSOCUG00000000059	ENSG00000182473	23265	EXOC7	-0.0118545	3.2459	-0.0809314	0.936063	0.958872	-6.13677
ENSOCUG00000000060	ENSG00000196116	23424	TDRD7	-0.292102	6.05997	-2.15779	0.0395262	0.101834	-4.24788
ENSOCUG00000000063	ENSG00000112031	54516	MTRF1L	-0.448444	2.2577	-2.16684	0.0387645	0.100533	-3.81733
ENSOCUG00000000064	ENSG00000105993	10049	DNAJB6	-0.82189	5.96417	-5.70034	3.88173e-06	0.0012511	4.36873
ENSOCUG00000000065	ENSG00000107262	573	BAG1	0.180585	-0.713343	0.24617	0.807317	0.870555	-5.15277
ENSOCUG00000000066	ENSG00000273820	389856	USP27X	-0.292228	-0.626847	-0.638841	0.528034	0.647994	-5.03464
ENSOCUG00000000068	ENSG00000070601	22844	FRMPD1	1.19596	-0.0485087	2.01122	0.0538587	0.126273	-3.851
ENSOCUG00000000069	ENSG00000197879	4641	MYO1C	0.413661	6.92848	3.3027	0.00258782	0.0195103	-1.74843
ENSOCUG00000000071	ENSG00000189042	163081	ZNF567	0.349099	2.75596	2.57893	0.0153598	0.0553223	-3.13353
ENSOCUG00000000073	ENSG00000132376	51763	INPP5K	0.104301	6.18987	0.978351	0.336144	0.467267	-5.9367
ENSOCUG00000000074	N/A	nan	N/A	0.865097	3.32579	3.513	0.00150008	0.014966	-1.10647
ENSOCUG00000000075	ENSG00000174238	5306	PITPNA	0.00670565	4.69213	0.0525494	0.958458	0.973476	-6.37644
ENSOCUG00000000076	ENSG00000167703	124935	SLC43A2	-0.229171	6.67237	-1.09366	0.283275	0.413283	-5.81883
ENSOCUG00000000077	ENSG00000167705	83547	RILP	-0.576675	4.28746	-1.64967	0.110005	0.20921	-4.99568
ENSOCUG00000000078	N/A	nan	N/A	-0.543889	3.26341	-2.83663	0.00830985	0.0380502	-2.61323
ENSOCUG00000000080	ENSG00000169499	59339	PLEKHA2	-0.116554	2.40962	-0.288212	0.775273	0.847352	-5.88717
ENSOCUG00000000081	ENSG00000174231	10594	PRPF8	0.133931	7.8533	1.42864	0.163991	0.278022	-5.32127
ENSOCUG00000000085	ENSG00000169490	83877	TM2D2	0.249076	3.23353	1.81603	0.0799143	0.167041	-4.58018
ENSOCUG00000000086	ENSG00000139223	23519	ANP32D	-0.0160941	5.52486	-0.155223	0.877741	0.920498	-6.40887
ENSOCUG00000000090	ENSG00000167716	124997	WDR81	0.162631	4.78006	1.07049	0.293393	0.423797	-5.80318
ENSOCUG00000000092	ENSG00000132386	5176	SERPINF1	0.702029	8.17144	3.78084	0.000739242	0.0106333	-0.532032
ENSOCUG00000000093	ENSG00000186532	114826	SMYD4	0.34466	1.7838	1.54482	0.133437	0.239227	-4.68585
ENSOCUG00000000094	ENSG00000124212	5740	PTGIS	0.613388	1.23876	1.20957	0.236397	0.363155	-4.91187
ENSOCUG00000000095	ENSG00000117222	5929	RBBP5	-0.059161	4.39038	-0.611588	0.545665	0.662654	-6.15476
ENSOCUG00000000097	ENSG00000133059	25778	DSTYK	-0.0804543	5.21925	-0.653957	0.518389	0.639064	-6.20079
ENSOCUG00000000098	ENSG00000112394	117247	SLC16A10	-0.228913	2.85635	-0.947978	0.351121	0.480885	-5.54213
ENSOCUG00000000100	N/A	nan	N/A	0.152081	4.83266	1.48228	0.149255	0.259524	-5.32431
ENSOCUG00000000101	ENSG00000173214	91749	MFSD4B	-0.0320178	3.84805	-0.154618	0.878213	0.920498	-6.14225
ENSOCUG00000000102	ENSG00000122507	27241	BBS9	0.231335	2.40333	0.990047	0.330494	0.460904	-5.48112
ENSOCUG00000000104	ENSG00000157554	2078	ERG	0.686916	3.30074	3.21575	0.0032322	0.0221781	-1.79843
ENSOCUG00000000105	ENSG00000100014	23384	SPECC1L	0.421631	5.34913	4.28066	0.000191791	0.00572738	0.662243
ENSOCUG00000000107	ENSG00000154889	65258	MPPE1	0.0999867	3.43024	0.591334	0.558964	0.673745	-6.03554
ENSOCUG00000000108	ENSG00000122644	10124	ARL4A	-0.0583986	3.17526	-0.271008	0.788341	0.856649	-6.06627
ENSOCUG00000000109	ENSG00000163638	56999	ADAMTS9	1.35412	2.30629	3.18475	0.0034972	0.0232405	-1.78277
ENSOCUG00000000111	ENSG00000169031	1285	COL4A3	0.720593	1.61051	2.38765	0.0238271	0.0725061	-3.3301
ENSOCUG00000000114	ENSG00000158050	1844	DUSP2	-0.710673	-0.799177	-1.47449	0.151327	0.262498	-4.41393
ENSOCUG00000000116	ENSG00000168958	56947	MFF	-0.503723	5.59197	-2.93549	0.00652414	0.0329864	-2.63931
ENSOCUG00000000120	ENSG00000078549	117	ADCYAP1R1	2.23022	-0.749983	2.46843	0.0198318	0.064402	-3.46766
ENSOCUG00000000121	ENSG00000165501	122769	LRR1	0.0538639	0.5433	0.215728	0.830739	0.888966	-5.46574
ENSOCUG00000000122	ENSG00000181027	79147	FKRP	-0.315845	4.40789	-1.60818	0.118833	0.221142	-5.07762
ENSOCUG00000000123	ENSG00000161217	5130	PCYT1A	-0.249129	4.56902	-1.37772	0.179027	0.296751	-5.42101
ENSOCUG00000000125	N/A	nan	N/A	-0.24363	3.23292	-0.867477	0.392936	0.52231	-5.77155
ENSOCUG00000000127	N/A	nan	N/A	0.236726	4.16149	1.05853	0.298717	0.429547	-5.76257
ENSOCUG00000000128	ENSG00000154642	54149	C21orf91	-0.152641	3.74779	-0.541443	0.592416	0.702915	-6.14764
ENSOCUG00000000129	ENSG00000007392	55692	LUC7L	0.46743	3.65196	2.44134	0.0210974	0.0670435	-3.52823
ENSOCUG00000000131	ENSG00000144815	91775	NXPE3	-0.242569	4.36504	-1.57785	0.125651	0.229549	-5.14326
ENSOCUG00000000133	ENSG00000144802	64332	NFKBIZ	0.0701164	1.67092	0.25522	0.800388	0.865266	-5.72311
ENSOCUG00000000137	ENSG00000163468	7203	CCT3	-0.17704	7.28646	-1.4977	0.14522	0.254722	-5.26174
ENSOCUG00000000140	ENSG00000132842	8546	AP3B1	-0.194673	5.66187	-1.3337	0.192879	0.313222	-5.55252
ENSOCUG00000000141	ENSG00000075089	64431	ACTR6	0.217859	2.23652	1.00902	0.321469	0.451958	-5.48756
ENSOCUG00000000142	ENSG00000185010	2157	F8	-0.108731	-0.312705	-0.255341	0.800296	0.865247	-5.2062
ENSOCUG00000000145	ENSG00000165030	4783	NFIL3	0.309984	2.64051	0.782224	0.440543	0.569363	-5.70684
ENSOCUG00000000146	ENSG00000140575	8826	IQGAP1	1.08055	6.09227	4.71386	5.85015e-05	0.0033438	1.79113
ENSOCUG00000000148	ENSG00000129596	1036	CDO1	2.51767	1.9705	2.30243	0.0288274	0.0823244	-3.4325
ENSOCUG00000000149	ENSG00000147065	4478	MSN	1.04568	4.3091	3.17649	0.00357119	0.0235168	-1.98635
ENSOCUG00000000152	ENSG00000116406	80267	EDEM3	0.0196191	4.36128	0.140847	0.888983	0.928304	-6.29372
ENSOCUG00000000153	ENSG00000211454	nan	AKR7L	-0.327631	4.07372	-1.60143	0.120325	0.222739	-5.05775
ENSOCUG00000000155	ENSG00000126653	84081	NSRP1	-0.170031	4.18152	-1.30901	0.201002	0.322666	-5.50029
ENSOCUG00000000156	ENSG00000115993	66008	TRAK2	-0.29457	5.44902	-2.1625	0.0391285	0.10116	-4.23771
ENSOCUG00000000157	ENSG00000008513	6482	ST3GAL1	-0.144921	4.26591	-0.933822	0.358251	0.487257	-5.83676
ENSOCUG00000000158	ENSG00000197858	8733	GPAA1	-0.149324	5.47899	-0.87249	0.390243	0.519741	-6.03697
ENSOCUG00000000159	ENSG00000174136	285704	RGMB	0.253756	3.38043	1.33549	0.192298	0.312454	-5.26141
ENSOCUG00000000161	ENSG00000087266	6452	SH3BP2	0.957408	1.44453	2.28315	0.0300835	0.0848598	-3.52226
ENSOCUG00000000162	ENSG00000184154	220074	LRTOMT	0.293401	-0.288113	0.912707	0.369064	0.49806	-4.92992
ENSOCUG00000000163	ENSG00000174227	54872	PIGG	0.330853	5.5178	2.98091	0.00583157	0.0309532	-2.53359
ENSOCUG00000000164	ENSG00000149357	55004	LAMTOR1	-0.396536	5.71064	-4.52896	9.72328e-05	0.00427564	1.30059
ENSOCUG00000000166	ENSG00000186687	90624	LYRM7	-0.461538	4.19555	-1.99542	0.0556488	0.129087	-4.47649
ENSOCUG00000000167	ENSG00000165458	3636	INPPL1	-0.526915	7.36266	-5.62758	4.73702e-06	0.00132777	4.18506
ENSOCUG00000000170	ENSG00000113569	9631	NUP155	-0.0117792	5.75162	-0.116596	0.907999	0.939831	-6.41393
ENSOCUG00000000171	ENSG00000180875	64388	GREM2	1.32666	-1.13531	2.02375	0.052476	0.123882	-3.92744
ENSOCUG00000000172	ENSG00000134215	10451	VAV3	1.20349	1.67336	2.59243	0.0148828	0.0542353	-2.96716
ENSOCUG00000000173	ENSG00000143702	9859	CEP170	0.183395	5.41477	1.64355	0.111273	0.211137	-5.11978
ENSOCUG00000000174	ENSG00000138190	54536	EXOC6	0.0301843	4.87401	0.123015	0.90296	0.937292	-6.38036
ENSOCUG00000000179	N/A	nan	N/A	0.0371897	8.52297	0.276602	0.784084	0.853446	-6.18607
ENSOCUG00000000184	ENSG00000176771	344148	NCKAP5	1.10716	1.25398	4.345	0.000160905	0.0053898	0.522655
ENSOCUG00000000185	ENSG00000177119	196527	ANO6	0.139722	6.11033	0.632499	0.53211	0.651342	-6.21944
ENSOCUG00000000186	ENSG00000091009	54439	RBM27	0.0112331	4.22786	0.0752895	0.940511	0.961284	-6.31959
ENSOCUG00000000187	ENSG00000136026	10970	CKAP4	0.532579	3.48431	1.27231	0.21356	0.337502	-5.4471
ENSOCUG00000000188	ENSG00000085377	5550	PREP	0.00257828	5.59586	0.0262146	0.979269	0.985403	-6.42026
ENSOCUG00000000193	ENSG00000103426	100529144	CORO7-PAM16	-0.0419331	2.87787	-0.203983	0.839819	0.895462	-6.0211
ENSOCUG00000000195	N/A	nan	N/A	-0.399338	4.57885	-0.996529	0.327391	0.458008	-5.86101
ENSOCUG00000000197	ENSG00000159399	3099	HK2	-0.369222	5.94423	-1.99794	0.0553599	0.128726	-4.53603
ENSOCUG00000000200	ENSG00000132359	23108	RAP1GAP2	-0.200686	6.47717	-2.25632	0.0319136	0.0880222	-4.04674
ENSOCUG00000000201	ENSG00000188517	84570	COL25A1	2.56928	-2.33848	2.78419	0.00943486	0.0412407	-3.25035
ENSOCUG00000000203	ENSG00000102158	84061	MAGT1	0.293542	5.19383	2.10529	0.0442141	0.109971	-4.34029
ENSOCUG00000000214	ENSG00000163832	54859	ELP6	-0.57079	3.2285	-1.86244	0.0728944	0.156368	-4.53093
ENSOCUG00000000215	ENSG00000132326	8864	PER2	0.156526	4.28257	0.532514	0.598503	0.707893	-6.19142
ENSOCUG00000000218	ENSG00000155100	51633	OTUD6B	-0.392439	3.05674	-1.69551	0.100894	0.197486	-4.71557
ENSOCUG00000000220	ENSG00000139793	10150	MBNL2	0.0320409	7.13439	0.288655	0.774937	0.847145	-6.30809
ENSOCUG00000000222	ENSG00000171714	203859	ANO5	-0.175996	6.56456	-0.839321	0.408284	0.538007	-6.05159
ENSOCUG00000000224	N/A	nan	N/A	0.0721625	1.06073	0.231953	0.818234	0.879234	-5.5514
ENSOCUG00000000227	ENSG00000088280	55616	ASAP3	1.47686	2.42581	2.60519	0.0144445	0.0533246	-2.97484
ENSOCUG00000000228	ENSG00000140403	55466	DNAJA4	-1.03001	6.3438	-2.65767	0.0127648	0.049502	-3.23688
ENSOCUG00000000229	ENSG00000197555	26037	SIPA1L1	0.072167	4.8153	0.531698	0.599061	0.708481	-6.24481
ENSOCUG00000000230	ENSG00000182359	143879	KBTBD3	0.0265691	1.81253	0.139337	0.890165	0.929072	-5.81429
ENSOCUG00000000231	ENSG00000149313	60496	AASDHPPT	-0.117688	2.83748	-0.796654	0.432248	0.561433	-5.73591
ENSOCUG00000000233	N/A	nan	N/A	2.01511	-1.18106	1.94458	0.0617678	0.139364	-3.96678
ENSOCUG00000000234	ENSG00000107263	2889	RAPGEF1	-0.383714	6.0308	-3.5063	0.00152659	0.0150979	-1.29667
ENSOCUG00000000236	ENSG00000182175	56963	RGMA	-0.188287	2.51354	-0.722108	0.47612	0.601659	-5.65509
ENSOCUG00000000237	ENSG00000134253	80263	TRIM45	-0.25748	4.34975	-1.35093	0.187362	0.306624	-5.42873
ENSOCUG00000000242	ENSG00000146926	136371	ASB10	-1.37668	4.49607	-5.46755	7.34657e-06	0.00146969	3.77395
ENSOCUG00000000244	ENSG00000075240	23151	GRAMD4	0.0735782	3.49545	0.42713	0.672498	0.767954	-6.02479
ENSOCUG00000000245	ENSG00000033050	10061	ABCF2	-0.477915	7.36863	-2.90857	0.00697054	0.03442	-2.65502
ENSOCUG00000000247	ENSG00000033100	54480	CHPF2	0.863342	2.35146	2.02656	0.0521697	0.123334	-4.03761
ENSOCUG00000000248	N/A	nan	N/A	-0.520651	5.68547	-2.39648	0.0233569	0.0716769	-3.79048
ENSOCUG00000000249	ENSG00000082014	6604	SMARCD3	-0.170949	6.16919	-0.969676	0.340377	0.471175	-5.95146
ENSOCUG00000000251	ENSG00000058673	9877	ZC3H11A	0.157105	6.8636	1.39916	0.17257	0.288439	-5.42953
ENSOCUG00000000255	ENSG00000129675	9459	ARHGEF6	0.213473	5.50581	1.59772	0.12115	0.223695	-5.18695
ENSOCUG00000000256	ENSG00000158079	138639	PTPDC1	-0.46369	3.45046	-3.1117	0.00420629	0.0255496	-2.06315
ENSOCUG00000000258	ENSG00000134853	5156	PDGFRA	1.71714	4.5676	3.11154	0.004208	0.0255496	-2.10787
ENSOCUG00000000259	ENSG00000163412	317649	EIF4E3	-0.293074	3.26537	-1.84334	0.0757172	0.160788	-4.52546
ENSOCUG00000000263	ENSG00000160961	84449	ZNF333	0.00705236	2.38	0.0328545	0.97402	0.982402	-5.93077
ENSOCUG00000000264	ENSG00000127481	23352	UBR4	-0.0838663	7.87812	-0.729728	0.47152	0.597472	-6.05578
ENSOCUG00000000268	ENSG00000150275	65217	PCDH15	0.409367	0.791259	0.965138	0.342606	0.473301	-5.17686
ENSOCUG00000000269	ENSG00000007341	54879	ST7L	0.131281	2.5892	0.885132	0.383503	0.512412	-5.60051
ENSOCUG00000000270	N/A	nan	N/A	0.405326	4.78545	3.00963	0.00543026	0.0297436	-2.44113
ENSOCUG00000000271	ENSG00000165072	256691	MAMDC2	0.696624	3.3426	1.31926	0.197599	0.318746	-5.2203
ENSOCUG00000000272	ENSG00000127463	23065	EMC1	-0.0125119	6.31068	-0.161908	0.872522	0.916971	-6.39988
ENSOCUG00000000274	ENSG00000053372	51154	MRTO4	-0.0679568	4.57174	-0.756943	0.455305	0.582756	-6.08629
ENSOCUG00000000276	ENSG00000155363	4343	MOV10	0.971204	1.51668	3.22724	0.00313894	0.0217569	-1.69604
ENSOCUG00000000277	ENSG00000155970	286097	MICU3	-0.254654	3.19715	-1.25619	0.219262	0.343982	-5.34256
ENSOCUG00000000278	ENSG00000137815	23168	RTF1	-0.0587202	5.77812	-0.495513	0.624043	0.72874	-6.29646
ENSOCUG00000000280	ENSG00000184599	284467	TAFA3	1.95149	-0.859978	2.22061	0.0345045	0.0927392	-3.67499
ENSOCUG00000000281	ENSG00000088035	29929	ALG6	0.455844	2.4069	3.09745	0.00435975	0.0261908	-1.99281
ENSOCUG00000000285	ENSG00000143815	3930	LBR	0.694547	3.20799	3.36243	0.00221881	0.0179166	-1.44406
ENSOCUG00000000286	ENSG00000203965	84455	EFCAB7	-0.328081	10.4113	-0.903145	0.37403	0.503056	-5.67771
ENSOCUG00000000289	ENSG00000126822	26030	PLEKHG3	0.880538	2.3486	2.39885	0.0232323	0.0713889	-3.36519
ENSOCUG00000000290	ENSG00000169851	5099	PCDH7	0.42451	1.69819	0.910958	0.369969	0.49882	-5.23747
ENSOCUG00000000291	ENSG00000144224	23190	UBXN4	-0.24827	6.21702	-2.27663	0.0305193	0.0856117	-4.01685
ENSOCUG00000000292	ENSG00000070182	6710	SPTB	-0.017061	7.89289	-0.0973848	0.923103	0.949789	-6.31194
ENSOCUG00000000297	N/A	nan	N/A	1.09238	-0.679353	1.62209	0.115811	0.217049	-4.29064
ENSOCUG00000000298	ENSG00000168090	10980	COPS6	-0.275286	5.89967	-2.135	0.0415033	0.105168	-4.2933
ENSOCUG00000000300	ENSG00000166508	4176	MCM7	0.353457	3.96655	2.34452	0.0262495	0.0775586	-3.79319
ENSOCUG00000000301	ENSG00000072864	54820	NDE1	0.757426	1.92442	2.35066	0.0258912	0.076754	-3.43833
ENSOCUG00000000302	N/A	nan	N/A	0.00463574	0.679022	0.00846465	0.993305	0.994677	-5.32978
ENSOCUG00000000303	ENSG00000154415	5506	PPP1R3A	-0.323256	8.70403	-1.23826	0.225737	0.351056	-5.50814
ENSOCUG00000000304	ENSG00000221838	9179	AP4M1	0.0314093	2.93709	0.197903	0.844528	0.898172	-6.04803
ENSOCUG00000000305	ENSG00000171777	115727	RASGRP4	0.955951	-0.670972	2.05873	0.0487777	0.117734	-3.82004
ENSOCUG00000000306	ENSG00000166997	245812	CNPY4	1.25253	1.21411	2.39613	0.0233754	0.0716956	-3.27765
ENSOCUG00000000307	N/A	nan	N/A	0.271488	1.71842	1.08883	0.285362	0.415543	-5.19068
ENSOCUG00000000312	ENSG00000103742	57722	IGDCC4	0.682379	6.3586	4.45464	0.000119206	0.00478598	1.11354
ENSOCUG00000000315	ENSG00000125675	2892	GRIA3	1.59476	1.14808	2.13	0.0419493	0.106028	-3.68915
ENSOCUG00000000318	ENSG00000054965	23201	FAM168A	0.696108	0.555873	1.89018	0.0689578	0.150455	-4.032
ENSOCUG00000000321	ENSG00000175283	22845	DOLK	-0.54091	5.0838	-2.52192	0.0175352	0.0599471	-3.49514
ENSOCUG00000000322	ENSG00000140694	5073	PARN	0.708313	2.70266	3.08243	0.00452736	0.0267742	-2.05224
ENSOCUG00000000323	ENSG00000095319	23511	NUP188	0.272661	4.60919	1.27195	0.213688	0.337658	-5.54908
ENSOCUG00000000324	ENSG00000152229	9050	PSTPIP2	-0.321473	7.45829	-1.75514	0.0899957	0.181845	-4.88326
ENSOCUG00000000325	ENSG00000187513	2701	GJA4	0.268108	2.37578	0.892103	0.379819	0.5088	-5.47253
ENSOCUG00000000326	ENSG00000100523	80821	DDHD1	0.370731	1.5205	1.4683	0.152988	0.264864	-4.76061
ENSOCUG00000000328	ENSG00000148341	56904	SH3GLB2	0.45101	2.73776	2.24062	0.0330302	0.0899858	-3.74256
ENSOCUG00000000329	ENSG00000077238	3566	IL4R	1.56664	2.71273	4.38206	0.000145404	0.00517521	1.00788
ENSOCUG00000000331	ENSG00000129472	84932	RAB2B	0.693401	1.18855	2.39536	0.023416	0.0717253	-3.28002
ENSOCUG00000000333	ENSG00000168152	79725	THAP9	0.118504	1.55894	0.428589	0.671449	0.767115	-5.71766
ENSOCUG00000000334	ENSG00000092203	9878	TOX4	-0.336845	6.11879	-3.105	0.00427779	0.0258303	-2.25012
ENSOCUG00000000336	ENSG00000165819	56339	METTL3	0.00933166	3.47254	0.0748296	0.940874	0.961373	-6.21056
ENSOCUG00000000338	ENSG00000069849	483	ATP1B3	0.402442	4.85747	1.86645	0.0723141	0.155468	-4.73757
ENSOCUG00000000339	ENSG00000092199	3183	HNRNPC	0.0884007	6.57783	0.91874	0.365953	0.495062	-5.97283
ENSOCUG00000000341	ENSG00000182732	9628	RGS6	1.35073	0.195492	2.65089	0.0129713	0.049952	-3.01385
ENSOCUG00000000343	ENSG00000179134	55095	SAMD4B	0.686802	3.65575	4.55089	9.15535e-05	0.00415165	1.43391
ENSOCUG00000000344	ENSG00000115145	10254	STAM2	0.278678	2.25098	1.65909	0.108079	0.20663	-4.63918
ENSOCUG00000000345	ENSG00000169085	254778	VXN	-0.443788	2.43091	-1.27118	0.213958	0.337946	-5.12222
ENSOCUG00000000346	ENSG00000122557	64224	HERPUD2	0.119644	3.9062	1.09171	0.284118	0.414252	-5.65224
ENSOCUG00000000347	ENSG00000163463	200185	KRTCAP2	0.13752	4.80039	0.997075	0.32713	0.457919	-5.8876
ENSOCUG00000000348	ENSG00000112293	2822	GPLD1	-0.418214	5.18295	-2.53268	0.017104	0.0590121	-3.50622
ENSOCUG00000000353	ENSG00000173171	4580	MTX1	-0.476104	2.72827	-2.64082	0.0132832	0.0506323	-2.99138
ENSOCUG00000000354	ENSG00000124787	10799	RPP40	-0.192478	4.14972	-1.7555	0.089934	0.18182	-4.85573
ENSOCUG00000000355	ENSG00000122756	1271	CNTFR	-0.0919374	6.2024	-0.226893	0.822129	0.882194	-6.39129
ENSOCUG00000000356	ENSG00000177628	2629	GBA	0.558618	1.69922	1.24811	0.222162	0.347077	-5.03386
ENSOCUG00000000357	ENSG00000164967	138716	RPP25L	-0.237595	2.42306	-1.27865	0.211348	0.334788	-5.18099
ENSOCUG00000000358	ENSG00000137100	11258	DCTN3	-0.375215	4.7033	-3.78625	0.000728637	0.0106033	-0.572683
ENSOCUG00000000359	ENSG00000176444	1196	CLK2	0.147161	5.27768	1.12986	0.267968	0.397142	-5.77405
ENSOCUG00000000360	ENSG00000113361	1004	CDH6	1.79792	-0.397234	2.53421	0.0170435	0.0589261	-3.28635
ENSOCUG00000000364	ENSG00000147955	10280	SIGMAR1	0.238143	0.947347	0.563388	0.577583	0.689759	-5.37312
ENSOCUG00000000365	ENSG00000163743	25898	RCHY1	0.00824374	3.89907	0.0435613	0.965558	0.978119	-6.25708
ENSOCUG00000000367	ENSG00000113360	29102	DROSHA	0.189316	4.29207	1.79076	0.0839755	0.173375	-4.8186
ENSOCUG00000000368	ENSG00000174796	152815	THAP6	-0.265447	4.29078	-2.19765	0.0362692	0.0960363	-4.11449
ENSOCUG00000000370	ENSG00000134917	11095	ADAMTS8	1.889	0.951621	1.83744	0.0766064	0.162083	-4.11928
ENSOCUG00000000371	ENSG00000075234	55020	TTC38	-0.0840537	0.863686	-0.149601	0.882134	0.923273	-5.53963
ENSOCUG00000000374	ENSG00000166106	170689	ADAMTS15	1.73771	1.33523	2.21181	0.0351715	0.0939228	-3.56442
ENSOCUG00000000375	ENSG00000082213	55322	C5orf22	-0.405971	2.58578	-2.08728	0.0459323	0.112938	-4.01909
ENSOCUG00000000377	ENSG00000075218	51512	GTSE1	1.37025	-1.68422	1.50681	0.14288	0.251722	-4.38589
ENSOCUG00000000380	ENSG00000114251	7474	WNT5A	0.547931	2.53697	2.44569	0.020889	0.0666233	-3.32124
ENSOCUG00000000381	ENSG00000001461	57185	NIPAL3	-0.026275	3.84417	-0.165254	0.869912	0.915021	-6.1655
ENSOCUG00000000382	ENSG00000146828	56996	SLC12A9	0.568659	2.67964	2.17252	0.0382935	0.0998695	-3.85937
ENSOCUG00000000385	ENSG00000105204	9149	DYRK1B	-0.410385	6.97893	-1.67792	0.104313	0.201994	-5.04678
ENSOCUG00000000388	ENSG00000143353	127018	LYPLAL1	0.199965	3.45932	0.824952	0.41626	0.545686	-5.84657
ENSOCUG00000000391	ENSG00000173714	124857	WFIKKN2	-0.62102	3.63096	-2.12939	0.0420036	0.106111	-4.07715
ENSOCUG00000000392	ENSG00000104442	55156	ARMC1	0.10211	3.22359	0.871464	0.390793	0.520355	-5.7676
ENSOCUG00000000397	ENSG00000160145	8997	KALRN	0.381217	3.35128	1.19583	0.241632	0.369243	-5.34621
ENSOCUG00000000403	ENSG00000091409	3655	ITGA6	0.972694	4.55217	4.22456	0.000223458	0.00604379	0.55659
ENSOCUG00000000404	ENSG00000099991	23523	CABIN1	0.261278	4.85775	1.82152	0.0790557	0.165784	-4.7963
ENSOCUG00000000405	ENSG00000116497	64766	S100PBP	0.475855	3.31083	2.88228	0.0074344	0.0357042	-2.57727
ENSOCUG00000000406	ENSG00000087206	51720	UIMC1	0.0558192	2.2764	0.284735	0.777909	0.849113	-5.88421
ENSOCUG00000000408	ENSG00000152256	5163	PDK1	-0.629584	6.41719	-3.08796	0.00446496	0.0265261	-2.27496
ENSOCUG00000000409	ENSG00000142173	1292	COL6A2	1.54804	7.0859	3.26416	0.0028565	0.0206247	-1.83328
ENSOCUG00000000410	ENSG00000133195	201266	SLC39A11	0.17921	0.70226	0.469477	0.642306	0.744191	-5.39696
ENSOCUG00000000412	ENSG00000114491	7372	UMPS	-0.108397	2.88993	-0.72259	0.475828	0.601551	-5.83928
ENSOCUG00000000416	ENSG00000184867	9823	ARMCX2	1.0097	4.3431	5.29067	1.19469e-05	0.00200899	3.31214
ENSOCUG00000000422	ENSG00000186919	353174	ZACN	-0.0249307	0.433482	-0.0310401	0.975454	0.983102	-5.50672
ENSOCUG00000000425	ENSG00000112739	8899	PRPF4B	0.1804	5.51138	1.46627	0.153538	0.265302	-5.37398
ENSOCUG00000000426	ENSG00000117280	8934	RAB29	0.370188	0.712768	1.1675	0.252696	0.381576	-4.91346
ENSOCUG00000000429	ENSG00000196199	54737	MPHOSPH8	0.089671	4.8907	0.597451	0.55493	0.670226	-6.22631
ENSOCUG00000000431	ENSG00000166426	1381	CRABP1	4.25381	-1.54549	2.10429	0.0443078	0.110134	-3.881
ENSOCUG00000000432	ENSG00000129083	1315	COPB1	0.24438	6.14376	1.85392	0.0741415	0.158238	-4.77501
ENSOCUG00000000435	ENSG00000035664	23604	DAPK2	-0.5559	4.45749	-3.20818	0.00329501	0.0224103	-1.94358
ENSOCUG00000000437	ENSG00000143476	51514	DTL	0.920955	1.48144	2.62121	0.0139113	0.0522272	-2.90566
ENSOCUG00000000439	ENSG00000129084	5682	PSMA1	-0.636026	6.9481	-4.73374	5.53884e-05	0.00326229	1.85482
ENSOCUG00000000440	ENSG00000172817	9420	CYP7B1	2.19072	0.819024	3.71462	0.000881642	0.0114618	-0.906631
ENSOCUG00000000442	N/A	nan	N/A	-0.119208	6.06662	-1.01759	0.317445	0.447928	-5.90477
ENSOCUG00000000444	ENSG00000162836	51205	ACP6	-0.689801	3.44796	-3.8528	0.000609955	0.0098699	-0.321586
ENSOCUG00000000446	ENSG00000105552	587	BCAT2	-0.467003	4.40191	-2.12569	0.0423365	0.106673	-4.22783
ENSOCUG00000000455	ENSG00000148498	56288	PARD3	-0.232408	5.47285	-1.54708	0.132892	0.238618	-5.26059
ENSOCUG00000000459	ENSG00000133627	57180	ACTR3B	-0.586027	4.43346	-3.4526	0.00175618	0.0159319	-1.38705
ENSOCUG00000000461	ENSG00000159079	56683	CFAP298	-0.532271	3.91443	-4.4936	0.000107136	0.00452877	1.26599
ENSOCUG00000000462	ENSG00000164830	55074	OXR1	-0.0503195	5.78372	-0.400362	0.691879	0.783207	-6.33992
ENSOCUG00000000463	ENSG00000119041	9330	GTF3C3	0.2831	4.18406	2.45864	0.0202808	0.0652936	-3.57507
ENSOCUG00000000464	ENSG00000091140	1738	DLD	-0.50274	5.55918	-2.45582	0.0204118	0.0655153	-3.67056
ENSOCUG00000000466	ENSG00000164654	54468	MIOS	-0.540725	6.31776	-2.31503	0.0280324	0.0806695	-3.9485
ENSOCUG00000000467	ENSG00000106399	6119	RPA3	-0.94014	4.55623	-7.63231	2.3201e-08	0.000267073	9.19652
ENSOCUG00000000468	ENSG00000258724	nan	AC105001.2	-0.0768228	1.33409	-0.351659	0.727685	0.811312	-5.53345
ENSOCUG00000000470	ENSG00000148803	282969	FUOM	-0.544289	3.90872	-3.8543	0.0006075	0.0098699	-0.333446
ENSOCUG00000000471	ENSG00000075884	55843	ARHGAP15	0.818236	-0.691306	1.16384	0.254153	0.382979	-4.68691
ENSOCUG00000000472	ENSG00000135775	22796	COG2	0.315724	4.34756	2.13873	0.0411744	0.104645	-4.20312
ENSOCUG00000000473	ENSG00000127884	1892	ECHS1	-0.388722	7.71449	-2.41395	0.0224516	0.0698408	-3.67157
ENSOCUG00000000475	ENSG00000110906	83892	KCTD10	1.04068	3.55901	3.33168	0.00240197	0.0187309	-1.52858
ENSOCUG00000000477	ENSG00000125970	22913	RALY	-0.437325	6.01599	-2.85967	0.00785642	0.0369749	-2.8046
ENSOCUG00000000479	ENSG00000148832	196743	PAOX	-0.212261	4.3901	-1.69074	0.101811	0.198841	-4.9635
ENSOCUG00000000481	ENSG00000125977	8894	EIF2S2	-0.475479	7.24005	-3.40133	0.00200637	0.0170299	-1.50354
ENSOCUG00000000482	ENSG00000170917	11162	NUDT6	-0.192025	3.31227	-1.60164	0.120277	0.222739	-4.95254
ENSOCUG00000000484	ENSG00000148824	92170	MTG1	-0.241592	4.90015	-1.86158	0.07302	0.156608	-4.74711
ENSOCUG00000000485	ENSG00000145414	92345	NAF1	0.0397574	2.16935	0.250604	0.80392	0.868114	-5.87105
ENSOCUG00000000486	ENSG00000145375	166378	SPATA5	0.0558557	2.60943	0.286359	0.776678	0.848248	-5.92941
ENSOCUG00000000487	ENSG00000111325	79676	OGFOD2	0.44584	1.19447	1.45722	0.156003	0.268005	-4.66277
ENSOCUG00000000489	ENSG00000143643	79573	TTC13	0.627001	1.92532	2.46016	0.0202102	0.0651809	-3.22012
ENSOCUG00000000490	N/A	nan	N/A	0.00736366	1.8815	0.0406773	0.967837	0.979197	-5.77435
ENSOCUG00000000493	ENSG00000090975	57605	PITPNM2	0.389149	3.24925	1.62975	0.114173	0.214604	-4.83592
ENSOCUG00000000494	ENSG00000173409	64801	ARV1	0.0735938	2.45976	0.519543	0.6074	0.71528	-5.85194
ENSOCUG00000000498	ENSG00000171928	51030	TVP23B	-0.0497875	5.04701	-0.396026	0.69504	0.786053	-6.32858
ENSOCUG00000000499	ENSG00000120265	5110	PCMT1	-0.61935	7.2233	-3.53969	0.0013988	0.0144398	-1.1713
ENSOCUG00000000502	ENSG00000120256	84918	LRP11	0.493993	-0.338752	1.29456	0.205876	0.327948	-4.6101
ENSOCUG00000000503	ENSG00000171853	51112	TRAPPC12	-0.0688596	4.49196	-0.782206	0.440553	0.569363	-6.04099
ENSOCUG00000000507	ENSG00000137218	10817	FRS3	-0.303893	2.63154	-1.4379	0.161369	0.274742	-5.0065
ENSOCUG00000000510	ENSG00000148840	23082	PPRC1	0.421432	4.00764	3.01733	0.0053272	0.0294621	-2.34002
ENSOCUG00000000511	ENSG00000180957	23760	PITPNB	0.435572	4.55953	2.95496	0.00621825	0.0321669	-2.55253
ENSOCUG00000000512	ENSG00000124422	23326	USP22	0.174415	5.1836	1.36441	0.183132	0.301658	-5.48141
ENSOCUG00000000515	ENSG00000171747	3960	LGALS4	-0.018838	-0.0522397	-0.0404781	0.967995	0.979197	-5.40727
ENSOCUG00000000516	N/A	nan	N/A	0.136166	5.2132	1.21523	0.234264	0.360834	-5.68329
ENSOCUG00000000518	ENSG00000147854	115426	UHRF2	0.139477	5.5561	1.38091	0.178055	0.295434	-5.48917
ENSOCUG00000000520	ENSG00000143771	29097	CNIH4	-0.377709	4.90086	-1.84405	0.0756096	0.160619	-4.77499
ENSOCUG00000000521	ENSG00000100726	9894	TELO2	-0.220739	4.15407	-1.18828	0.244547	0.372714	-5.60773
ENSOCUG00000000525	ENSG00000178440	nan	TIMM23B-AGAP6	-0.61437	5.63531	-4.42384	0.000129699	0.00503936	1.02805
ENSOCUG00000000526	ENSG00000137509	5547	PRCP	0.650507	2.77237	1.56394	0.128885	0.233671	-4.83267
ENSOCUG00000000528	ENSG00000125878	6939	TCF15	-0.57189	0.153121	-0.96785	0.341273	0.471909	-4.94711
ENSOCUG00000000530	ENSG00000182551	55256	ADI1	-0.511747	3.54991	-2.82252	0.00859951	0.0388401	-2.7106
ENSOCUG00000000531	ENSG00000196781	7088	TLE1	1.19856	3.04145	4.39624	0.000139873	0.00511969	1.03979
ENSOCUG00000000532	ENSG00000116729	79971	WLS	0.680749	4.81014	2.27121	0.0308853	0.0862458	-3.9859
ENSOCUG00000000535	ENSG00000111863	84830	ADTRP	1.67735	-0.65838	1.35808	0.185107	0.304092	-4.49764
ENSOCUG00000000536	ENSG00000140968	3394	IRF8	-0.273041	2.19694	-0.511098	0.613225	0.720533	-5.706
ENSOCUG00000000539	ENSG00000145936	3779	KCNMB1	1.0204	0.80956	2.89154	0.00726785	0.0354472	-2.43699
ENSOCUG00000000540	ENSG00000182132	30820	KCNIP1	-0.586878	1.30023	-1.53619	0.135537	0.241831	-4.69585
ENSOCUG00000000543	ENSG00000137393	255488	RNF144B	-0.0716721	3.66613	-0.378113	0.708152	0.796268	-6.08257
ENSOCUG00000000548	ENSG00000166946	23582	CCNDBP1	-0.410055	4.93506	-2.81882	0.00867698	0.0390879	-2.87207
ENSOCUG00000000551	ENSG00000104055	9333	TGM5	2.84363	-1.77816	1.73153	0.0941864	0.188097	-4.21632
ENSOCUG00000000552	N/A	nan	N/A	0.149483	5.97262	1.26381	0.21655	0.34102	-5.6344
ENSOCUG00000000553	ENSG00000172465	9338	TCEAL1	-0.489566	2.36182	-3.47586	0.00165288	0.0155525	-1.15491
ENSOCUG00000000554	ENSG00000172113	10201	NME6	-0.65278	3.36673	-3.09228	0.00441681	0.0263487	-2.10339
ENSOCUG00000000555	ENSG00000133246	84106	PRAM1	0.239888	3.51225	1.64047	0.111916	0.211967	-4.92522
ENSOCUG00000000557	ENSG00000140853	84166	NLRC5	1.60486	0.532817	2.26287	0.0314576	0.0872168	-3.49173
ENSOCUG00000000558	ENSG00000142347	4542	MYO1F	2.26807	0.0922951	2.15301	0.0399341	0.102473	-3.68392
ENSOCUG00000000559	ENSG00000173915	84833	ATP5MD	-0.652042	5.71985	-3.54745	0.0013706	0.014343	-1.19524
ENSOCUG00000000560	ENSG00000163909	26508	HEYL	-0.309185	4.49525	-1.98032	0.057409	0.132192	-4.4847
ENSOCUG00000000561	N/A	nan	N/A	-0.767718	3.49942	-3.63581	0.00108619	0.0128763	-0.839813
ENSOCUG00000000562	ENSG00000090621	8761	PABPC4	-0.675594	8.3978	-4.57793	8.50038e-05	0.003948	1.48434
ENSOCUG00000000564	ENSG00000140848	221184	CPNE2	0.459889	2.97772	1.41683	0.167387	0.282065	-5.0935
ENSOCUG00000000565	ENSG00000091073	113878	DTX2	0.122642	3.34659	0.789583	0.4363	0.565567	-5.84059
ENSOCUG00000000566	ENSG00000143324	9213	XPR1	0.783242	2.11727	2.94587	0.00635926	0.0326056	-2.27042
ENSOCUG00000000568	N/A	nan	N/A	-0.925308	6.4596	-3.48852	0.00159918	0.0153389	-1.33623
ENSOCUG00000000570	N/A	nan	N/A	0.634046	1.20624	2.48324	0.0191697	0.0632251	-3.13707
ENSOCUG00000000572	ENSG00000172775	80011	PSME3IP1	-0.0487891	4.07727	-0.490017	0.627878	0.731954	-6.20292
ENSOCUG00000000573	ENSG00000159593	8883	NAE1	-0.362597	4.80595	-3.12234	0.00409511	0.0252742	-2.18961
ENSOCUG00000000574	ENSG00000054690	57475	PLEKHH1	-0.19932	2.05491	-0.700057	0.489575	0.613449	-5.5071
ENSOCUG00000000575	ENSG00000113249	26762	HAVCR1	1.71425	-0.504814	1.73203	0.0940956	0.187948	-4.17702
ENSOCUG00000000576	ENSG00000198040	7637	ZNF84	0.467123	2.36306	2.56971	0.015694	0.0561163	-3.09846
ENSOCUG00000000577	ENSG00000159579	89970	RSPRY1	0.266768	4.02408	1.66353	0.107181	0.205454	-4.98046
ENSOCUG00000000578	ENSG00000172840	57546	PDP2	-0.313862	1.29117	-1.13807	0.264582	0.39346	-5.03184
ENSOCUG00000000580	N/A	nan	N/A	-1.81559	-1.42153	-1.68664	0.102607	0.199957	-4.23501
ENSOCUG00000000581	ENSG00000108784	4669	NAGLU	0.789156	3.1316	2.20999	0.0353115	0.0941525	-3.87217
ENSOCUG00000000582	ENSG00000102931	23568	ARL2BP	0.00863683	3.05945	0.0164691	0.986975	0.990304	-6.05731
ENSOCUG00000000583	ENSG00000100564	5283	PIGH	-0.0859852	3.2573	-0.631042	0.533049	0.652216	-5.92468
ENSOCUG00000000584	ENSG00000081181	384	ARG2	-1.17595	5.26025	-2.52871	0.017262	0.0592926	-3.51516
ENSOCUG00000000585	ENSG00000166592	6236	RRAD	-0.780199	5.36256	-1.91168	0.0660336	0.145885	-4.68232
ENSOCUG00000000586	ENSG00000100568	10490	VTI1B	-0.388426	5.37476	-3.51659	0.00148605	0.0148873	-1.26992
ENSOCUG00000000587	ENSG00000138246	23317	DNAJC13	0.303015	5.35352	2.50508	0.0182303	0.0613652	-3.56445
ENSOCUG00000000588	ENSG00000166595	51647	CIAO2B	-0.761045	4.70164	-5.37307	9.52415e-06	0.00175411	3.52691
ENSOCUG00000000589	N/A	nan	N/A	0.803416	0.750204	2.07573	0.047065	0.114967	-3.77085
ENSOCUG00000000590	ENSG00000072042	51109	RDH11	-0.165158	1.66036	-0.667468	0.50985	0.631422	-5.55336
ENSOCUG00000000593	ENSG00000072121	23503	ZFYVE26	0.150472	4.32193	1.39835	0.172809	0.288753	-5.36883
ENSOCUG00000000594	ENSG00000100150	9681	DEPDC5	0.338367	2.45946	2.01434	0.0535116	0.12556	-4.10551
ENSOCUG00000000595	ENSG00000171307	84287	ZDHHC16	-0.05266	3.08781	-0.427109	0.672514	0.767954	-5.99946
ENSOCUG00000000596	ENSG00000176485	11145	PLAAT3	0.477703	6.50164	2.64189	0.0132496	0.0505871	-3.26904
ENSOCUG00000000598	ENSG00000196591	3066	HDAC2	0.11277	5.38465	1.07931	0.289514	0.419678	-5.84425
ENSOCUG00000000601	ENSG00000135316	10492	SYNCRIP	0.0141199	5.86095	0.142443	0.887733	0.927209	-6.40804
ENSOCUG00000000604	N/A	nan	N/A	-0.496472	8.97278	-4.2477	0.000209816	0.00586626	0.658547
ENSOCUG00000000606	ENSG00000143498	9015	TAF1A	0.178794	1.53803	0.812816	0.423071	0.552306	-5.45356
ENSOCUG00000000607	N/A	nan	N/A	1.992	0.933897	2.66658	0.0124985	0.0488167	-2.82677
ENSOCUG00000000608	ENSG00000134247	5738	PTGFRN	1.49673	5.05717	2.75575	0.0101034	0.0430202	-2.9774
ENSOCUG00000000611	ENSG00000141756	60681	FKBP10	1.91835	3.42763	2.28492	0.0299661	0.0846388	-3.73068
ENSOCUG00000000613	ENSG00000116830	8458	TTF2	0.405336	2.4154	1.20434	0.238377	0.36552	-5.34321
ENSOCUG00000000614	ENSG00000178502	55175	KLHL11	1.27866	1.4383	3.75948	0.000782524	0.0107914	-0.608892
ENSOCUG00000000615	ENSG00000164331	57763	ANKRA2	0.570598	2.87726	2.62012	0.0139468	0.0522876	-3.0341
ENSOCUG00000000617	ENSG00000164338	84135	UTP15	-0.405211	3.21045	-1.95514	0.060451	0.137155	-4.3801
ENSOCUG00000000618	ENSG00000033800	8554	PIAS1	0.535689	3.49285	3.52408	0.00145718	0.0147279	-1.10753
ENSOCUG00000000619	ENSG00000177409	219285	SAMD9L	0.49807	3.69164	1.40955	0.169508	0.284698	-5.28545
ENSOCUG00000000621	ENSG00000122641	3624	INHBA	2.32475	-1.20125	2.22564	0.0341286	0.0921775	-3.73629
ENSOCUG00000000624	ENSG00000225697	65010	SLC26A6	-0.0821529	3.21128	-0.213403	0.832534	0.890117	-5.97399
ENSOCUG00000000625	ENSG00000004766	55610	VPS50	-0.118389	5.65993	-0.965211	0.34257	0.473301	-5.95947
ENSOCUG00000000626	ENSG00000214435	57412	AS3MT	0.0991641	2.65878	0.507615	0.615635	0.722516	-5.94177
ENSOCUG00000000628	ENSG00000090432	79594	MUL1	-0.654235	4.63803	-4.34935	0.000159003	0.0053898	0.868451
ENSOCUG00000000629	ENSG00000214944	64283	ARHGEF28	0.825255	1.04924	2.26069	0.0316083	0.0874673	-3.50644
ENSOCUG00000000630	ENSG00000110987	605	BCL7A	-0.468239	4.56118	-2.53738	0.0169188	0.0585996	-3.45435
ENSOCUG00000000633	ENSG00000080845	22839	DLGAP4	0.152111	5.92348	1.08054	0.288974	0.419529	-5.84159
ENSOCUG00000000634	ENSG00000104626	90459	ERI1	-0.0274907	2.69191	-0.19794	0.844499	0.898172	-6.02576
ENSOCUG00000000635	ENSG00000112319	2070	EYA4	-0.494955	6.14179	-1.81798	0.079609	0.166673	-4.84095
ENSOCUG00000000637	ENSG00000101335	10398	MYL9	0.786589	4.62126	2.99243	0.00566735	0.0303947	-2.45847
ENSOCUG00000000638	ENSG00000074047	2736	GLI2	1.57002	0.54091	2.03095	0.0516945	0.12241	-3.81916
ENSOCUG00000000645	ENSG00000130844	55422	ZNF331	-0.122352	1.64344	-0.650884	0.520342	0.641063	-5.54202
ENSOCUG00000000649	ENSG00000180773	120103	SLC36A4	0.686011	2.37914	2.18115	0.0375877	0.0986049	-3.84686
ENSOCUG00000000650	ENSG00000134533	85004	RERG	0.348177	1.63582	1.23621	0.226486	0.351938	-5.06104
ENSOCUG00000000651	ENSG00000130164	3949	LDLR	1.23847	1.88143	2.42573	0.0218596	0.0685506	-3.2424
ENSOCUG00000000653	ENSG00000165795	57447	NDRG2	0.0483042	9.77373	0.206189	0.838111	0.894299	-6.10508
ENSOCUG00000000658	ENSG00000152785	651	BMP3	0.953587	-0.62621	1.22603	0.230235	0.356331	-4.6895
ENSOCUG00000000668	ENSG00000136504	11143	KAT7	-0.00189478	4.6124	-0.0157873	0.987514	0.990331	-6.36604
ENSOCUG00000000669	ENSG00000114166	8850	KAT2B	-0.698344	3.12999	-2.38901	0.0237538	0.072359	-3.54696
ENSOCUG00000000670	ENSG00000184564	84189	SLITRK6	3.26844	-0.297712	2.40159	0.0230887	0.0710414	-3.42075
ENSOCUG00000000673	ENSG00000092208	8487	GEMIN2	-0.242861	2.62773	-1.63047	0.114022	0.21439	-4.76438
ENSOCUG00000000674	ENSG00000130037	3741	KCNA5	-0.232051	3.1003	-1.06478	0.295926	0.42675	-5.50035
ENSOCUG00000000676	ENSG00000006715	27072	VPS41	0.00225487	5.89238	0.0187629	0.985161	0.989082	-6.41669
ENSOCUG00000000677	ENSG00000127603	23499	MACF1	0.460901	7.42512	2.45903	0.0202628	0.0652896	-3.5974
ENSOCUG00000000678	ENSG00000148120	84909	AOPEP	-1.03851	4.68636	-3.84442	0.000623779	0.00996929	-0.409492
ENSOCUG00000000679	ENSG00000136878	10868	USP20	-0.404804	3.832	-2.40954	0.022677	0.070203	-3.60363
ENSOCUG00000000680	ENSG00000169895	94056	SYAP1	0.111354	4.32063	0.84605	0.404582	0.534362	-6.00319
ENSOCUG00000000681	ENSG00000086712	55787	TXLNG	0.319234	2.399	2.15472	0.0397877	0.102317	-3.85779
ENSOCUG00000000682	ENSG00000090061	8812	CCNK	-0.408738	6.15857	-2.94526	0.00636892	0.0326263	-2.61458
ENSOCUG00000000683	ENSG00000102054	5931	RBBP7	0.04092	5.48766	0.454535	0.652892	0.752359	-6.31676
ENSOCUG00000000684	ENSG00000113407	6897	TARS1	-0.334537	6.85976	-2.813	0.00880017	0.0394351	-2.87447
ENSOCUG00000000687	ENSG00000104835	54938	SARS2	-0.431083	3.353	-2.54214	0.016733	0.0583743	-3.26998
ENSOCUG00000000688	ENSG00000161243	126433	FBXO27	-0.374195	2.4197	-1.84008	0.0762074	0.161504	-4.38476
ENSOCUG00000000689	ENSG00000128626	6183	MRPS12	-0.813469	2.74618	-2.40771	0.0227714	0.0703076	-3.44672
ENSOCUG00000000692	ENSG00000141424	25800	SLC39A6	0.51091	4.43279	3.2576	0.00290487	0.0207544	-1.85318
ENSOCUG00000000694	ENSG00000164039	56898	BDH2	0.0813073	3.90764	0.282287	0.779766	0.850581	-6.20332
ENSOCUG00000000695	ENSG00000162408	79707	NOL9	0.143215	3.66568	0.915715	0.367511	0.496475	-5.82024
ENSOCUG00000000696	ENSG00000188176	342527	SMTNL2	0.211943	5.65159	0.786981	0.437797	0.566875	-6.10963
ENSOCUG00000000697	ENSG00000134759	55250	ELP2	-0.463009	5.06087	-4.0361	0.000372544	0.00777452	0.034638
ENSOCUG00000000699	ENSG00000138778	1062	CENPE	0.413039	1.23401	0.959582	0.345347	0.475729	-5.2066
ENSOCUG00000000703	ENSG00000075643	55034	MOCOS	0.887587	0.792574	2.22873	0.0338996	0.0916683	-3.53635
ENSOCUG00000000706	ENSG00000134775	80206	FHOD3	-0.543677	5.42295	-2.35606	0.0255803	0.0763003	-3.87071
ENSOCUG00000000707	ENSG00000170264	84140	FAM161A	-0.423615	4.33006	-2.72353	0.0109144	0.0450194	-3.0481
ENSOCUG00000000708	ENSG00000101290	8760	CDS2	0.468661	3.13221	2.71713	0.0110826	0.0454546	-2.85859
ENSOCUG00000000709	ENSG00000134779	25941	TPGS2	0.368246	2.97196	1.77081	0.0873033	0.178028	-4.61514
ENSOCUG00000000713	ENSG00000166575	65084	TMEM135	0.663844	3.37744	3.42828	0.00187084	0.0164177	-1.35146
ENSOCUG00000000714	ENSG00000077092	5915	RARB	0.615975	0.938375	2.00924	0.0540803	0.126613	-3.87079
ENSOCUG00000000715	ENSG00000026508	960	CD44	1.0654	3.30778	2.32586	0.0273652	0.0795204	-3.65842
ENSOCUG00000000716	ENSG00000133106	94240	EPSTI1	1.44364	-0.958494	1.96792	0.0588892	0.134878	-3.92451
ENSOCUG00000000717	ENSG00000077097	7155	TOP2B	0.0691078	6.72952	0.601315	0.55239	0.668342	-6.19524
ENSOCUG00000000719	ENSG00000128045	65997	RASL11B	-0.106798	3.80017	-0.411547	0.683755	0.77757	-6.18878
ENSOCUG00000000720	ENSG00000155463	5018	OXA1L	-0.605278	5.48279	-4.34006	0.000163091	0.0053898	0.812591
ENSOCUG00000000721	ENSG00000149090	25891	PAMR1	1.30962	2.56941	1.37753	0.179084	0.296803	-4.94322
ENSOCUG00000000722	ENSG00000184178	152579	SCFD2	-0.175134	3.47759	-0.953955	0.348139	0.478382	-5.75916
ENSOCUG00000000724	ENSG00000155465	9056	SLC7A7	1.32189	-0.124302	2.07825	0.0468159	0.114504	-3.76071
ENSOCUG00000000725	ENSG00000176136	4161	MC5R	3.84227	0.984849	2.39385	0.0234961	0.071857	-3.4013
ENSOCUG00000000727	ENSG00000177707	25945	NECTIN3	0.870818	2.04847	2.06559	0.0480798	0.116685	-3.96189
ENSOCUG00000000728	ENSG00000112312	51053	GMNN	-0.365191	2.3797	-2.40202	0.0230661	0.070991	-3.44708
ENSOCUG00000000729	N/A	nan	N/A	0.28274	6.28409	3.13904	0.00392616	0.0248122	-2.16197
ENSOCUG00000000730	ENSG00000006453	55971	BAIAP2L1	0.148428	1.20048	0.324441	0.747977	0.82718	-5.67663
ENSOCUG00000000731	ENSG00000083168	7994	KAT6A	0.315777	4.2005	2.21925	0.0346073	0.0929511	-4.01075
ENSOCUG00000000732	ENSG00000102678	2254	FGF9	-0.29239	-0.935902	-0.473245	0.639648	0.741887	-5.13236
ENSOCUG00000000733	ENSG00000147996	220869	CBWD5	-0.328853	2.96851	-1.55566	0.130839	0.236174	-4.90488
ENSOCUG00000000734	N/A	nan	N/A	0.866969	5.65207	4.15275	0.000271624	0.00665806	0.333991
ENSOCUG00000000737	ENSG00000119508	8013	NR4A3	1.87637	0.770735	2.06483	0.0481572	0.116832	-3.77417
ENSOCUG00000000738	ENSG00000137074	54840	APTX	-0.118611	3.28155	-0.756891	0.455336	0.582756	-5.88741
ENSOCUG00000000740	ENSG00000064601	5476	CTSA	0.269482	5.50146	1.41533	0.167823	0.282496	-5.44184
ENSOCUG00000000741	ENSG00000225830	2074	ERCC6	0.348283	1.53246	1.42812	0.164139	0.278193	-4.74597
ENSOCUG00000000743	ENSG00000131773	10656	KHDRBS3	-0.992541	3.63993	-4.27007	0.000197409	0.00578419	0.711165
ENSOCUG00000000744	ENSG00000100979	5360	PLTP	1.53355	5.91957	3.34023	0.00234959	0.0184829	-1.67603
ENSOCUG00000000747	N/A	nan	N/A	-0.0363659	2.03397	-0.168728	0.867204	0.913497	-5.85008
ENSOCUG00000000749	ENSG00000109854	10553	HTATIP2	-0.146843	3.45333	-0.629825	0.533833	0.652728	-5.9987
ENSOCUG00000000750	ENSG00000185238	10196	PRMT3	-0.444139	4.02913	-4.59568	8.09596e-05	0.0038388	1.5133
ENSOCUG00000000754	ENSG00000146233	51302	CYP39A1	1.78539	0.151272	2.2158	0.0348676	0.0933909	-3.5677
ENSOCUG00000000755	ENSG00000007541	9091	PIGQ	-0.411539	4.34553	-2.41049	0.0226287	0.0701285	-3.65245
ENSOCUG00000000756	ENSG00000070367	10640	EXOC5	0.0223127	5.32092	0.192125	0.849009	0.901557	-6.39544
ENSOCUG00000000758	ENSG00000153291	9481	SLC25A27	0.301497	-0.503796	0.712057	0.482226	0.607324	-5.04091
ENSOCUG00000000763	ENSG00000146070	7941	PLA2G7	1.65878	1.81649	2.02789	0.0520252	0.123098	-3.97225
ENSOCUG00000000764	ENSG00000091317	54918	CMTM6	0.817102	2.94087	2.56432	0.0158921	0.0564904	-3.18601
ENSOCUG00000000765	ENSG00000131373	26061	HACL1	-0.0756089	4.45104	-0.672668	0.506583	0.628786	-6.12704
ENSOCUG00000000769	ENSG00000140374	2108	ETFA	-0.58066	7.47696	-3.77338	0.000754086	0.0106333	-0.585416
ENSOCUG00000000776	ENSG00000174106	23592	LEMD3	0.345072	3.42318	2.47835	0.0193857	0.0634989	-3.40483
ENSOCUG00000000778	ENSG00000170456	160518	DENND5B	-0.680531	4.81917	-3.46636	0.00169435	0.0156505	-1.35667
ENSOCUG00000000780	ENSG00000167258	51755	CDK12	0.37815	3.87044	2.50678	0.018159	0.0613063	-3.42145
ENSOCUG00000000781	ENSG00000085365	9522	SCAMP1	-0.0295319	3.60817	-0.240582	0.811604	0.873845	-6.15078
ENSOCUG00000000784	ENSG00000153234	4929	NR4A2	1.11234	2.35192	1.7225	0.0958309	0.190273	-4.4609
ENSOCUG00000000786	ENSG00000142627	1969	EPHA2	0.466381	2.27323	2.08224	0.0464232	0.113735	-3.96365
ENSOCUG00000000788	ENSG00000144644	339896	GADL1	0.484427	6.76779	1.04325	0.305615	0.436718	-5.85763
ENSOCUG00000000789	ENSG00000120616	80314	EPC1	0.351628	4.7788	3.46034	0.00172116	0.0158245	-1.37672
ENSOCUG00000000790	ENSG00000164258	4724	NDUFS4	-0.413014	6.67377	-2.96016	0.00613884	0.0319794	-2.56189
ENSOCUG00000000791	ENSG00000114391	6152	RPL24	-0.106029	8.43246	-0.757969	0.454701	0.582199	-5.9335
ENSOCUG00000000792	ENSG00000151491	2059	EPS8	1.31367	3.0454	3.96859	0.000446956	0.00837807	0.00415965
ENSOCUG00000000793	ENSG00000166869	63928	CHP2	1.26354	1.97407	4.11575	0.000300307	0.00707395	0.23748
ENSOCUG00000000794	ENSG00000109089	30850	CDR2L	1.3387	1.64875	2.40864	0.0227237	0.0702677	-3.2653
ENSOCUG00000000795	ENSG00000107372	7763	ZFAND5	-0.645545	6.81391	-3.892	0.000549124	0.00943924	-0.313897
ENSOCUG00000000796	ENSG00000130433	59285	CACNG6	-0.551663	6.17692	-2.20724	0.0355224	0.0945553	-4.15776
ENSOCUG00000000798	ENSG00000049239	9563	H6PD	0.10499	2.70525	0.587267	0.561655	0.675925	-5.77352
ENSOCUG00000000800	ENSG00000167862	3396	MRPL58	-0.19794	3.91915	-1.57842	0.125521	0.229394	-5.07997
ENSOCUG00000000802	ENSG00000122574	644150	WIPF3	-0.933104	1.88201	-2.65633	0.0128054	0.0496429	-2.84646
ENSOCUG00000000803	ENSG00000163635	6314	ATXN7	0.0874483	3.36949	0.456433	0.651543	0.751438	-5.98689
ENSOCUG00000000804	ENSG00000136193	9805	SCRN1	3.54828	-0.516607	2.88281	0.00742489	0.0356881	-3.10374
ENSOCUG00000000805	ENSG00000106080	55033	FKBP14	1.41601	0.804911	2.66388	0.0125786	0.0489927	-2.80862
ENSOCUG00000000806	ENSG00000163728	151613	TTC14	0.323157	3.3363	2.1515	0.0400634	0.102731	-4.04214
ENSOCUG00000000807	ENSG00000106086	84725	PLEKHA8	-0.0669882	2.53717	-0.242445	0.810174	0.872512	-5.93101
ENSOCUG00000000809	N/A	nan	N/A	-0.218108	-0.644963	-0.459991	0.649017	0.749784	-5.11505
ENSOCUG00000000810	ENSG00000163637	166336	PRICKLE2	1.38321	2.764	3.07692	0.0045903	0.0269268	-2.05835
ENSOCUG00000000811	ENSG00000162300	7542	ZFPL1	0.157335	2.22178	0.808404	0.425564	0.554874	-5.6084
ENSOCUG00000000816	ENSG00000149823	738	VPS51	-0.325463	5.10072	-1.5388	0.134899	0.240805	-5.25594
ENSOCUG00000000817	ENSG00000008294	9043	SPAG9	-0.165012	6.54903	-1.11596	0.273773	0.402814	-5.78872
ENSOCUG00000000818	ENSG00000099942	1399	CRKL	-0.281528	7.53496	-2.01636	0.0532873	0.125211	-4.43449
ENSOCUG00000000819	ENSG00000107362	51104	ABHD17B	-0.0556497	3.07927	-0.315991	0.754315	0.832005	-6.00161
ENSOCUG00000000820	ENSG00000107672	54780	NSMCE4A	-0.179788	4.02481	-1.23797	0.225841	0.351171	-5.56348
ENSOCUG00000000821	ENSG00000138162	10579	TACC2	-0.510228	8.44901	-2.47142	0.0196961	0.0641599	-3.51273
ENSOCUG00000000822	N/A	nan	N/A	-0.173457	6.48384	-0.841886	0.406871	0.536529	-6.05654
ENSOCUG00000000823	ENSG00000174840	201626	PDE12	-0.439764	3.19952	-3.06398	0.00474163	0.0274948	-2.11474
ENSOCUG00000000824	N/A	nan	N/A	0.474673	5.13075	2.10329	0.0444016	0.11032	-4.33848
ENSOCUG00000000826	ENSG00000174839	201627	DENND6A	0.138989	3.73432	0.497904	0.622377	0.727528	-6.16541
ENSOCUG00000000827	ENSG00000163681	7871	SLMAP	-0.580521	7.71957	-3.54752	0.00137036	0.014343	-1.12035
ENSOCUG00000000828	ENSG00000136068	2317	FLNB	1.0152	4.83569	3.29945	0.00260951	0.0195975	-1.74284
ENSOCUG00000000830	N/A	nan	N/A	1.75571	0.409203	1.8896	0.0690376	0.1506	-4.00026
ENSOCUG00000000831	ENSG00000163687	1776	DNASE1L3	0.463462	-0.339611	0.68898	0.496415	0.620011	-5.03564
ENSOCUG00000000832	ENSG00000163686	57406	ABHD6	-0.387724	1.34802	-1.48661	0.148112	0.258272	-4.65668
ENSOCUG00000000833	ENSG00000168297	54899	PXK	-0.00568994	4.0264	-0.0442755	0.964994	0.977889	-6.28309
ENSOCUG00000000835	ENSG00000116096	6697	SPR	-0.797213	3.78558	-4.34326	0.000161671	0.0053898	0.890638
ENSOCUG00000000837	ENSG00000135631	26056	RAB11FIP5	-0.477932	3.691	-2.38979	0.023712	0.0723076	-3.64767
ENSOCUG00000000847	ENSG00000153707	5789	PTPRD	1.75211	3.10478	2.73883	0.0105219	0.0440577	-2.77949
ENSOCUG00000000848	ENSG00000109111	6830	SUPT6H	-0.0192301	6.40947	-0.204712	0.839254	0.894942	-6.38326
ENSOCUG00000000849	ENSG00000078699	9139	CBFA2T2	0.315994	2.37303	1.57594	0.126092	0.230147	-4.76068
ENSOCUG00000000851	N/A	nan	N/A	0.0869742	7.96825	0.89115	0.380321	0.509392	-5.89178
ENSOCUG00000000852	ENSG00000117477	57821	CCDC181	-0.893239	0.739517	-2.52907	0.0172475	0.0592606	-3.04571
ENSOCUG00000000855	ENSG00000160602	284086	NEK8	0.33019	0.605925	0.9604	0.344943	0.47531	-5.09289
ENSOCUG00000000857	ENSG00000172728	84750	FUT10	0.197208	1.66926	0.852102	0.401271	0.531016	-5.39143
ENSOCUG00000000859	ENSG00000076604	9618	TRAF4	0.188439	2.51335	1.0332	0.310211	0.441425	-5.44055
ENSOCUG00000000861	ENSG00000085117	3732	CD82	0.0095986	3.57784	0.0644854	0.949035	0.967142	-6.19258
ENSOCUG00000000863	ENSG00000148219	23245	ASTN2	1.14981	-1.06039	2.25041	0.03233	0.0887869	-3.58869
ENSOCUG00000000864	ENSG00000182985	23705	CADM1	0.580614	2.34759	1.82275	0.0788642	0.165532	-4.37732
ENSOCUG00000000865	ENSG00000157399	415	ARSL	1.39967	1.20767	2.92706	0.00666092	0.0334285	-2.31895
ENSOCUG00000000866	ENSG00000119401	22954	TRIM32	-0.013052	3.00137	-0.0883218	0.93024	0.954845	-6.02798
ENSOCUG00000000867	ENSG00000147586	28957	MRPS28	-0.581055	4.64962	-3.45645	0.00173866	0.0158722	-1.37519
ENSOCUG00000000874	ENSG00000076924	56949	XAB2	0.0281516	4.35614	0.22245	0.825553	0.884967	-6.32001
ENSOCUG00000000875	ENSG00000150510	220108	FAM124A	0.286721	2.64879	1.07524	0.291301	0.421616	-5.5536
ENSOCUG00000000876	ENSG00000102786	26512	INTS6	-0.179264	5.36711	-1.35033	0.187552	0.306838	-5.53026
ENSOCUG00000000878	ENSG00000181029	126003	TRAPPC5	-0.769521	3.90836	-3.6652	0.001005	0.0123042	-0.789553
ENSOCUG00000000880	ENSG00000196924	2316	FLNA	1.23781	6.46797	3.74231	0.000819107	0.0110384	-0.697539
ENSOCUG00000000882	ENSG00000102119	2010	EMD	0.317349	4.73951	3.54792	0.00136892	0.014343	-1.16216
ENSOCUG00000000884	ENSG00000013503	55703	POLR3B	-0.12388	3.43188	-0.784935	0.438977	0.567895	-5.88747
ENSOCUG00000000885	ENSG00000102125	6901	TAZ	-0.375367	6.09089	-2.13512	0.041493	0.105164	-4.29275
ENSOCUG00000000887	ENSG00000174099	253827	MSRB3	-0.292585	5.44378	-1.73959	0.0927377	0.185844	-4.96207
ENSOCUG00000000889	ENSG00000117450	5052	PRDX1	0.45432	-0.694779	0.94104	0.354604	0.48395	-4.83007
ENSOCUG00000000894	ENSG00000181016	286006	LSMEM1	-0.746405	4.90462	-2.16783	0.0386826	0.10041	-4.19999
ENSOCUG00000000895	ENSG00000171522	5734	PTGER4	1.6661	2.68025	4.46612	0.000115517	0.00470296	1.19335
ENSOCUG00000000896	ENSG00000113638	23548	TTC33	-0.308384	3.53844	-1.61401	0.117559	0.219439	-4.9304
ENSOCUG00000000897	ENSG00000132356	5562	PRKAA1	-0.38193	4.20661	-1.8097	0.0809162	0.168635	-4.75391
ENSOCUG00000000898	ENSG00000171723	10243	GPHN	-0.16916	5.45463	-1.67839	0.10422	0.201847	-5.06736
ENSOCUG00000000907	ENSG00000125834	140901	STK35	0.751658	3.14375	3.54867	0.00136621	0.014343	-1.02324
ENSOCUG00000000909	ENSG00000085382	57531	HACE1	0.454552	1.8338	1.88907	0.0691108	0.150703	-4.19884
ENSOCUG00000000910	ENSG00000102870	23361	ZNF629	-0.781479	4.40425	-5.13056	1.85654e-05	0.00226568	2.90344
ENSOCUG00000000911	ENSG00000167291	125058	TBC1D16	-0.046976	2.06081	-0.137301	0.891759	0.930158	-5.8379
ENSOCUG00000000915	ENSG00000178498	196403	DTX3	0.424482	2.62471	1.48181	0.14938	0.259625	-4.94426
ENSOCUG00000000916	ENSG00000166908	79837	PIP4K2C	0.0616487	1.32633	0.272277	0.787375	0.855903	-5.62793
ENSOCUG00000000919	ENSG00000152990	166647	ADGRA3	-0.136059	5.90227	-1.20481	0.238198	0.365439	-5.7081
ENSOCUG00000000920	ENSG00000273611	9326	ZNHIT3	-0.046975	2.04127	-0.16327	0.87146	0.916233	-5.78418
ENSOCUG00000000921	ENSG00000278259	80179	MYO19	0.458719	0.968202	1.3363	0.192038	0.312251	-4.74064
ENSOCUG00000000922	ENSG00000103274	4682	NUBP1	-0.528696	5.48374	-4.84032	4.13038e-05	0.00294017	2.11629
ENSOCUG00000000924	ENSG00000277161	284098	PIGW	0.0138029	1.4932	0.0789873	0.937596	0.959679	-5.66819
ENSOCUG00000000925	ENSG00000278311	79893	GGNBP2	0.12238	4.85211	0.998243	0.326574	0.457361	-5.90965
ENSOCUG00000000927	ENSG00000143382	54507	ADAMTSL4	-0.951409	6.33632	-2.75009	0.0102417	0.0433874	-3.0262
ENSOCUG00000000928	ENSG00000171109	55669	MFN1	-0.657111	7.33894	-3.94439	0.000477036	0.00865654	-0.167549
ENSOCUG00000000929	ENSG00000163807	57456	KIAA1143	-0.383259	2.8554	-2.79561	0.00917836	0.0405634	-2.69099
ENSOCUG00000000930	ENSG00000163808	56992	KIF15	0.442691	0.293202	1.07747	0.29032	0.420744	-5.01009
ENSOCUG00000000931	ENSG00000114450	59345	GNB4	1.19953	0.879385	2.41116	0.0225941	0.0700763	-3.24645
ENSOCUG00000000933	ENSG00000169964	131616	TMEM42	-0.137031	2.06696	-0.705147	0.48645	0.611316	-5.55651
ENSOCUG00000000936	ENSG00000174842	11146	GLMN	-0.356629	1.29184	-1.34173	0.19029	0.310322	-4.92623
ENSOCUG00000000937	ENSG00000163812	51304	ZDHHC3	-0.145079	4.92464	-1.20395	0.238525	0.365651	-5.65653
ENSOCUG00000000938	ENSG00000173456	79102	RNF26	0.0455114	2.15371	0.185554	0.854111	0.904715	-5.8009
ENSOCUG00000000939	ENSG00000075914	23016	EXOSC7	0.0443731	3.30012	0.372356	0.712386	0.799712	-6.05838
ENSOCUG00000000940	ENSG00000176261	339487	ZBTB8OS	-0.642553	2.71807	-3.90609	0.000528751	0.00919826	-0.145135
ENSOCUG00000000941	ENSG00000100129	51386	EIF3L	0.00151398	6.78005	0.0197443	0.984385	0.988902	-6.37982
ENSOCUG00000000942	ENSG00000162521	5928	RBBP4	0.171098	5.77485	1.23762	0.22597	0.351324	-5.66679
ENSOCUG00000000943	ENSG00000162520	81493	SYNC	-0.144973	4.37472	-0.779562	0.442084	0.570515	-5.97374
ENSOCUG00000000944	ENSG00000160539	84814	PLPP7	-0.740645	5.37569	-2.60295	0.0145207	0.0534189	-3.34053
ENSOCUG00000000947	ENSG00000146281	135293	PM20D2	0.067692	3.27086	0.253504	0.801701	0.866121	-6.04948
ENSOCUG00000000956	ENSG00000157077	9372	ZFYVE9	0.20155	5.18868	1.32344	0.196221	0.316964	-5.54456
ENSOCUG00000000957	ENSG00000151365	7069	THRSP	3.23626	0.931514	2.19547	0.0364414	0.0963354	-3.66048
ENSOCUG00000000958	N/A	nan	N/A	-0.587571	5.92949	-4.30006	0.000181908	0.00561349	0.707307
ENSOCUG00000000959	ENSG00000154222	200014	CC2D1B	-0.382102	5.76796	-3.26198	0.00287247	0.0206757	-1.88312
ENSOCUG00000000960	ENSG00000069188	54549	SDK2	1.39246	0.44594	2.12577	0.0423292	0.106673	-3.69503
ENSOCUG00000000963	ENSG00000134748	84950	PRPF38A	0.201686	3.36508	1.70787	0.0985475	0.194101	-4.78969
ENSOCUG00000000965	ENSG00000175606	54968	TMEM70	0.0205066	2.03823	0.0825431	0.934793	0.958078	-5.87177
ENSOCUG00000000966	ENSG00000160087	118424	UBE2J2	-0.142475	4.66469	-1.32986	0.194124	0.314628	-5.50603
ENSOCUG00000000967	ENSG00000105402	8775	NAPA	-0.0902277	6.18399	-0.942793	0.353722	0.483022	-5.97257
ENSOCUG00000000968	ENSG00000175084	1674	DES	-0.814539	11.9219	-3.86597	0.000588815	0.00974455	-0.239706
ENSOCUG00000000972	ENSG00000108018	114815	SORCS1	0.496808	-0.494104	0.818202	0.42004	0.549227	-4.99777
ENSOCUG00000000974	N/A	nan	N/A	0.414164	1.67993	1.64084	0.111838	0.211914	-4.52928
ENSOCUG00000000978	ENSG00000129038	4016	LOXL1	1.47993	2.77132	1.74718	0.0913907	0.183939	-4.55305
ENSOCUG00000000980	ENSG00000182095	84629	TNRC18	0.275293	3.12858	1.01185	0.320136	0.450903	-5.55674
ENSOCUG00000000981	ENSG00000185133	27124	INPP5J	-2.29097	-0.270446	-2.41725	0.0222846	0.0695184	-3.46088
ENSOCUG00000000982	ENSG00000137038	90871	DMAC1	-0.434929	5.41976	-3.73908	0.000826159	0.0110692	-0.720726
ENSOCUG00000000983	ENSG00000187838	57048	PLSCR3	-0.233396	3.84262	-1.22562	0.230386	0.356518	-5.48392
ENSOCUG00000000984	ENSG00000196482	2104	ESRRG	-0.735726	5.89295	-2.58161	0.0152639	0.0550536	-3.40874
ENSOCUG00000000987	ENSG00000132424	25957	PNISR	0.399459	5.55542	1.77851	0.0860052	0.17628	-4.90652
ENSOCUG00000000988	ENSG00000075826	25956	SEC31B	-0.57993	6.30366	-3.12902	0.00402668	0.0250299	-2.19361
ENSOCUG00000000989	ENSG00000166136	4714	NDUFB8	-0.502395	7.38836	-3.22606	0.00314843	0.0218027	-1.91949
ENSOCUG00000000991	ENSG00000166135	55662	HIF1AN	-0.521713	5.98094	-3.9555	0.000462986	0.00855178	-0.176582
ENSOCUG00000000996	ENSG00000163539	23122	CLASP2	-0.113	7.19573	-0.938588	0.35584	0.485286	-5.92588
ENSOCUG00000000997	ENSG00000139531	6821	SUOX	-0.454918	3.85638	-1.30608	0.201983	0.323614	-5.34213
ENSOCUG00000000998	ENSG00000123374	1017	CDK2	0.0810842	1.02998	0.266481	0.79179	0.859334	-5.56605
ENSOCUG00000001001	ENSG00000123609	9111	NMI	0.859935	1.39801	2.04763	0.049925	0.119612	-3.92061
ENSOCUG00000001002	ENSG00000147905	84186	ZCCHC7	0.159861	1.75291	0.879641	0.386421	0.515623	-5.44002
ENSOCUG00000001005	ENSG00000126883	8021	NUP214	0.299497	4.90098	3.08287	0.00452238	0.0267584	-2.2723
ENSOCUG00000001008	N/A	nan	N/A	-0.206661	3.75082	-1.50585	0.143124	0.252037	-5.12274
ENSOCUG00000001009	ENSG00000116044	4780	NFE2L2	0.115095	6.51274	1.04955	0.302757	0.43369	-5.84852
ENSOCUG00000001013	ENSG00000147416	526	ATP6V1B2	0.0625424	5.23645	0.61799	0.541496	0.659007	-6.21763
ENSOCUG00000001016	ENSG00000177200	80205	CHD9	0.651952	5.5446	6.27371	8.18321e-07	0.000735195	5.85033
ENSOCUG00000001020	ENSG00000127955	2770	GNAI1	1.37346	3.28301	4.26781	0.00019863	0.00579469	0.722973
ENSOCUG00000001023	ENSG00000213639	5500	PPP1CB	-0.580373	8.08166	-4.23202	0.000218966	0.00595002	0.594809
ENSOCUG00000001026	ENSG00000100034	9647	PPM1F	0.180755	4.50903	1.48585	0.148312	0.258389	-5.28361
ENSOCUG00000001028	ENSG00000168389	84879	MFSD2A	1.15712	0.989962	1.36503	0.182937	0.301549	-4.64724
ENSOCUG00000001030	ENSG00000164949	2669	GEM	2.02992	0.374633	3.01957	0.00529756	0.0294072	-2.3972
ENSOCUG00000001031	ENSG00000249115	23354	HAUS5	0.288348	1.46822	1.1938	0.242413	0.370191	-5.05539
ENSOCUG00000001034	ENSG00000070159	5774	PTPN3	-0.175284	7.89292	-0.405964	0.687805	0.780142	-6.23039
ENSOCUG00000001035	ENSG00000087116	9509	ADAMTS2	1.58674	4.17356	2.41472	0.0224127	0.0697684	-3.58282
ENSOCUG00000001039	ENSG00000197283	8831	SYNGAP1	-0.457261	-0.338813	-1.05829	0.298824	0.429594	-4.82277
ENSOCUG00000001042	ENSG00000124172	514	ATP5F1E	-0.502723	8.16709	-3.38683	0.00208313	0.0173845	-1.4891
ENSOCUG00000001043	ENSG00000073712	10979	FERMT2	0.240637	7.11037	2.48986	0.0188805	0.0626453	-3.55086
ENSOCUG00000001045	ENSG00000162396	25973	PARS2	-0.105904	0.995209	-0.430905	0.669784	0.765589	-5.45957
ENSOCUG00000001047	ENSG00000102038	6594	SMARCA1	0.688727	4.39795	3.31544	0.00250443	0.0191177	-1.70913
ENSOCUG00000001048	ENSG00000115970	63892	THADA	0.557994	3.47707	3.33932	0.00235514	0.0185015	-1.55282
ENSOCUG00000001050	ENSG00000086666	54469	ZFAND6	-0.56493	6.22226	-3.72768	0.000851581	0.0112796	-0.7466
ENSOCUG00000001052	ENSG00000032219	5926	ARID4A	0.217857	4.48707	1.75429	0.0901441	0.182061	-4.8856
ENSOCUG00000001053	ENSG00000113272	54974	THG1L	0.132718	1.37426	0.497745	0.622488	0.727585	-5.59159
ENSOCUG00000001054	ENSG00000139433	51228	GLTP	-0.416367	3.02816	-1.95849	0.0600378	0.136546	-4.31537
ENSOCUG00000001057	ENSG00000139436	9815	GIT2	0.443616	3.75917	3.4491	0.00177226	0.0160166	-1.30446
ENSOCUG00000001058	ENSG00000129474	84962	AJUBA	0.355636	-0.294714	0.73695	0.467185	0.593821	-5.0406
ENSOCUG00000001060	ENSG00000076513	88455	ANKRD13A	0.990861	2.30586	3.40872	0.00196828	0.016867	-1.28773
ENSOCUG00000001061	N/A	nan	N/A	-0.0336594	2.69189	-0.188039	0.85218	0.903992	-6.03287
ENSOCUG00000001062	ENSG00000156172	157657	C8orf37	0.519153	1.91779	1.55571	0.130828	0.236174	-4.73954
ENSOCUG00000001069	N/A	nan	N/A	-0.055726	5.29338	-0.547021	0.588628	0.699637	-6.26769
ENSOCUG00000001073	ENSG00000261609	8139	GAN	0.324083	2.12565	1.21452	0.234532	0.361151	-5.13559
ENSOCUG00000001076	ENSG00000170677	9306	SOCS6	0.291717	1.79228	1.46384	0.154195	0.265982	-4.78811
ENSOCUG00000001078	ENSG00000166025	154810	AMOTL1	0.0368934	7.05733	0.181979	0.856889	0.906902	-6.36405
ENSOCUG00000001081	ENSG00000123124	11059	WWP1	-0.44155	8.19549	-2.16609	0.0388277	0.100652	-4.12563
ENSOCUG00000001082	ENSG00000115295	79745	CLIP4	-0.233691	5.70982	-1.1028	0.279352	0.408867	-5.8203
ENSOCUG00000001084	ENSG00000156239	29104	N6AMT1	0.653662	-0.521726	1.29536	0.205606	0.327769	-4.63193
ENSOCUG00000001086	ENSG00000176623	51115	RMDN1	-0.300205	2.68813	-1.28809	0.208089	0.330974	-5.25641
ENSOCUG00000001088	ENSG00000102390	51260	PBDC1	-0.233573	3.25275	-2.05514	0.0491459	0.118356	-4.24933
ENSOCUG00000001093	ENSG00000173163	150684	COMMD1	-0.355604	3.26792	-3.05313	0.004872	0.0279231	-2.19061
ENSOCUG00000001096	ENSG00000166012	79101	TAF1D	0.245352	3.87904	1.78942	0.0841945	0.173642	-4.79729
ENSOCUG00000001097	ENSG00000100532	10668	CGRRF1	-0.394587	2.672	-2.16251	0.0391277	0.10116	-3.86992
ENSOCUG00000001101	ENSG00000108528	8402	SLC25A11	-0.482515	7.28785	-2.37259	0.0246485	0.0743041	-3.79581
ENSOCUG00000001102	ENSG00000198910	3897	L1CAM	1.73261	0.741463	3.88372	0.000561458	0.0095382	-0.784154
ENSOCUG00000001104	ENSG00000108523	26001	RNF167	0.09928	6.46794	0.867594	0.392873	0.52231	-6.02557
ENSOCUG00000001106	ENSG00000108518	5216	PFN1	0.239069	4.29518	1.00271	0.324451	0.455272	-5.82496
ENSOCUG00000001107	ENSG00000089820	393	ARHGAP4	0.613871	0.860824	1.74398	0.091957	0.184758	-4.2805
ENSOCUG00000001108	ENSG00000091640	9552	SPAG7	-0.284759	6.65604	-2.07961	0.0466815	0.11427	-4.3681
ENSOCUG00000001109	ENSG00000108509	23125	CAMTA2	-0.336486	6.74346	-2.95331	0.00624349	0.03224	-2.58582
ENSOCUG00000001111	ENSG00000102030	8260	NAA10	-0.0902345	5.17731	-0.97361	0.338453	0.46924	-5.94431
ENSOCUG00000001112	ENSG00000078674	5108	PCM1	-0.271579	7.81681	-2.07264	0.0473724	0.115451	-4.3119
ENSOCUG00000001113	ENSG00000172534	3054	HCFC1	0.0172603	6.54794	0.172168	0.864524	0.911821	-6.3846
ENSOCUG00000001116	ENSG00000177854	8269	TMEM187	-0.0715579	1.25126	-0.315336	0.754807	0.83225	-5.5553
ENSOCUG00000001119	ENSG00000175110	56945	MRPS22	-0.242304	3.79233	-2.04781	0.0499061	0.119604	-4.32447
ENSOCUG00000001120	ENSG00000184432	9276	COPB2	0.238242	6.61107	2.34109	0.0264514	0.0779815	-3.87204
ENSOCUG00000001121	ENSG00000138363	471	ATIC	-0.312513	6.0409	-2.541	0.0167775	0.058473	-3.48764
ENSOCUG00000001124	ENSG00000104427	51101	ZC2HC1A	0.201337	4.25483	0.49316	0.625684	0.729996	-6.24606
ENSOCUG00000001125	ENSG00000155636	129831	RBM45	0.0570792	3.24003	0.449901	0.65619	0.755383	-6.03597
ENSOCUG00000001127	ENSG00000119729	23433	RHOQ	-0.360577	5.38325	-2.05778	0.0488745	0.117898	-4.42184
ENSOCUG00000001130	ENSG00000151665	5281	PIGF	0.0260529	2.5722	0.177366	0.860477	0.909135	-5.95723
ENSOCUG00000001131	ENSG00000135048	23670	CEMIP2	1.0131	3.37222	3.08657	0.0044806	0.026579	-2.11125
ENSOCUG00000001136	ENSG00000131634	79652	TMEM204	0.416703	2.96778	2.00529	0.0545254	0.127424	-4.16943
ENSOCUG00000001137	ENSG00000183722	10186	LHFPL6	1.43347	4.07711	3.39655	0.00203138	0.0171532	-1.45518
ENSOCUG00000001138	ENSG00000141510	7157	TP53	0.551894	3.68206	2.85889	0.0078715	0.0370054	-2.65488
ENSOCUG00000001142	ENSG00000071189	23161	SNX13	-0.134378	5.01919	-1.15809	0.256454	0.385245	-5.73128
ENSOCUG00000001143	N/A	nan	N/A	0.63172	-1.17072	0.57305	0.571111	0.684283	-4.93622
ENSOCUG00000001144	ENSG00000131389	6533	SLC6A6	0.955322	4.02295	3.18558	0.00348976	0.0232044	-1.92609
ENSOCUG00000001145	ENSG00000144596	80852	GRIP2	0.130489	3.8699	0.391375	0.698435	0.788474	-6.12747
ENSOCUG00000001152	ENSG00000109270	8649	LAMTOR3	-0.292495	4.94555	-3.03051	0.00515514	0.0289381	-2.41558
ENSOCUG00000001155	ENSG00000167004	2923	PDIA3	0.746546	6.43951	3.46883	0.00168348	0.0156505	-1.36371
ENSOCUG00000001160	ENSG00000180806	3225	HOXC9	2.83792	-1.49936	3.92043	0.000508777	0.00897331	-1.99218
ENSOCUG00000001161	ENSG00000242028	25764	HYPK	-0.528034	5.46903	-3.7803	0.000740287	0.0106333	-0.616479
ENSOCUG00000001162	ENSG00000184716	619189	SERINC4	-0.243944	4.1322	-1.35914	0.184777	0.303722	-5.40232
ENSOCUG00000001163	N/A	nan	N/A	0.328889	0.978436	0.748459	0.460324	0.588037	-5.28029
ENSOCUG00000001164	ENSG00000004487	23028	KDM1A	0.194575	4.60959	1.80734	0.081292	0.16922	-4.81796
ENSOCUG00000001165	ENSG00000015568	84220	RGPD5	-0.142395	7.68372	-1.13355	0.26644	0.395386	-5.6892
ENSOCUG00000001166	ENSG00000198912	339448	C1orf174	0.236049	0.545158	0.673581	0.506011	0.628479	-5.27935
ENSOCUG00000001168	ENSG00000169641	7798	LUZP1	0.913654	1.87887	2.66166	0.012645	0.049136	-2.84172
ENSOCUG00000001169	ENSG00000143248	8490	RGS5	0.0430734	3.6173	0.132875	0.895227	0.932083	-6.13709
ENSOCUG00000001170	ENSG00000274523	81554	RCC1L	-0.538429	4.74706	-4.03104	0.000377672	0.00782817	0.042999
ENSOCUG00000001171	ENSG00000143228	83540	NUF2	-0.288192	-0.517912	-0.509817	0.614111	0.721207	-5.20316
ENSOCUG00000001172	ENSG00000163006	165055	CCDC138	-0.684412	0.87439	-2.0526	0.049408	0.118807	-3.812
ENSOCUG00000001173	ENSG00000163590	151742	PPM1L	-0.560805	4.26834	-2.03347	0.0514241	0.122069	-4.37365
ENSOCUG00000001174	N/A	nan	N/A	1.6134	-0.489412	3.56432	0.00131125	0.0140606	-1.76013
ENSOCUG00000001175	ENSG00000206527	201562	HACD2	0.711385	3.64284	3.07542	0.00460767	0.0269606	-2.15653
ENSOCUG00000001177	ENSG00000243646	3588	IL10RB	1.14869	2.05407	2.5723	0.0155996	0.0559165	-3.01402
ENSOCUG00000001178	ENSG00000188859	149297	FAM78B	0.69184	-0.442568	1.52331	0.138717	0.246483	-4.38927
ENSOCUG00000001179	ENSG00000114790	26084	ARHGEF26	0.136658	3.1145	0.875717	0.388515	0.517763	-5.71807
ENSOCUG00000001180	ENSG00000174953	170506	DHX36	0.0329765	4.73303	0.303815	0.763479	0.839173	-6.32821
ENSOCUG00000001183	ENSG00000107295	6456	SH3GL2	1.69978	0.450047	2.77296	0.00969371	0.0418127	-2.74808
ENSOCUG00000001184	ENSG00000178425	221294	NT5DC1	0.0924858	2.95161	0.471926	0.640578	0.742668	-5.93492
ENSOCUG00000001186	ENSG00000099904	29801	ZDHHC8	0.277227	3.55689	1.27185	0.21372	0.337663	-5.37279
ENSOCUG00000001188	N/A	nan	N/A	-0.10608	-2.43838	-0.0793946	0.937274	0.959604	-4.91833
ENSOCUG00000001190	ENSG00000168546	2675	GFRA2	0.351527	1.39642	1.07968	0.289351	0.419602	-5.14601
ENSOCUG00000001191	ENSG00000102897	57149	LYRM1	-0.212655	5.19613	-1.49717	0.145359	0.254889	-5.33208
ENSOCUG00000001197	ENSG00000147100	6567	SLC16A2	1.62314	2.43564	3.05958	0.00479406	0.0277345	-2.05605
ENSOCUG00000001200	ENSG00000198818	113402	SFT2D1	-0.0929758	2.43489	-0.668153	0.509418	0.631089	-5.67983
ENSOCUG00000001203	ENSG00000127124	59269	HIVEP3	-0.157381	2.58986	-0.622982	0.538257	0.656098	-5.81703
ENSOCUG00000001205	ENSG00000078328	54715	RBFOX1	-0.227129	4.78643	-1.2102	0.236158	0.362845	-5.65306
ENSOCUG00000001207	ENSG00000119715	2103	ESRRB	-1.44992	4.84236	-3.49352	0.00157843	0.015224	-1.29294
ENSOCUG00000001211	ENSG00000130770	93974	ATP5IF1	-0.520856	6.90737	-3.0011	0.00554659	0.0300592	-2.46256
ENSOCUG00000001212	ENSG00000177606	3725	JUN	0.174241	5.62634	0.785639	0.438571	0.567623	-6.10075
ENSOCUG00000001214	N/A	nan	N/A	2.06025	0.685664	3.09851	0.00434824	0.0261413	-2.24477
ENSOCUG00000001215	ENSG00000110422	10114	HIPK3	-0.150624	8.51144	-1.10707	0.277533	0.406695	-5.63772
ENSOCUG00000001216	ENSG00000151651	101	ADAM8	-0.283309	0.580781	-0.968926	0.340745	0.471516	-5.05831
ENSOCUG00000001217	ENSG00000136536	64844	MARCHF7	-0.0922	5.51216	-0.672217	0.506866	0.628935	-6.19501
ENSOCUG00000001218	ENSG00000107537	5264	PHYH	-0.00585773	3.48639	-0.0388731	0.969263	0.979563	-6.26535
ENSOCUG00000001219	ENSG00000155903	5922	RASA2	1.0695	1.12351	3.71759	0.000874711	0.0114165	-0.716291
ENSOCUG00000001220	ENSG00000130640	10844	TUBGCP2	-0.239829	6.48556	-1.83224	0.0773991	0.163314	-4.81439
ENSOCUG00000001221	N/A	nan	N/A	-0.176437	1.87819	-1.07676	0.290632	0.420895	-5.26041
ENSOCUG00000001222	N/A	nan	N/A	-0.291045	2.59415	-0.16017	0.873879	0.917944	-6.02503
ENSOCUG00000001223	ENSG00000168438	51362	CDC40	0.145947	3.322	1.10176	0.279798	0.409342	-5.56453
ENSOCUG00000001227	ENSG00000203797	8528	DDO	-0.496169	3.90409	-2.01654	0.0532672	0.125211	-4.33525
ENSOCUG00000001228	ENSG00000013016	30845	EHD3	0.353595	3.84079	1.16707	0.252866	0.38172	-5.55166
ENSOCUG00000001229	ENSG00000114473	84223	IQCG	0.547536	-0.532748	1.01333	0.319441	0.450307	-4.83242
ENSOCUG00000001231	N/A	nan	N/A	0.0207654	1.25913	0.0794028	0.937268	0.959604	-5.69797
ENSOCUG00000001232	N/A	nan	N/A	-0.0724239	7.68184	-0.517017	0.609139	0.71682	-6.18062
ENSOCUG00000001233	ENSG00000185621	89782	LMLN	0.549918	2.09716	2.10507	0.0442345	0.109999	-3.91393
ENSOCUG00000001235	ENSG00000135074	8728	ADAM19	1.81988	1.97442	2.68574	0.011943	0.0475427	-2.76648
ENSOCUG00000001239	ENSG00000146555	221935	SDK1	2.142	1.94635	3.0136	0.0053769	0.0295946	-2.13725
ENSOCUG00000001246	ENSG00000133069	9911	TMCC2	0.338187	1.57247	1.02857	0.312343	0.443371	-5.23268
ENSOCUG00000001247	ENSG00000105983	64327	LMBR1	-0.416532	3.69785	-0.949081	0.350569	0.480521	-5.69042
ENSOCUG00000001249	N/A	nan	N/A	-0.245948	3.19117	-1.03489	0.309436	0.440773	-5.54415
ENSOCUG00000001250	ENSG00000151617	1909	EDNRA	1.49525	2.66316	2.89021	0.00729154	0.0354717	-2.46443
ENSOCUG00000001251	N/A	nan	N/A	-0.430691	0.0905799	-1.52007	0.139526	0.247583	-4.4409
ENSOCUG00000001254	ENSG00000070371	8218	CLTCL1	-0.245795	8.09054	-1.26172	0.217291	0.341769	-5.5305
ENSOCUG00000001258	N/A	nan	N/A	0.663499	-1.17174	1.2753	0.212516	0.336218	-4.60504
ENSOCUG00000001264	ENSG00000164309	202333	CMYA5	-0.449177	11.1534	-1.84939	0.0748129	0.159305	-4.42987
ENSOCUG00000001265	ENSG00000156136	1633	DCK	0.427593	-0.199913	1.04152	0.3064	0.43742	-4.90581
ENSOCUG00000001266	ENSG00000154174	9868	TOMM70	-0.259796	6.01229	-1.61521	0.117299	0.219095	-5.16141
ENSOCUG00000001267	N/A	nan	N/A	-0.0903449	6.97186	-0.673405	0.506122	0.628508	-6.16547
ENSOCUG00000001269	ENSG00000112992	23530	NNT	-0.455907	9.658	-2.73403	0.0106437	0.0444079	-2.86851
ENSOCUG00000001270	ENSG00000124333	6845	VAMP7	0.270255	4.13211	1.92879	0.0637842	0.142434	-4.58033
ENSOCUG00000001271	ENSG00000158545	124245	ZC3H18	-0.0716972	4.28861	-0.67453	0.505417	0.627943	-6.10188
ENSOCUG00000001272	ENSG00000118855	64747	MFSD1	0.0362088	3.99523	0.290497	0.773542	0.846178	-6.21269
ENSOCUG00000001279	ENSG00000134198	10100	TSPAN2	0.513331	2.91269	1.88733	0.0693527	0.150975	-4.38035
ENSOCUG00000001280	N/A	nan	N/A	-0.297117	8.65767	-2.07508	0.0471291	0.115075	-4.22425
ENSOCUG00000001281	ENSG00000140153	91833	WDR20	0.0397808	3.25568	0.331149	0.742958	0.822885	-6.03449
ENSOCUG00000001284	ENSG00000138802	10427	SEC24B	0.285877	4.7153	2.85366	0.00797249	0.0372612	-2.77786
ENSOCUG00000001286	ENSG00000230989	3281	HSBP1	-0.231628	4.77135	-2.1031	0.0444194	0.11034	-4.30973
ENSOCUG00000001288	N/A	nan	N/A	-0.139757	7.87598	-1.12802	0.268731	0.397816	-5.69076
ENSOCUG00000001289	ENSG00000138758	55752	SEPTIN11	0.901908	5.01838	2.88371	0.00740853	0.035639	-2.71262
ENSOCUG00000001290	ENSG00000173227	91683	SYT12	0.619157	-0.532171	1.11431	0.274469	0.403632	-4.82418
ENSOCUG00000001292	ENSG00000111321	4055	LTBR	0.299436	4.95505	1.40084	0.172072	0.287979	-5.42961
ENSOCUG00000001295	ENSG00000070501	5423	POLB	-0.495274	6.34371	-2.71068	0.0112545	0.0458517	-3.12069
ENSOCUG00000001297	ENSG00000171680	57449	PLEKHG5	1.12736	2.32082	3.4502	0.00176719	0.0160068	-1.19509
ENSOCUG00000001299	ENSG00000133816	84953	MICAL2	-1.23202	4.1829	-3.37743	0.00213445	0.0175895	-1.53133
ENSOCUG00000001300	ENSG00000184305	401145	CCSER1	0.120983	0.808612	0.180182	0.858287	0.90773	-5.33836
ENSOCUG00000001303	ENSG00000183172	91689	SMDT1	-0.64222	6.82502	-3.83666	0.000636871	0.0100414	-0.460556
ENSOCUG00000001304	ENSG00000135439	116986	AGAP2	0.522406	4.1634	2.06479	0.0481606	0.116832	-4.25936
ENSOCUG00000001306	ENSG00000172296	55304	SPTLC3	0.539996	0.145436	1.13957	0.263968	0.392871	-4.82618
ENSOCUG00000001307	ENSG00000175274	9537	TP53I11	1.34558	1.10329	3.20417	0.00332879	0.0225081	-1.7979
ENSOCUG00000001310	ENSG00000089123	55617	TASP1	0.850956	0.0366651	2.03959	0.050771	0.120989	-3.80703
ENSOCUG00000001311	ENSG00000149187	10658	CELF1	-0.3204	4.95307	-2.84795	0.00808403	0.0374597	-2.81053
ENSOCUG00000001315	ENSG00000064607	10147	SUGP2	-0.140008	3.4189	-1.14455	0.261929	0.390839	-5.53583
ENSOCUG00000001317	ENSG00000156162	286148	DPY19L4	0.0184186	5.28313	0.130177	0.897342	0.933799	-6.41061
ENSOCUG00000001319	ENSG00000153914	140890	SREK1	0.142884	4.0425	0.980029	0.33533	0.46647	-5.81669
ENSOCUG00000001320	ENSG00000096872	80173	IFT74	0.0383225	3.02691	0.274162	0.78594	0.854744	-6.11039
ENSOCUG00000001324	ENSG00000163399	476	ATP1A1	0.22921	6.60276	0.730113	0.471289	0.597244	-6.12193
ENSOCUG00000001326	ENSG00000196189	64218	SEMA4A	2.18732	-1.10581	2.41937	0.0221776	0.0692669	-3.53268
ENSOCUG00000001328	ENSG00000197969	23230	VPS13A	0.311867	5.60592	2.09157	0.0455175	0.112244	-4.37034
ENSOCUG00000001334	ENSG00000168003	6520	SLC3A2	0.343554	5.18985	1.51877	0.139851	0.247853	-5.27785
ENSOCUG00000001336	ENSG00000159314	201176	ARHGAP27	0.451805	1.78804	2.03817	0.0509222	0.12125	-3.97441
ENSOCUG00000001337	ENSG00000169116	25849	PARM1	0.484633	0.939649	0.940644	0.354803	0.484118	-5.13487
ENSOCUG00000001338	ENSG00000134809	26519	TIMM10	-0.496678	3.7205	-3.8618	0.000595428	0.00976773	-0.322816
ENSOCUG00000001343	ENSG00000144711	9922	IQSEC1	0.0152019	6.09649	0.133378	0.894833	0.932024	-6.41122
ENSOCUG00000001349	ENSG00000100320	23543	RBFOX2	0.557274	3.95683	3.30003	0.00260562	0.0195937	-1.68354
ENSOCUG00000001351	ENSG00000153283	10225	CD96	0.226676	0.539955	0.767438	0.449141	0.576864	-5.22287
ENSOCUG00000001352	ENSG00000155256	118813	ZFYVE27	0.0712606	2.74254	0.443743	0.660583	0.758254	-5.9167
ENSOCUG00000001353	ENSG00000154277	7345	UCHL1	-1.51706	5.09228	-4.39098	0.0001419	0.00512917	0.97071
ENSOCUG00000001357	ENSG00000138668	3184	HNRNPD	0.0342533	5.31655	0.278138	0.782917	0.852896	-6.37931
ENSOCUG00000001360	ENSG00000160219	139716	GAB3	0.385329	1.03131	0.944773	0.352727	0.482135	-5.13501
ENSOCUG00000001362	ENSG00000259494	26589	MRPL46	-0.453261	3.09815	-3.08163	0.00453639	0.0267967	-2.0905
ENSOCUG00000001374	ENSG00000165409	7253	TSHR	0.574776	-1.28778	0.843234	0.406129	0.535917	-4.83625
ENSOCUG00000001375	ENSG00000099194	6319	SCD	3.63936	5.60652	5.62228	4.80619e-06	0.00132777	4.10866
ENSOCUG00000001379	N/A	nan	N/A	-0.131691	2.85538	-0.91695	0.366874	0.496078	-5.66053
ENSOCUG00000001382	ENSG00000165512	7570	ZNF22	-0.272657	3.6609	-2.20532	0.0356711	0.0948244	-3.99825
ENSOCUG00000001383	ENSG00000143436	65005	MRPL9	-0.456682	5.16557	-3.49524	0.00157136	0.0152191	-1.30982
ENSOCUG00000001384	ENSG00000176225	25914	RTTN	0.75392	1.57976	2.39826	0.023263	0.0714641	-3.324
ENSOCUG00000001386	ENSG00000077063	83992	CTTNBP2	2.02028	0.520639	3.44847	0.00177517	0.0160166	-1.65963
ENSOCUG00000001390	ENSG00000144674	2803	GOLGA4	-0.809864	8.64611	-4.87611	3.74261e-05	0.00285455	2.25409
ENSOCUG00000001391	ENSG00000131931	55145	THAP1	-0.365318	3.89372	-2.73619	0.0105888	0.0442425	-2.97326
ENSOCUG00000001392	ENSG00000120925	81790	RNF170	-0.083564	4.81712	-0.455141	0.652461	0.752012	-6.28962
ENSOCUG00000001396	N/A	nan	N/A	1.92038	3.09665	1.92267	0.0645808	0.143633	-4.33315
ENSOCUG00000001397	ENSG00000100258	91289	LMF2	0.509432	2.9473	1.92178	0.0646975	0.143809	-4.35486
ENSOCUG00000001398	ENSG00000135372	55226	NAT10	0.0114005	4.84413	0.0996861	0.921292	0.948683	-6.38373
ENSOCUG00000001401	ENSG00000025770	29781	NCAPH2	0.00991897	5.54037	0.0760335	0.939924	0.96113	-6.41698
ENSOCUG00000001402	ENSG00000168172	84376	HOOK3	-0.177311	6.32081	-1.49791	0.145168	0.254669	-5.32416
ENSOCUG00000001405	ENSG00000166016	25841	ABTB2	-0.506201	3.29388	-2.77114	0.00973636	0.0419343	-2.76633
ENSOCUG00000001406	ENSG00000171606	10782	ZNF274	0.292492	1.83062	1.15259	0.258669	0.387369	-5.1502
ENSOCUG00000001407	ENSG00000187391	9863	MAGI2	2.19226	-0.0421861	3.07589	0.00460219	0.0269421	-2.50651
ENSOCUG00000001409	ENSG00000072134	22905	EPN2	-0.130319	3.71848	-1.08853	0.285494	0.415684	-5.62559
ENSOCUG00000001412	ENSG00000167779	3489	IGFBP6	1.35094	5.21693	2.72638	0.0108402	0.0448568	-3.04883
ENSOCUG00000001414	ENSG00000174243	9416	DDX23	-0.154413	6.49075	-2.07022	0.0476145	0.115817	-4.39279
ENSOCUG00000001418	ENSG00000115233	10213	PSMD14	-0.903765	6.00335	-6.08012	1.38041e-06	0.000776499	5.35303
ENSOCUG00000001419	ENSG00000139631	51380	CSAD	1.6159	0.75065	3.51059	0.00150954	0.0150404	-1.32718
ENSOCUG00000001420	ENSG00000159082	8867	SYNJ1	-0.038966	3.62017	-0.187621	0.852505	0.903994	-6.18558
ENSOCUG00000001422	ENSG00000139651	283337	ZNF740	0.213101	1.97706	1.29514	0.20568	0.327769	-5.03966
ENSOCUG00000001425	ENSG00000151445	63894	VIPAS39	0.0804328	3.90215	0.714392	0.480804	0.605992	-6.01391
ENSOCUG00000001426	ENSG00000139626	3695	ITGB7	1.56509	-0.427901	2.36743	0.0249359	0.0748608	-3.45197
ENSOCUG00000001427	ENSG00000125870	6629	SNRPB2	-0.373859	4.73221	-3.98562	0.000426906	0.00825172	-0.0883709
ENSOCUG00000001428	ENSG00000065989	5141	PDE4A	-0.457655	5.8713	-2.22395	0.0342547	0.0923675	-4.12622
ENSOCUG00000001429	ENSG00000189221	4128	MAOA	0.81591	3.17892	3.01164	0.00540319	0.02965	-2.24966
ENSOCUG00000001430	ENSG00000100591	10598	AHSA1	-0.223346	6.97512	-1.80606	0.0814957	0.169522	-4.8173
ENSOCUG00000001432	N/A	nan	N/A	0.738787	2.56758	1.89178	0.0687358	0.15013	-4.30092
ENSOCUG00000001434	ENSG00000100596	9517	SPTLC2	1.13789	2.16244	4.17884	0.000253043	0.0064309	0.474811
ENSOCUG00000001435	ENSG00000079999	9817	KEAP1	-0.603048	6.85238	-4.15098	0.000272938	0.00665806	0.335808
ENSOCUG00000001436	ENSG00000069535	4129	MAOB	0.195575	6.67203	0.664825	0.511514	0.633077	-6.17535
ENSOCUG00000001438	ENSG00000100601	8846	ALKBH1	-0.268309	3.48281	-2.32242	0.0275756	0.0799101	-3.73202
ENSOCUG00000001439	ENSG00000083857	2195	FAT1	1.72467	5.12818	4.26737	0.000198867	0.00579469	0.661146
ENSOCUG00000001443	ENSG00000133619	84626	KRBA1	0.430923	1.99406	2.31695	0.0279134	0.0804268	-3.51277
ENSOCUG00000001444	ENSG00000130338	56995	TULP4	-0.829846	5.77151	-4.80119	4.60025e-05	0.00306763	2.014
ENSOCUG00000001446	ENSG00000180776	253832	ZDHHC20	1.49927	0.753926	3.18071	0.00353323	0.023333	-1.9291
ENSOCUG00000001447	ENSG00000150760	1793	DOCK1	0.975402	3.84082	3.2676	0.00283145	0.0205408	-1.73419
ENSOCUG00000001448	ENSG00000150401	55208	DCUN1D2	-0.913616	7.17923	-3.06421	0.0047389	0.0274928	-2.31002
ENSOCUG00000001452	ENSG00000155329	54819	ZCCHC10	-0.218856	0.333734	-0.76445	0.450891	0.578663	-5.19207
ENSOCUG00000001454	ENSG00000132688	10763	NES	0.067097	5.32494	0.172073	0.864598	0.911821	-6.40517
ENSOCUG00000001455	ENSG00000105220	2821	GPI	-0.0454222	10.3076	-0.135403	0.893246	0.930873	-6.06518
ENSOCUG00000001456	N/A	nan	N/A	-0.316196	4.87955	-2.61571	0.0140921	0.0525672	-3.31756
ENSOCUG00000001457	ENSG00000111046	4618	MYF6	-0.406789	7.7548	-1.61186	0.118028	0.220173	-5.07358
ENSOCUG00000001458	N/A	nan	N/A	-0.730466	2.70093	-3.60679	0.00117263	0.0133523	-0.849943
ENSOCUG00000001459	ENSG00000143319	81875	ISG20L2	-0.234283	2.99478	-1.5183	0.13997	0.248026	-4.98175
ENSOCUG00000001460	ENSG00000143303	51093	RRNAD1	-0.605622	4.40942	-4.64288	7.11125e-05	0.00362345	1.62988
ENSOCUG00000001461	ENSG00000152952	5352	PLOD2	1.67421	3.10822	2.57633	0.0154536	0.0555304	-3.16075
ENSOCUG00000001464	ENSG00000126261	10054	UBA2	-0.115748	5.96146	-1.07962	0.289378	0.419602	-5.84134
ENSOCUG00000001465	ENSG00000182752	5069	PAPPA	0.737171	-0.555638	0.966081	0.342142	0.472885	-4.77523
ENSOCUG00000001466	ENSG00000143314	79590	MRPL24	-0.420382	5.71013	-2.95723	0.00618338	0.0320867	-2.591
ENSOCUG00000001467	ENSG00000164741	10395	DLC1	0.816788	4.8736	3.46741	0.00168974	0.0156505	-1.35356
ENSOCUG00000001468	ENSG00000168036	1499	CTNNB1	0.0806864	7.49548	0.736023	0.46774	0.594052	-6.06681
ENSOCUG00000001469	ENSG00000115539	79031	PDCL3	-0.463458	5.09122	-3.96939	0.000445995	0.00837748	-0.136713
ENSOCUG00000001470	N/A	nan	N/A	0.0226562	1.58045	0.108577	0.9143	0.94408	-5.74917
ENSOCUG00000001473	N/A	nan	N/A	1.47834	1.69712	2.61929	0.0139742	0.0523379	-2.89025
ENSOCUG00000001475	ENSG00000146535	2768	GNA12	-0.28424	5.75862	-2.30516	0.0286534	0.0819485	-3.97075
ENSOCUG00000001478	ENSG00000169359	9197	SLC33A1	0.435072	2.88494	2.4982	0.0185214	0.0618571	-3.29831
ENSOCUG00000001479	ENSG00000179222	9500	MAGED1	1.16225	3.60544	3.99464	0.000416652	0.00815749	0.00568667
ENSOCUG00000001480	ENSG00000163655	8833	GMPS	-0.0637997	4.8274	-0.70909	0.484037	0.60901	-6.14422
ENSOCUG00000001481	ENSG00000111913	9750	RIPOR2	-1.34912	4.09793	-4.08648	0.000325084	0.00730998	0.223186
ENSOCUG00000001486	N/A	nan	N/A	-0.432543	4.91502	-2.84578	0.00812698	0.0375808	-2.81784
ENSOCUG00000001488	ENSG00000146243	134728	IRAK1BP1	-0.641264	1.17306	-2.56034	0.0160403	0.0567962	-3.03963
ENSOCUG00000001489	ENSG00000069122	221395	ADGRF5	0.120773	6.84439	0.742319	0.463977	0.591206	-6.09988
ENSOCUG00000001496	ENSG00000084090	56910	STARD7	-0.140438	5.95597	-1.05862	0.298676	0.429541	-5.8668
ENSOCUG00000001497	ENSG00000164434	2173	FABP7	1.39701	0.279132	1.16084	0.25535	0.384135	-4.70039
ENSOCUG00000001498	ENSG00000144021	9391	CIAO1	-0.113316	4.48207	-1.1631	0.25445	0.383177	-5.67974
ENSOCUG00000001499	ENSG00000105559	57664	PLEKHA4	0.99691	1.58798	2.53248	0.0171118	0.0590216	-3.08603
ENSOCUG00000001500	ENSG00000169189	197370	NSMCE1	-0.0881182	4.68408	-0.62952	0.53403	0.652728	-6.19583
ENSOCUG00000001501	ENSG00000172594	10924	SMPDL3A	0.078592	3.53753	0.319776	0.751474	0.829861	-6.17922
ENSOCUG00000001504	ENSG00000132383	6117	RPA1	0.0940712	7.09016	0.71633	0.479625	0.605032	-6.10228
ENSOCUG00000001513	ENSG00000122958	9559	VPS26A	-0.268318	6.27272	-2.70315	0.0114582	0.0463239	-3.13946
ENSOCUG00000001517	N/A	nan	N/A	-0.0685456	4.20361	-0.539842	0.593505	0.703919	-6.16595
ENSOCUG00000001519	ENSG00000185924	146760	RTN4RL1	1.38637	1.27585	3.44854	0.00177484	0.0160166	-1.30656
ENSOCUG00000001522	ENSG00000185437	6450	SH3BGR	-0.689549	7.55174	-2.46545	0.0199672	0.0646428	-3.58928
ENSOCUG00000001524	ENSG00000134508	91768	CABLES1	1.75142	0.0641372	3.1392	0.00392453	0.0248122	-2.22853
ENSOCUG00000001525	ENSG00000049192	11174	ADAMTS6	-0.0466993	0.588756	-0.0745573	0.941089	0.961373	-5.52682
ENSOCUG00000001526	ENSG00000143028	284612	SYPL2	-0.214185	9.19998	-0.969614	0.340407	0.471175	-5.72638
ENSOCUG00000001530	ENSG00000031823	8498	RANBP3	-0.272784	4.72911	-2.45679	0.0203667	0.0654587	-3.637
ENSOCUG00000001532	ENSG00000135363	4005	LMO2	0.193282	2.17511	0.68813	0.496942	0.620468	-5.63536
ENSOCUG00000001535	ENSG00000116198	9731	CEP104	0.0354199	2.92001	0.188104	0.85213	0.903992	-6.00066
ENSOCUG00000001536	N/A	nan	N/A	2.05682	1.38615	2.72219	0.0109494	0.0450998	-2.69868
ENSOCUG00000001537	N/A	nan	N/A	-0.269974	3.19835	-1.99238	0.0559997	0.12973	-4.30284
ENSOCUG00000001542	ENSG00000104312	8767	RIPK2	1.30821	1.59729	3.65518	0.00103201	0.0125255	-0.774014
ENSOCUG00000001543	ENSG00000148541	220965	FAM13C	0.568367	2.03943	1.62178	0.115877	0.217068	-4.66205
ENSOCUG00000001544	N/A	nan	N/A	-0.443732	-0.514421	-0.823135	0.417275	0.546646	-4.85489
ENSOCUG00000001545	ENSG00000186666	144233	BCDIN3D	-0.0691069	2.65229	-0.389697	0.699662	0.789514	-5.93587
ENSOCUG00000001548	ENSG00000165105	158158	RASEF	-0.184862	0.0484599	-0.358544	0.722582	0.807916	-5.20288
ENSOCUG00000001551	ENSG00000116871	55700	MAP7D1	-0.665383	8.95048	-4.39343	0.000140951	0.00512681	1.02282
ENSOCUG00000001552	ENSG00000138376	580	BARD1	-0.295211	3.32527	-1.1271	0.269116	0.398183	-5.5696
ENSOCUG00000001553	ENSG00000107798	3988	LIPA	0.627893	4.75928	2.58868	0.0150139	0.0545758	-3.35884
ENSOCUG00000001554	ENSG00000170921	26115	TANC2	0.20859	2.33098	0.819897	0.419089	0.548464	-5.64901
ENSOCUG00000001555	ENSG00000159640	1636	ACE	-0.35867	5.62243	-2.39437	0.0234683	0.0718099	-3.78526
ENSOCUG00000001560	ENSG00000112640	5528	PPP2R5D	0.46201	4.55849	4.39646	0.000139787	0.00511969	0.991371
ENSOCUG00000001565	ENSG00000124733	4201	MEA1	-0.0151504	4.22556	-0.138203	0.891054	0.929757	-6.32833
ENSOCUG00000001568	ENSG00000124541	88745	RRP36	-0.0167023	6.85121	-0.0905759	0.928464	0.953613	-6.37947
ENSOCUG00000001570	ENSG00000240224	54579	UGT1A5	1.60841	2.04282	2.76815	0.00980654	0.0421271	-2.63821
ENSOCUG00000001571	ENSG00000002549	51056	LAP3	-0.205931	6.34512	-1.69839	0.100342	0.196701	-5.02191
ENSOCUG00000001574	ENSG00000119487	79109	MAPKAP1	-0.242279	5.71967	-2.16151	0.0392121	0.101297	-4.24531
ENSOCUG00000001576	ENSG00000118579	80306	MED28	-0.315777	4.90317	-3.19268	0.00342743	0.0229053	-2.02891
ENSOCUG00000001578	ENSG00000044090	9820	CUL7	0.749323	4.86888	3.77874	0.000743382	0.0106333	-0.597545
ENSOCUG00000001581	ENSG00000109065	26151	NAT9	-0.328561	1.28416	-1.47291	0.151751	0.263154	-4.73727
ENSOCUG00000001583	ENSG00000109066	54868	TMEM104	0.0827904	2.80548	0.496295	0.623498	0.728368	-5.85259
ENSOCUG00000001585	ENSG00000101146	8480	RAE1	0.0967145	4.0141	0.941027	0.35461	0.48395	-5.85991
ENSOCUG00000001586	ENSG00000112651	51069	MRPL2	-0.372071	4.23232	-2.27008	0.0309629	0.0863196	-3.9459
ENSOCUG00000001587	ENSG00000169896	3684	ITGAM	2.08169	0.25772	2.09608	0.045085	0.111492	-3.73039
ENSOCUG00000001588	ENSG00000198824	283489	CHAMP1	0.391857	3.51257	3.03372	0.00511405	0.028833	-2.25503
ENSOCUG00000001590	ENSG00000137171	89953	KLC4	-0.252907	3.88859	-1.75461	0.0900883	0.18198	-4.80097
ENSOCUG00000001591	ENSG00000101493	9658	ZNF516	-0.305573	4.24822	-1.97306	0.058272	0.133623	-4.44352
ENSOCUG00000001592	ENSG00000130254	9667	SAFB2	-0.296341	4.16379	-2.24655	0.0326046	0.0893297	-3.97711
ENSOCUG00000001594	ENSG00000108932	9120	SLC16A6	0.920441	-0.235841	2.0511	0.0495637	0.118992	-3.81434
ENSOCUG00000001595	ENSG00000150938	51232	CRIM1	-0.412895	5.8279	-1.44256	0.160059	0.27292	-5.40569
ENSOCUG00000001596	ENSG00000162630	8707	B3GALT2	1.63312	2.84097	2.25302	0.0321452	0.088447	-3.62413
ENSOCUG00000001598	ENSG00000145730	5066	PAM	-0.152754	6.30128	-0.531164	0.599426	0.708696	-6.25324
ENSOCUG00000001599	ENSG00000125848	23767	FLRT3	2.09173	-0.828286	2.35388	0.0257055	0.0764967	-3.53523
ENSOCUG00000001601	ENSG00000146409	116843	SLC18B1	0.69416	3.35675	3.34072	0.00234663	0.0184748	-1.50879
ENSOCUG00000001603	ENSG00000185028	389257	LRRC14B	-0.748388	3.92554	-3.58574	0.00123943	0.0136946	-0.965298
ENSOCUG00000001604	N/A	nan	N/A	-0.127093	2.45296	-0.568547	0.574123	0.687254	-5.73413
ENSOCUG00000001605	ENSG00000164366	133957	CCDC127	-0.574827	5.34344	-4.41472	0.000132977	0.00504918	1.00544
ENSOCUG00000001606	ENSG00000112306	6206	RPS12	0.160876	8.55939	0.991724	0.329689	0.46028	-5.74662
ENSOCUG00000001610	ENSG00000145725	23262	PPIP5K2	0.789331	2.59859	2.54905	0.016467	0.0577589	-3.15694
ENSOCUG00000001613	ENSG00000184675	139285	AMER1	0.52722	2.70721	1.74046	0.0925819	0.185596	-4.5406
ENSOCUG00000001616	ENSG00000099139	5125	PCSK5	2.24941	1.72802	2.34722	0.0260912	0.0771696	-3.36565
ENSOCUG00000001618	ENSG00000019991	3082	HGF	2.52467	0.270642	2.63781	0.013378	0.0508768	-2.92037
ENSOCUG00000001620	ENSG00000197157	27044	SND1	-0.0324322	6.51402	-0.289133	0.774575	0.846834	-6.35689
ENSOCUG00000001622	ENSG00000135002	55312	RFK	-0.27681	4.23471	-2.30427	0.02871	0.0820498	-3.90148
ENSOCUG00000001623	ENSG00000172318	8708	B3GALT1	-0.313149	2.16703	-1.32327	0.196277	0.31701	-5.00965
ENSOCUG00000001628	ENSG00000173575	1106	CHD2	0.478819	5.07431	3.62229	0.00112566	0.0131398	-0.986317
ENSOCUG00000001629	ENSG00000150316	51503	CWC15	-0.750233	6.41842	-5.64696	4.49213e-06	0.00132777	4.23202
ENSOCUG00000001631	ENSG00000186280	55693	KDM4D	-0.251152	-0.406317	-0.788344	0.437013	0.566112	-4.99062
ENSOCUG00000001633	ENSG00000107521	3257	HPS1	0.88625	2.15865	2.38735	0.0238429	0.0725161	-3.3855
ENSOCUG00000001636	ENSG00000011260	51096	UTP18	0.0224527	3.29042	0.186657	0.853254	0.904468	-6.13345
ENSOCUG00000001638	ENSG00000172987	60495	HPSE2	0.734315	0.235035	2.00371	0.0547038	0.127712	-3.85658
ENSOCUG00000001645	ENSG00000075785	7879	RAB7A	-0.0391094	6.82508	-0.35696	0.723755	0.808718	-6.32088
ENSOCUG00000001646	ENSG00000106400	10467	ZNHIT1	-0.24928	4.92005	-2.34904	0.0259855	0.0769575	-3.86731
ENSOCUG00000001651	ENSG00000113441	4012	LNPEP	0.0590015	6.30381	0.309622	0.759104	0.835504	-6.36628
ENSOCUG00000001655	ENSG00000145721	167410	LIX1	-0.175371	0.774291	-0.433805	0.667701	0.764112	-5.45055
ENSOCUG00000001656	ENSG00000058729	55781	RIOK2	-0.0922502	5.02492	-0.950402	0.34991	0.480076	-5.95853
ENSOCUG00000001657	ENSG00000095794	1390	CREM	-0.134899	3.4741	-0.962857	0.34373	0.47412	-5.74395
ENSOCUG00000001661	ENSG00000155660	9601	PDIA4	0.733142	5.83721	2.94637	0.00635144	0.0325799	-2.60661
ENSOCUG00000001665	ENSG00000111554	56890	MDM1	0.0644236	0.718415	0.265375	0.792633	0.859687	-5.58103
ENSOCUG00000001667	ENSG00000167986	1642	DDB1	0.0463717	7.98744	0.55558	0.582839	0.694606	-6.14022
ENSOCUG00000001669	ENSG00000197362	136051	ZNF786	-0.083496	2.58105	-0.458143	0.650329	0.750673	-5.88576
ENSOCUG00000001670	ENSG00000121680	9409	PEX16	-0.238326	2.66892	-1.30035	0.203914	0.325988	-5.16742
ENSOCUG00000001672	ENSG00000165678	27069	GHITM	-0.580029	7.24209	-4.78195	4.85046e-05	0.00314312	1.98148
ENSOCUG00000001673	ENSG00000149476	26007	TKFC	0.0776985	2.79731	0.468476	0.643012	0.744896	-5.92342
ENSOCUG00000001674	N/A	nan	N/A	0.31282	0.620143	1.20608	0.237716	0.364989	-4.87245
ENSOCUG00000001675	ENSG00000135365	51317	PHF21A	0.0243456	3.03883	0.153251	0.879282	0.921368	-6.06731
ENSOCUG00000001676	ENSG00000106462	2146	EZH2	0.401268	1.12154	1.49095	0.146975	0.256791	-4.65742
ENSOCUG00000001677	ENSG00000162144	220002	CYB561A3	0.399737	1.38369	1.46156	0.154815	0.266715	-4.69803
ENSOCUG00000001678	ENSG00000100813	22985	ACIN1	0.402608	6.10191	3.97815	0.000435595	0.00831284	-0.11307
ENSOCUG00000001682	N/A	nan	N/A	-0.352243	-0.494491	-0.777331	0.443377	0.571675	-4.98677
ENSOCUG00000001683	ENSG00000167985	54949	SDHAF2	-0.32805	5.54495	-2.92144	0.0067537	0.0337852	-2.67149
ENSOCUG00000001684	ENSG00000179933	55017	C14orf119	-0.235678	3.89672	-1.98128	0.0572953	0.132009	-4.41807
ENSOCUG00000001685	ENSG00000092068	23428	SLC7A8	0.968159	2.90187	2.18166	0.0375462	0.0985184	-3.87473
ENSOCUG00000001686	ENSG00000114439	56987	BBX	0.376271	3.6388	2.91879	0.00679782	0.0339394	-2.51842
ENSOCUG00000001687	ENSG00000164808	23514	SPIDR	0.52701	3.47372	2.99399	0.00564541	0.0303539	-2.365
ENSOCUG00000001691	ENSG00000184743	25923	ATL3	1.91642	2.318	3.02229	0.0052618	0.0292817	-2.10975
ENSOCUG00000001692	ENSG00000165527	382	ARF6	0.0120224	3.57246	0.0746949	0.94098	0.961373	-6.18124
ENSOCUG00000001693	N/A	nan	N/A	0.447036	3.93677	3.00931	0.0054345	0.0297436	-2.36426
ENSOCUG00000001696	ENSG00000120675	29103	DNAJC15	-0.433514	3.83166	-2.60848	0.0143335	0.0530273	-3.19548
ENSOCUG00000001697	ENSG00000152894	5796	PTPRK	0.778097	3.80848	4.44385	0.000122782	0.00484571	1.15586
ENSOCUG00000001698	ENSG00000135341	6885	MAP3K7	0.139831	4.11391	1.20525	0.238034	0.365235	-5.60556
ENSOCUG00000001699	ENSG00000128607	23008	KLHDC10	-0.220416	5.70221	-1.82003	0.0792874	0.16618	-4.84277
ENSOCUG00000001704	ENSG00000206422	339291	LRRC30	-0.395467	4.2908	-1.54369	0.133712	0.239571	-5.03447
ENSOCUG00000001710	ENSG00000104738	4173	MCM4	0.647813	1.06363	1.8156	0.0799829	0.167096	-4.27902
ENSOCUG00000001711	ENSG00000067445	7216	TRO	1.38188	2.63278	5.17976	1.62128e-05	0.0021993	2.96896
ENSOCUG00000001712	ENSG00000115364	9801	MRPL19	-0.36751	4.11539	-2.35139	0.0258492	0.0767168	-3.77439
ENSOCUG00000001715	ENSG00000005436	6936	GCFC2	0.179162	0.954939	0.712824	0.481759	0.606801	-5.41118
ENSOCUG00000001716	ENSG00000158571	5207	PFKFB1	-0.516019	6.28121	-1.81763	0.0796633	0.166683	-4.84502
ENSOCUG00000001718	ENSG00000135018	29979	UBQLN1	-0.55381	6.71127	-5.71366	3.74299e-06	0.00124657	4.40652
ENSOCUG00000001719	ENSG00000139734	81624	DIAPH3	1.86698	-1.30769	2.20945	0.0353524	0.0942324	-3.67143
ENSOCUG00000001723	ENSG00000091656	79776	ZFHX4	0.919925	4.21821	4.95145	3.04111e-05	0.00267318	2.44209
ENSOCUG00000001725	ENSG00000113721	5159	PDGFRB	0.918941	6.0062	2.76821	0.00980527	0.0421271	-3.0003
ENSOCUG00000001726	ENSG00000085741	7481	WNT11	-0.0925542	2.76355	-0.347338	0.730893	0.813638	-5.87607
ENSOCUG00000001727	ENSG00000173638	6573	SLC19A1	0.678207	1.20033	1.83508	0.0769656	0.162606	-4.15505
ENSOCUG00000001729	ENSG00000136802	56262	LRRC8A	0.779214	4.05491	2.99256	0.00566549	0.0303947	-2.38124
ENSOCUG00000001730	ENSG00000120451	399979	SNX19	-0.246653	5.76158	-1.57922	0.125338	0.229239	-5.2122
ENSOCUG00000001732	ENSG00000164168	55751	TMEM184C	-0.185392	3.5912	-1.35135	0.187229	0.306493	-5.31487
ENSOCUG00000001734	ENSG00000133424	9215	LARGE1	-0.569472	6.94668	-4.87232	3.7819e-05	0.00285455	2.21243
ENSOCUG00000001735	ENSG00000131143	1327	COX4I1	-0.662112	9.4693	-4.05935	0.000349852	0.00755927	0.206386
ENSOCUG00000001736	ENSG00000164897	83590	TMUB1	-0.679761	4.19608	-3.77183	0.000757202	0.0106333	-0.556445
ENSOCUG00000001738	ENSG00000103494	23322	RPGRIP1L	0.401929	1.82753	1.70731	0.0986535	0.194276	-4.53037
ENSOCUG00000001739	ENSG00000175161	253559	CADM2	-0.874375	0.0573098	-2.17607	0.0380015	0.0993761	-3.61981
ENSOCUG00000001741	ENSG00000140718	79068	FTO	0.184419	3.76625	1.28118	0.210471	0.333984	-5.468
ENSOCUG00000001742	ENSG00000118412	9994	CASP8AP2	0.0707285	3.7183	0.626189	0.536181	0.654462	-6.05654
ENSOCUG00000001748	ENSG00000133687	83857	TMTC1	0.383041	1.15222	0.975849	0.337362	0.468285	-5.08968
ENSOCUG00000001750	ENSG00000110844	25766	PRPF40B	-0.42256	3.18592	-2.55491	0.016244	0.0571842	-3.24895
ENSOCUG00000001751	ENSG00000115963	390	RND3	0.419272	4.37871	1.33839	0.191363	0.311459	-5.47908
ENSOCUG00000001752	ENSG00000147257	2719	GPC3	1.56132	-0.571252	1.79572	0.0831639	0.172067	-4.10835
ENSOCUG00000001753	ENSG00000039319	9765	ZFYVE16	-0.152183	6.43157	-0.918771	0.365937	0.495062	-5.99315
ENSOCUG00000001754	ENSG00000161791	91010	FMNL3	1.37781	2.91486	3.57583	0.00127217	0.0138302	-0.923222
ENSOCUG00000001757	ENSG00000130595	7140	TNNT3	-0.195529	12.7585	-0.386893	0.701713	0.791346	-5.76961
ENSOCUG00000001758	ENSG00000175354	5771	PTPN2	0.0111029	3.73244	0.0854422	0.932508	0.956328	-6.30051
ENSOCUG00000001764	N/A	nan	N/A	-0.932469	4.73044	-6.59832	3.4309e-07	0.000568696	6.66779
ENSOCUG00000001765	ENSG00000155011	27123	DKK2	1.35599	2.5324	2.33237	0.0269709	0.0789116	-3.56448
ENSOCUG00000001767	N/A	nan	N/A	-0.23359	3.01665	-1.48582	0.148321	0.258389	-5.00427
ENSOCUG00000001768	ENSG00000146729	2631	NIPSNAP2	-0.51246	9.11072	-2.62939	0.013646	0.0515747	-3.12443
ENSOCUG00000001772	ENSG00000144136	6574	SLC20A1	0.626329	3.87283	3.23314	0.00309205	0.0215478	-1.82639
ENSOCUG00000001776	ENSG00000084093	5978	REST	-0.0917136	3.47258	-0.587126	0.561748	0.675927	-5.96787
ENSOCUG00000001777	ENSG00000108587	9527	GOSR1	0.133193	3.15683	0.894927	0.378333	0.507256	-5.70327
ENSOCUG00000001779	ENSG00000188706	51114	ZDHHC9	0.509528	2.92446	2.88726	0.00734433	0.0355613	-2.49528
ENSOCUG00000001781	ENSG00000046889	80243	PREX2	0.694366	2.83817	2.96583	0.00605341	0.0316814	-2.28468
ENSOCUG00000001782	ENSG00000106635	9275	BCL7B	-0.768068	6.69299	-4.08254	0.000328572	0.00735499	0.156867
ENSOCUG00000001783	ENSG00000106638	26608	TBL2	0.31035	2.17264	1.34714	0.188564	0.308156	-5.01313
ENSOCUG00000001784	N/A	nan	N/A	-0.132502	6.1916	-1.22388	0.231034	0.357092	-5.66767
ENSOCUG00000001786	ENSG00000171262	283742	FAM98B	-0.04116	3.79615	-0.322356	0.749539	0.828513	-6.20582
ENSOCUG00000001787	ENSG00000127616	6597	SMARCA4	0.00732376	5.39518	0.0788371	0.937714	0.959715	-6.40862
ENSOCUG00000001788	ENSG00000172575	10125	RASGRP1	0.0569071	2.47395	0.15166	0.880525	0.921973	-5.78825
ENSOCUG00000001789	ENSG00000166439	254225	RNF169	0.68163	2.45987	5.17145	1.6588e-05	0.0021993	2.87457
ENSOCUG00000001790	ENSG00000157954	26100	WIPI2	0.0688392	4.71773	0.702565	0.488034	0.612113	-6.117
ENSOCUG00000001798	ENSG00000114331	23527	ACAP2	0.945555	4.50749	4.89329	3.5696e-05	0.00277974	2.27642
ENSOCUG00000001799	ENSG00000079819	2037	EPB41L2	1.71264	4.90305	4.36982	0.000150353	0.00527565	0.93676
ENSOCUG00000001801	ENSG00000128573	93986	FOXP2	-0.0388896	1.81276	-0.145101	0.885654	0.925788	-5.78079
ENSOCUG00000001802	ENSG00000005243	51226	COPZ2	0.613835	2.27866	1.70529	0.0990337	0.194854	-4.61407
ENSOCUG00000001803	ENSG00000174842	11146	GLMN	-0.366625	2.18772	-1.67056	0.105772	0.203494	-4.6432
ENSOCUG00000001804	ENSG00000122484	79871	RPAP2	-0.260514	3.95567	-2.14291	0.0408073	0.104017	-4.17627
ENSOCUG00000001806	ENSG00000173542	92597	MOB1B	0.00835855	0.353701	0.0284453	0.977506	0.984548	-5.33289
ENSOCUG00000001807	ENSG00000067208	7813	EVI5	0.652945	3.25408	3.14278	0.0038892	0.0247268	-1.97791
ENSOCUG00000001808	ENSG00000064651	6558	SLC12A2	0.0462118	6.73156	0.224269	0.82415	0.883791	-6.37086
ENSOCUG00000001810	ENSG00000128294	8459	TPST2	0.163637	4.10564	0.637646	0.528801	0.648592	-6.10086
ENSOCUG00000001812	ENSG00000143971	54465	ETAA1	0.0229784	2.57103	0.146418	0.884624	0.925044	-6.01051
ENSOCUG00000001814	ENSG00000061918	2983	GUCY1B1	-0.115314	4.62183	-0.490432	0.627588	0.731703	-6.23502
ENSOCUG00000001816	ENSG00000138193	51196	PLCE1	0.203531	3.23139	0.55472	0.58342	0.694798	-5.94004
ENSOCUG00000001817	ENSG00000112282	9439	MED23	0.392316	4.14561	2.59709	0.0147211	0.0538703	-3.2761
ENSOCUG00000001818	ENSG00000186432	3840	KPNA4	-0.81781	7.71586	-4.04317	0.000365492	0.00771315	0.0973511
ENSOCUG00000001819	ENSG00000164162	10393	ANAPC10	-0.146716	1.98864	-0.888272	0.381841	0.510956	-5.53333
ENSOCUG00000001820	ENSG00000183726	23585	TMEM50A	0.0757955	5.45125	0.901009	0.375145	0.504344	-6.01525
ENSOCUG00000001821	ENSG00000164163	6059	ABCE1	-0.0753103	6.01629	-0.639558	0.527575	0.64791	-6.20932
ENSOCUG00000001822	ENSG00000117245	57576	KIF17	-0.855807	-0.673074	-1.02455	0.314205	0.445197	-4.78538
ENSOCUG00000001823	ENSG00000187010	6007	RHD	-0.0129612	0.419681	-0.0295804	0.976608	0.984009	-5.40049
ENSOCUG00000001825	ENSG00000144369	165215	FAM171B	-0.190788	1.77318	-0.646009	0.523449	0.644275	-5.70142
ENSOCUG00000001826	ENSG00000102271	56062	KLHL4	0.909916	-0.109978	2.02641	0.0521864	0.123349	-3.84184
ENSOCUG00000001827	ENSG00000204178	55219	MACO1	-0.0507401	5.48875	-0.434172	0.667438	0.763886	-6.3255
ENSOCUG00000001828	ENSG00000100422	64781	CERK	0.259452	3.3418	0.861911	0.395941	0.525401	-5.76498
ENSOCUG00000001829	ENSG00000196367	8295	TRRAP	0.457549	5.41052	3.18176	0.00352383	0.0233075	-2.06485
ENSOCUG00000001832	N/A	nan	N/A	-0.237663	4.78706	-2.16698	0.0387532	0.100526	-4.20236
ENSOCUG00000001833	ENSG00000112186	10486	CAP2	-0.710402	9.07093	-3.45809	0.00173124	0.0158485	-1.27224
ENSOCUG00000001834	ENSG00000122417	57489	ODF2L	0.308559	2.56261	1.68016	0.103871	0.20144	-4.73316
ENSOCUG00000001837	ENSG00000116350	6429	SRSF4	0.0328859	4.72542	0.315031	0.755037	0.832363	-6.33173
ENSOCUG00000001838	ENSG00000258289	91612	CHURC1	-0.604569	4.07616	-3.23629	0.00306731	0.0214398	-1.84499
ENSOCUG00000001839	ENSG00000073711	5523	PPP2R3A	-0.210128	7.75032	-1.21823	0.233139	0.359436	-5.60118
ENSOCUG00000001842	ENSG00000143995	4211	MEIS1	0.378528	2.71418	1.69875	0.100273	0.196608	-4.68802
ENSOCUG00000001843	ENSG00000174579	55167	MSL2	-0.163123	4.88934	-1.49591	0.145686	0.255231	-5.29382
ENSOCUG00000001844	ENSG00000183010	5831	PYCR1	2.60859	-1.17973	2.7538	0.0101508	0.0431308	-3.2267
ENSOCUG00000001847	ENSG00000139644	7009	TMBIM6	-0.191601	7.4375	-1.06379	0.296365	0.427223	-5.80729
ENSOCUG00000001849	ENSG00000091482	23676	SMPX	-0.887075	7.34834	-3.24439	0.00300459	0.0211928	-1.85527
ENSOCUG00000001851	ENSG00000167566	57701	NCKAP5L	-0.0310857	3.94639	-0.157004	0.87635	0.919542	-6.27018
ENSOCUG00000001853	ENSG00000163406	6565	SLC15A2	3.8431	-1.44583	2.21558	0.0348846	0.0934147	-3.7791
ENSOCUG00000001857	ENSG00000205189	65986	ZBTB10	0.760523	2.59723	4.00745	0.000402502	0.00800451	0.0941743
ENSOCUG00000001859	ENSG00000140876	283927	NUDT7	-0.266681	3.59456	-1.27767	0.211691	0.335187	-5.38303
ENSOCUG00000001861	ENSG00000114127	54464	XRN1	0.430641	5.92627	3.47254	0.00166728	0.0156138	-1.37437
ENSOCUG00000001864	ENSG00000103375	343	AQP8	3.44954	0.447616	1.35133	0.187235	0.306493	-4.64188
ENSOCUG00000001866	ENSG00000166509	10143	CLEC3A	0.679337	2.57764	0.726688	0.473352	0.599139	-5.75845
ENSOCUG00000001868	ENSG00000070061	8518	ELP1	-0.0449868	5.52486	-0.216571	0.830087	0.888515	-6.39563
ENSOCUG00000001870	ENSG00000189320	389558	FAM180A	2.2449	-2.13809	2.44065	0.0211306	0.067117	-3.63566
ENSOCUG00000001873	ENSG00000077044	8527	DGKD	0.0287078	4.49251	0.164685	0.870356	0.915404	-6.30691
ENSOCUG00000001874	ENSG00000175054	545	ATR	0.853113	2.55651	4.06135	0.000347967	0.00754665	0.228309
ENSOCUG00000001875	ENSG00000106025	23554	TSPAN12	0.387766	2.80576	2.49697	0.018574	0.0619016	-3.32366
ENSOCUG00000001877	ENSG00000116560	6421	SFPQ	0.797671	5.43485	5.06039	2.25249e-05	0.00242233	2.69705
ENSOCUG00000001879	ENSG00000104450	6674	SPAG1	0.00699925	0.789569	0.0193249	0.984717	0.989064	-5.56136
ENSOCUG00000001880	ENSG00000162385	4116	MAGOH	-0.362396	4.0455	-3.29033	0.00267126	0.0197924	-1.74775
ENSOCUG00000001881	ENSG00000071243	54556	ING3	0.463038	2.68721	3.78814	0.000724987	0.0105848	-0.434655
ENSOCUG00000001882	ENSG00000119328	54942	ABITRAM	-0.0711375	2.31254	-0.365111	0.717728	0.803919	-5.83502
ENSOCUG00000001884	ENSG00000085982	55230	USP40	-0.0515737	4.77718	-0.411461	0.683817	0.77757	-6.31216
ENSOCUG00000001885	ENSG00000104518	79792	GSDMD	0.253029	1.07964	0.789086	0.436586	0.565711	-5.36904
ENSOCUG00000001886	ENSG00000100364	23313	KIAA0930	-0.314597	3.90763	-2.02078	0.0528009	0.124396	-4.3425
ENSOCUG00000001887	ENSG00000106771	23731	TMEM245	-0.361823	6.19532	-0.866279	0.393582	0.522988	-6.0249
ENSOCUG00000001888	N/A	nan	N/A	0.00761698	4.6965	0.0421116	0.966704	0.978623	-6.36019
ENSOCUG00000001889	ENSG00000060138	8531	YBX3	-0.324912	10.5691	-1.42884	0.163935	0.277968	-5.08394
ENSOCUG00000001891	ENSG00000186281	150763	GPAT2	-0.901247	-0.158788	-2.10002	0.0447102	0.110849	-3.72682
ENSOCUG00000001892	ENSG00000034677	25897	RNF19A	0.206863	5.76144	1.51529	0.140727	0.2491	-5.30675
ENSOCUG00000001894	ENSG00000106003	3955	LFNG	0.442737	2.21781	1.16969	0.25183	0.380711	-5.21029
ENSOCUG00000001897	ENSG00000169660	284004	HEXD	0.359063	3.38124	1.62544	0.115094	0.21609	-4.87313
ENSOCUG00000001902	ENSG00000121542	26984	SEC22A	-0.110343	3.28794	-0.79719	0.431942	0.561297	-5.84484
ENSOCUG00000001903	ENSG00000007171	4843	NOS2	0.303916	0.970259	1.13811	0.264564	0.39346	-5.01127
ENSOCUG00000001907	ENSG00000196187	9725	TMEM63A	0.345482	2.31917	1.46792	0.153091	0.265003	-4.86852
ENSOCUG00000001908	ENSG00000197548	10533	ATG7	0.200743	2.71122	1.32685	0.195105	0.315679	-5.16833
ENSOCUG00000001910	ENSG00000150471	23284	ADGRL3	0.408385	-0.116227	0.585403	0.56289	0.676686	-5.1333
ENSOCUG00000001911	ENSG00000144560	9686	VGLL4	0.612651	2.33145	1.94968	0.0611287	0.138287	-4.17672
ENSOCUG00000001912	ENSG00000164050	5364	PLXNB1	0.404437	2.85579	1.06195	0.297186	0.428034	-5.52614
ENSOCUG00000001913	ENSG00000166816	197257	LDHD	-0.328257	3.09228	-1.54814	0.132639	0.238297	-4.92633
ENSOCUG00000001914	ENSG00000276045	84876	ORAI1	-0.626801	6.71403	-3.9382	0.000485044	0.00872553	-0.206928
ENSOCUG00000001915	ENSG00000143811	29920	PYCR2	0.112162	3.99097	0.703312	0.487576	0.611869	-6.03863
ENSOCUG00000001918	ENSG00000139714	283385	MORN3	-0.312587	-0.0550769	-0.950476	0.349873	0.480076	-5.06865
ENSOCUG00000001919	ENSG00000143751	163859	SDE2	-0.126014	3.95475	-1.25056	0.221278	0.346209	-5.51426
ENSOCUG00000001920	ENSG00000167191	51704	GPRC5B	0.594089	3.69839	2.82443	0.00855966	0.0387544	-2.66314
ENSOCUG00000001921	ENSG00000185261	285600	KIAA0825	0.135743	1.74482	0.61269	0.544946	0.662234	-5.5878
ENSOCUG00000001923	ENSG00000121966	7852	CXCR4	0.619585	2.93124	1.62612	0.114947	0.215884	-4.75441
ENSOCUG00000001924	ENSG00000184517	162239	ZFP1	0.572012	1.45699	1.8592	0.0733669	0.15712	-4.17868
ENSOCUG00000001925	ENSG00000109911	26610	ELP4	-0.329321	3.25124	-2.30965	0.0283694	0.0814575	-3.73504
ENSOCUG00000001931	ENSG00000164051	79714	CCDC51	0.0157507	2.24697	0.091531	0.927712	0.953178	-5.86033
ENSOCUG00000001933	ENSG00000149177	5795	PTPRJ	1.52588	0.427057	2.79095	0.00928223	0.0408521	-2.6512
ENSOCUG00000001937	ENSG00000116584	9181	ARHGEF2	0.619399	4.11182	2.9845	0.00577983	0.0307489	-2.41214
ENSOCUG00000001938	ENSG00000160285	4047	LSS	0.348938	3.69725	1.49189	0.146731	0.25652	-5.13637
ENSOCUG00000001940	N/A	nan	N/A	0.424328	3.71399	3.18169	0.00352442	0.0233075	-1.93772
ENSOCUG00000001943	ENSG00000136636	51133	KCTD3	0.0473533	5.3245	0.431126	0.669625	0.765534	-6.32385
ENSOCUG00000001949	ENSG00000137547	29088	MRPL15	-0.285515	4.79126	-2.65855	0.0127382	0.0494485	-3.22411
ENSOCUG00000001951	ENSG00000166896	91419	ATP23	-0.185448	1.61114	-0.949377	0.350421	0.480437	-5.31771
ENSOCUG00000001952	ENSG00000078237	57103	TIGAR	-1.31171	4.25077	-4.41322	0.000133523	0.00504918	1.06977
ENSOCUG00000001955	ENSG00000111241	2251	FGF6	-1.52423	3.02745	-3.42625	0.00188073	0.0164695	-1.30528
ENSOCUG00000001956	ENSG00000047621	57102	C12orf4	-0.141639	3.20309	-0.848467	0.403258	0.53328	-5.75
ENSOCUG00000001957	ENSG00000122042	5412	UBL3	0.160818	2.57431	1.13983	0.26386	0.392811	-5.32041
ENSOCUG00000001961	ENSG00000111247	10635	RAD51AP1	-1.02717	0.508991	-1.95124	0.060935	0.138033	-3.98423
ENSOCUG00000001963	ENSG00000079308	7145	TNS1	0.527389	6.75979	2.64737	0.0130795	0.0502202	-3.25304
ENSOCUG00000001964	ENSG00000011376	23395	LARS2	0.185255	3.75938	1.63253	0.113586	0.213879	-4.97073
ENSOCUG00000001966	ENSG00000132781	4595	MUTYH	-0.156886	-0.166487	-0.481433	0.63389	0.737264	-5.19455
ENSOCUG00000001971	ENSG00000204217	659	BMPR2	0.0762415	5.33098	0.698731	0.490391	0.614339	-6.16037
ENSOCUG00000001972	ENSG00000117862	51060	TXNDC12	0.200495	4.43597	1.73096	0.0942893	0.188204	-4.9257
ENSOCUG00000001975	ENSG00000104714	157697	ERICH1	0.416829	0.665482	1.20598	0.237757	0.365003	-4.8911
ENSOCUG00000001979	ENSG00000167720	63826	SRR	-0.392024	4.48445	-2.45411	0.0204919	0.0656635	-3.61789
ENSOCUG00000001981	ENSG00000144580	9125	CNOT9	-0.290144	3.34947	-2.43245	0.0215284	0.0678418	-3.49516
ENSOCUG00000001982	ENSG00000204120	26058	GIGYF2	0.20182	5.90254	2.20354	0.0358091	0.0950567	-4.1635
ENSOCUG00000001984	ENSG00000144791	8994	LIMD1	0.40409	3.69639	2.6003	0.0146111	0.0536664	-3.18917
ENSOCUG00000001985	ENSG00000165983	9317	PTER	-0.300263	3.56343	-1.58566	0.123866	0.227445	-4.94535
ENSOCUG00000001986	ENSG00000115556	84812	PLCD4	-0.409012	5.64734	-1.54724	0.132853	0.238585	-5.25796
ENSOCUG00000001990	ENSG00000135040	60560	NAA35	-0.33595	5.19849	-3.02211	0.00526422	0.0292817	-2.43599
ENSOCUG00000001991	ENSG00000165985	389941	C1QL3	-0.475483	4.66736	-2.27258	0.0307923	0.0860509	-3.99456
ENSOCUG00000001992	ENSG00000147912	26267	FBXO10	0.474469	5.191	2.69155	0.0117793	0.0470929	-3.14135
ENSOCUG00000001993	ENSG00000003096	90293	KLHL13	0.170495	2.65098	0.377789	0.708391	0.796286	-5.90353
ENSOCUG00000001994	ENSG00000066557	55631	LRRC40	0.151067	2.31876	0.83061	0.413108	0.54235	-5.66514
ENSOCUG00000001996	N/A	nan	N/A	0.0607804	1.10083	0.263914	0.793748	0.860504	-5.50227
ENSOCUG00000001998	N/A	nan	N/A	0.224647	3.49877	1.33382	0.192841	0.313205	-5.28177
ENSOCUG00000001999	ENSG00000135052	51280	GOLM1	0.884161	-0.0291426	1.74104	0.0924789	0.185499	-4.18403
ENSOCUG00000002000	ENSG00000170624	6444	SGCD	0.154725	4.98208	0.999149	0.326142	0.456867	-5.90137
ENSOCUG00000002001	ENSG00000116754	9295	SRSF11	0.470533	3.73612	2.5447	0.0166339	0.0581683	-3.34692
ENSOCUG00000002003	ENSG00000074582	617	BCS1L	-0.406603	4.94544	-3.0747	0.004616	0.0269957	-2.30191
ENSOCUG00000002004	ENSG00000213923	1454	CSNK1E	-0.331835	4.77605	-3.09324	0.00440618	0.0263124	-2.23543
ENSOCUG00000002006	ENSG00000100461	55147	RBM23	0.447727	4.54307	3.76165	0.000778002	0.0107594	-0.618438
ENSOCUG00000002007	ENSG00000118454	81573	ANKRD13C	-0.478773	4.33804	-3.20732	0.00330226	0.0224333	-1.95157
ENSOCUG00000002008	ENSG00000163482	27148	STK36	0.158886	1.25678	0.564005	0.577169	0.689406	-5.49791
ENSOCUG00000002009	ENSG00000116701	4688	NCF2	1.31962	0.330603	1.89696	0.068023	0.149116	-3.99497
ENSOCUG00000002011	ENSG00000162694	2135	EXTL2	0.455852	2.02713	1.80247	0.0820726	0.170417	-4.37603
ENSOCUG00000002013	ENSG00000100462	10419	PRMT5	-0.415792	4.9113	-2.95157	0.00627045	0.0323073	-2.58213
ENSOCUG00000002014	ENSG00000105854	5445	PON2	0.335331	3.6574	1.89043	0.0689219	0.150433	-4.57842
ENSOCUG00000002017	ENSG00000168476	80346	REEP4	0.302134	-0.47983	0.744415	0.462728	0.590199	-4.98852
ENSOCUG00000002018	ENSG00000065060	54887	UHRF1BP1	-0.178225	4.90417	-1.68379	0.10316	0.200526	-5.00528
ENSOCUG00000002021	ENSG00000143575	10456	HAX1	-0.470703	4.00105	-2.92583	0.00668115	0.033501	-2.56334
ENSOCUG00000002022	ENSG00000115839	22930	RAB3GAP1	0.0909124	6.02957	1.13887	0.264254	0.393196	-5.77682
ENSOCUG00000002023	ENSG00000064995	6882	TAF11	-0.21671	3.65644	-1.46761	0.153177	0.265072	-5.19241
ENSOCUG00000002025	ENSG00000125304	9375	TM9SF2	-0.232791	5.54141	-1.52056	0.139405	0.24744	-5.30184
ENSOCUG00000002026	ENSG00000112837	9096	TBX18	2.13693	1.40619	3.66887	0.000995306	0.0122332	-0.876041
ENSOCUG00000002027	ENSG00000105618	26121	PRPF31	-0.169577	4.82108	-1.86924	0.0719112	0.15485	-4.72318
ENSOCUG00000002031	ENSG00000038002	175	AGA	0.9459	3.58529	3.95322	0.000465841	0.00856601	-0.0749749
ENSOCUG00000002033	ENSG00000042317	55812	SPATA7	-0.0320602	2.01777	-0.10894	0.914015	0.944025	-5.84616
ENSOCUG00000002037	ENSG00000070778	11099	PTPN21	-0.344399	6.12943	-3.44203	0.00180517	0.0161366	-1.45223
ENSOCUG00000002041	ENSG00000010256	7384	UQCRC1	-0.466461	8.6899	-2.69144	0.0117824	0.0470929	-3.03624
ENSOCUG00000002042	ENSG00000177694	254827	NAALADL2	2.52019	-1.0919	2.56149	0.0159972	0.0567528	-3.40024
ENSOCUG00000002043	ENSG00000164022	9255	AIMP1	-0.400405	6.30788	-3.1231	0.00408726	0.0252526	-2.19847
ENSOCUG00000002050	ENSG00000113838	55171	TBCCD1	0.00357796	2.36539	0.0162262	0.987167	0.990331	-5.93031
ENSOCUG00000002051	ENSG00000003509	55471	NDUFAF7	-0.307832	-0.81905	-0.186752	0.85318	0.904468	-4.93574
ENSOCUG00000002052	ENSG00000134569	4038	LRP4	-0.629338	5.06445	-1.87426	0.0711941	0.153744	-4.73687
ENSOCUG00000002053	ENSG00000090520	51726	DNAJB11	0.0271289	4.67626	0.209308	0.835699	0.892546	-6.35218
ENSOCUG00000002054	ENSG00000043514	54802	TRIT1	-0.403598	2.65515	-2.06684	0.0479539	0.116446	-4.06148
ENSOCUG00000002055	ENSG00000151612	152485	ZNF827	0.362623	3.88186	1.33235	0.193315	0.313536	-5.39419
ENSOCUG00000002059	ENSG00000156931	23355	VPS8	-0.238331	5.39311	-1.84766	0.0750698	0.159589	-4.79493
ENSOCUG00000002060	ENSG00000184007	8073	PTP4A2	-0.34394	6.64621	-2.02092	0.0527851	0.124384	-4.47823
ENSOCUG00000002062	ENSG00000197674	nan	OR51C1P	2.19415	-1.34423	2.69866	0.0115815	0.0466276	-3.35063
ENSOCUG00000002063	ENSG00000263001	2969	GTF2I	0.0994093	6.85347	1.35702	0.185441	0.304425	-5.48005
ENSOCUG00000002064	ENSG00000167332	81285	OR51E2	2.04093	2.12564	3.31013	0.00253889	0.0192289	-1.55661
ENSOCUG00000002065	ENSG00000198420	9747	TCAF1	0.504416	5.67266	2.20152	0.0359661	0.0954081	-4.16449
ENSOCUG00000002066	ENSG00000149179	79096	C11orf49	-0.553326	3.4063	-3.91004	0.000523171	0.00914211	-0.173953
ENSOCUG00000002071	ENSG00000158669	137964	GPAT4	-0.568154	6.77599	-3.88071	0.000566006	0.00955949	-0.338422
ENSOCUG00000002072	ENSG00000170379	285966	TCAF2	1.22486	2.99829	4.2036	0.000236575	0.00619635	0.574376
ENSOCUG00000002073	ENSG00000149182	84364	ARFGAP2	-0.269557	6.32312	-2.34088	0.0264638	0.0779932	-3.89187
ENSOCUG00000002074	ENSG00000162244	6159	RPL29	0.0646655	8.27142	0.744284	0.462806	0.590233	-5.98079
ENSOCUG00000002075	ENSG00000164086	1849	DUSP7	-0.178708	5.22691	-0.948135	0.351042	0.480885	-5.96069
ENSOCUG00000002076	ENSG00000134574	1643	DDB2	0.563927	2.38171	2.43956	0.0211828	0.067154	-3.36961
ENSOCUG00000002080	ENSG00000164087	25886	POC1A	-0.490506	0.702395	-1.54355	0.133744	0.239592	-4.5606
ENSOCUG00000002084	ENSG00000014123	23376	UFL1	-0.284206	5.26491	-2.28112	0.0302182	0.0850743	-4.01635
ENSOCUG00000002085	ENSG00000114120	55186	SLC25A36	-0.363867	2.95946	-1.3037	0.202783	0.324671	-5.21177
ENSOCUG00000002086	ENSG00000171867	5621	PRNP	-0.459737	3.90554	-2.68293	0.012023	0.0477749	-3.06669
ENSOCUG00000002090	ENSG00000101265	9770	RASSF2	2.12607	0.70099	2.9765	0.00589553	0.0310371	-2.35722
ENSOCUG00000002093	ENSG00000167186	10229	COQ7	-0.361217	4.51332	-2.17352	0.0382111	0.0996994	-4.16467
ENSOCUG00000002094	ENSG00000132434	55915	LANCL2	0.336531	3.80571	2.8376	0.00829012	0.0379898	-2.72216
ENSOCUG00000002095	ENSG00000025434	10062	NR1H3	0.892698	2.60753	2.59264	0.0148755	0.0542257	-3.03664
ENSOCUG00000002098	ENSG00000197948	89848	FCHSD1	1.02582	0.634697	2.46012	0.0202121	0.0651809	-3.16394
ENSOCUG00000002099	ENSG00000110514	8567	MADD	0.377875	3.93401	1.58004	0.125149	0.228929	-5.04179
ENSOCUG00000002100	ENSG00000107679	59338	PLEKHA1	0.194485	4.45935	1.7588	0.089361	0.181047	-4.87327
ENSOCUG00000002102	ENSG00000121964	79712	GTDC1	-0.326799	4.0453	-2.20778	0.0354815	0.094468	-4.04382
ENSOCUG00000002105	ENSG00000172493	4299	AFF1	0.623338	4.59613	3.63119	0.00109953	0.0129128	-0.925439
ENSOCUG00000002106	ENSG00000042088	55775	TDP1	0.897547	0.898693	2.50977	0.0180344	0.0611671	-3.08321
ENSOCUG00000002107	ENSG00000143933	805	CALM2	-0.0987892	6.97813	-0.867544	0.3929	0.52231	-6.00834
ENSOCUG00000002108	ENSG00000108515	2027	ENO3	-0.216496	11.6197	-0.543037	0.591333	0.701916	-5.79031
ENSOCUG00000002109	N/A	nan	N/A	1.07176	3.5869	3.32689	0.00243177	0.0188482	-1.56609
ENSOCUG00000002110	ENSG00000204590	2794	GNL1	-0.151724	4.13424	-1.14616	0.261274	0.390113	-5.65266
ENSOCUG00000002114	ENSG00000132256	85363	TRIM5	-0.0556636	2.55417	-0.136542	0.892354	0.930604	-5.96894
ENSOCUG00000002115	ENSG00000145332	57563	KLHL8	0.115008	3.83098	0.704081	0.487103	0.611607	-6.01977
ENSOCUG00000002117	ENSG00000204576	80742	PRR3	0.818211	0.224615	3.0705	0.00466476	0.0272001	-2.12328
ENSOCUG00000002118	ENSG00000166073	11245	GPR176	1.10536	-1.09226	1.92813	0.0638704	0.142527	-3.97376
ENSOCUG00000002119	ENSG00000112303	8875	VNN2	1.58875	2.92358	4.03952	0.000369119	0.00774482	0.173848
ENSOCUG00000002120	ENSG00000153815	80790	CMIP	1.62022	2.1491	3.73983	0.000824527	0.0110605	-0.555931
ENSOCUG00000002121	ENSG00000204574	23	ABCF1	-0.431307	6.44075	-4.4456	0.000122195	0.00484571	1.09039
ENSOCUG00000002122	N/A	nan	N/A	-0.146488	4.3168	-1.35953	0.184653	0.303561	-5.45104
ENSOCUG00000002126	ENSG00000198860	116461	TSEN15	-0.205615	3.66112	-1.75377	0.0902342	0.182148	-4.74709
ENSOCUG00000002127	ENSG00000048405	168850	ZNF800	0.585946	2.19471	2.40968	0.0226701	0.0702003	-3.37737
ENSOCUG00000002128	ENSG00000198483	148741	ANKRD35	0.0903739	2.91281	0.351275	0.727969	0.811552	-5.99004
ENSOCUG00000002129	ENSG00000113328	900	CCNG1	-0.244604	8.72811	-1.33552	0.192291	0.312454	-5.37822
ENSOCUG00000002131	ENSG00000204264	5696	PSMB8	0.775638	2.02893	2.08663	0.045995	0.11302	-3.90828
ENSOCUG00000002132	ENSG00000204569	5514	PPP1R10	0.494425	3.76804	3.46684	0.00169225	0.0156505	-1.28601
ENSOCUG00000002134	ENSG00000142227	2014	EMP3	1.3924	1.92454	1.93567	0.0628984	0.141108	-4.06391
ENSOCUG00000002135	ENSG00000168394	6890	TAP1	0.520987	2.42208	1.28543	0.209003	0.332018	-5.10693
ENSOCUG00000002137	ENSG00000169764	7360	UGP2	-1.01254	9.0694	-5.55577	5.76709e-06	0.00136604	3.98398
ENSOCUG00000002139	ENSG00000240065	5698	PSMB9	0.477013	0.79851	1.00782	0.322031	0.452583	-5.08468
ENSOCUG00000002140	ENSG00000276644	1602	DACH1	-0.0215694	2.70336	-0.102598	0.919002	0.94708	-6.05366
ENSOCUG00000002143	ENSG00000143952	51542	VPS54	0.128348	4.10591	0.919821	0.365397	0.494426	-5.88965
ENSOCUG00000002144	ENSG00000100580	283578	TMED8	-0.0809779	-0.170454	-0.2639	0.793758	0.860504	-5.20317
ENSOCUG00000002145	ENSG00000140992	5170	PDPK1	0.0484548	2.65029	0.277731	0.783227	0.853018	-5.90719
ENSOCUG00000002147	ENSG00000100441	23351	KHNYN	0.649509	1.87057	2.07137	0.0474991	0.115638	-3.90589
ENSOCUG00000002148	ENSG00000110048	5007	OSBP	0.147271	6.49521	0.6282	0.534882	0.653494	-6.20881
ENSOCUG00000002149	ENSG00000204568	28973	MRPS18B	-0.67153	4.58483	-5.24813	1.34309e-05	0.00207785	3.19684
ENSOCUG00000002150	N/A	nan	N/A	0.0185823	7.80881	0.150561	0.881384	0.922571	-6.29864
ENSOCUG00000002151	ENSG00000100445	56948	SDR39U1	-0.399496	3.32365	-0.912123	0.369366	0.498402	-5.67292
ENSOCUG00000002152	ENSG00000123545	29078	NDUFAF4	-0.49147	2.0116	-2.87565	0.00755592	0.0361382	-2.42682
ENSOCUG00000002153	ENSG00000137343	79969	ATAT1	0.238193	1.94314	1.07074	0.293281	0.423778	-5.30173
ENSOCUG00000002154	ENSG00000005700	25998	IBTK	-0.546768	6.98869	-3.36789	0.00218774	0.0178011	-1.59168
ENSOCUG00000002155	ENSG00000196235	6829	SUPT5H	0.147848	6.48352	1.78383	0.0851184	0.174956	-4.8862
ENSOCUG00000002156	ENSG00000166889	219988	PATL1	-0.256695	4.8544	-2.19563	0.0364289	0.0963274	-4.14367
ENSOCUG00000002157	ENSG00000067141	4756	NEO1	0.55801	5.50906	3.94121	0.000481138	0.00866871	-0.203926
ENSOCUG00000002158	ENSG00000106144	835	CASP2	0.518883	2.58296	2.65418	0.0128707	0.0496803	-2.92924
ENSOCUG00000002159	ENSG00000127947	5782	PTPN12	0.505731	3.94467	2.98626	0.00575471	0.0307138	-2.41002
ENSOCUG00000002160	ENSG00000204564	221545	C6orf136	-0.767418	4.50675	-3.80419	0.0006946	0.0104127	-0.49306
ENSOCUG00000002163	ENSG00000204560	8449	DHX16	-0.345049	5.00615	-3.16956	0.00363448	0.0237182	-2.08229
ENSOCUG00000002165	ENSG00000061936	6433	SFSWAP	-0.024251	4.36612	-0.18568	0.854013	0.904694	-6.31725
ENSOCUG00000002166	ENSG00000105197	92609	TIMM50	-0.377994	5.06119	-2.67581	0.0122278	0.0482112	-3.19412
ENSOCUG00000002167	ENSG00000036549	26009	ZZZ3	0.370485	4.0462	3.38135	0.00211292	0.0174939	-1.51847
ENSOCUG00000002171	ENSG00000182400	122553	TRAPPC6B	-0.723158	1.9626	-4.30114	0.000181372	0.00561189	0.762991
ENSOCUG00000002172	ENSG00000146112	170954	PPP1R18	1.14445	1.39504	2.85359	0.00797376	0.0372612	-2.44598
ENSOCUG00000002173	ENSG00000068976	5837	PYGM	-0.13059	12.926	-0.354795	0.725359	0.809682	-5.77808
ENSOCUG00000002174	N/A	nan	N/A	-0.975157	-0.767805	-1.5659	0.128425	0.233085	-4.37198
ENSOCUG00000002176	ENSG00000100941	5411	PNN	0.405473	5.3791	2.38081	0.0241971	0.0732934	-3.81522
ENSOCUG00000002177	ENSG00000183569	253190	SERHL2	-0.403331	2.07827	-1.17391	0.25016	0.378831	-5.20523
ENSOCUG00000002179	ENSG00000067221	9399	STOML1	-0.262675	2.55683	-1.56761	0.128025	0.232717	-4.84337
ENSOCUG00000002180	ENSG00000151208	9231	DLG5	0.620906	2.91495	2.70098	0.0115176	0.046496	-2.87339
ENSOCUG00000002181	ENSG00000137337	9656	MDC1	0.225399	4.55943	1.49905	0.144873	0.254297	-5.26779
ENSOCUG00000002182	ENSG00000198932	9737	GPRASP1	0.664757	0.826936	1.94288	0.0619822	0.139641	-3.97052
ENSOCUG00000002183	ENSG00000140464	5371	PML	0.260059	2.30787	1.23629	0.226458	0.351938	-5.20275
ENSOCUG00000002186	ENSG00000163138	133015	PACRGL	-0.783454	-1.02157	-0.684408	0.499253	0.622295	-4.90872
ENSOCUG00000002187	ENSG00000196230	203068	TUBB	0.696304	6.85334	2.81807	0.00869263	0.0391236	-2.86434
ENSOCUG00000002188	ENSG00000182511	2242	FES	-0.110239	8.06047	-0.453755	0.653446	0.752923	-6.19965
ENSOCUG00000002189	ENSG00000185774	80333	KCNIP4	0.0788636	0.218998	0.219061	0.828166	0.886949	-5.41436
ENSOCUG00000002190	ENSG00000187098	4286	MITF	-0.428992	4.3899	-3.32128	0.0024671	0.0189462	-1.65049
ENSOCUG00000002192	ENSG00000197121	80055	PGAP1	0.870296	0.0592973	2.49731	0.0185595	0.0618809	-3.18565
ENSOCUG00000002193	ENSG00000102900	9688	NUP93	0.0892258	4.24592	0.628912	0.534422	0.65307	-6.14405
ENSOCUG00000002194	ENSG00000141252	55275	VPS53	0.0593092	4.54278	0.51079	0.613438	0.720709	-6.24737
ENSOCUG00000002197	ENSG00000105855	3696	ITGB8	-0.0798095	2.72147	-0.0900339	0.928891	0.953967	-5.78794
ENSOCUG00000002198	ENSG00000138399	79675	FASTKD1	-0.555453	3.63839	-2.728	0.0107982	0.044747	-2.93674
ENSOCUG00000002200	ENSG00000184508	374659	HDDC3	-0.165902	3.34419	-1.26225	0.217104	0.341613	-5.40232
ENSOCUG00000002202	ENSG00000167695	79850	TLCD3A	1.64955	-0.0174158	2.92948	0.00662144	0.0332735	-2.57873
ENSOCUG00000002203	ENSG00000105894	5764	PTN	3.76529	-0.885685	1.57667	0.125924	0.229912	-4.32563
ENSOCUG00000002205	ENSG00000179409	50628	GEMIN4	-0.202875	4.60837	-1.39797	0.172924	0.288903	-5.41218
ENSOCUG00000002206	ENSG00000166938	115752	DIS3L	0.116757	0.487919	0.31527	0.754857	0.83225	-5.36303
ENSOCUG00000002207	ENSG00000183155	5877	RABIF	0.543749	-0.117673	1.50525	0.143279	0.252223	-4.43796
ENSOCUG00000002210	ENSG00000133142	79921	TCEAL4	0.0944583	2.7831	0.480601	0.634474	0.737729	-5.93377
ENSOCUG00000002212	ENSG00000075131	54962	TIPIN	0.0287659	3.45014	0.112181	0.911467	0.942329	-6.20405
ENSOCUG00000002214	N/A	nan	N/A	-0.209437	5.36087	-2.27009	0.0309619	0.0863196	-4.03714
ENSOCUG00000002216	ENSG00000136869	7099	TLR4	1.17123	1.90033	2.25678	0.0318809	0.08797	-3.59755
ENSOCUG00000002217	ENSG00000120805	400	ARL1	-0.195929	4.09091	-1.74551	0.0916856	0.184372	-4.8483
ENSOCUG00000002218	ENSG00000131697	261734	NPHP4	0.299917	0.986366	0.84713	0.40399	0.534005	-5.23388
ENSOCUG00000002219	ENSG00000171861	55178	MRM3	-0.493176	4.10866	-3.19081	0.00344379	0.0229777	-1.96447
ENSOCUG00000002220	ENSG00000135124	5025	P2RX4	1.44506	1.74322	2.67736	0.0121831	0.0481298	-2.78948
ENSOCUG00000002223	ENSG00000103199	26048	ZNF500	0.817311	1.74918	4.10154	0.000312092	0.00717071	0.21693
ENSOCUG00000002224	ENSG00000164332	134510	UBLCP1	0.0325681	4.07688	0.245111	0.80813	0.870957	-6.28791
ENSOCUG00000002225	N/A	nan	N/A	0.31521	4.85281	1.52203	0.139036	0.246975	-5.27752
ENSOCUG00000002226	ENSG00000198825	22876	INPP5F	-0.109244	3.66628	-0.670567	0.507902	0.629816	-6.03927
ENSOCUG00000002230	ENSG00000084207	2950	GSTP1	-0.00555097	6.50364	-0.036099	0.971455	0.980497	-6.39077
ENSOCUG00000002231	ENSG00000147852	7436	VLDLR	-0.668505	7.69157	-2.37168	0.0246993	0.0743993	-3.78523
ENSOCUG00000002235	ENSG00000197771	79892	MCMBP	0.0999814	3.99541	1.02414	0.314396	0.445305	-5.75055
ENSOCUG00000002236	ENSG00000166398	9710	GARRE1	0.342925	5.40031	4.04037	0.000368272	0.00774482	0.0460048
ENSOCUG00000002238	ENSG00000105058	26017	FAM32A	-0.1753	3.62775	-0.993694	0.328746	0.459184	-5.71348
ENSOCUG00000002240	ENSG00000076242	4292	MLH1	0.0608819	2.58629	0.36111	0.720684	0.806296	-5.95242
ENSOCUG00000002241	ENSG00000143093	85369	STRIP1	0.30863	3.92479	2.65324	0.0128994	0.0497745	-3.12171
ENSOCUG00000002242	ENSG00000112877	55722	CEP72	0.941299	0.308122	2.84734	0.00809612	0.0374959	-2.57794
ENSOCUG00000002243	ENSG00000111962	10090	UST	0.728992	3.01819	2.56313	0.0159362	0.0566111	-3.16635
ENSOCUG00000002244	ENSG00000078053	273	AMPH	1.77059	0.335988	2.51945	0.0176358	0.0601141	-3.0922
ENSOCUG00000002245	ENSG00000147650	29967	LRP12	-0.0574675	3.83253	-0.297487	0.768255	0.842539	-6.17957
ENSOCUG00000002246	ENSG00000169762	202018	TAPT1	-0.571327	6.43412	-3.99316	0.000418315	0.00815749	-0.0709804
ENSOCUG00000002248	ENSG00000163161	2071	ERCC3	-0.25679	5.41869	-3.84101	0.000629506	0.0100057	-0.464848
ENSOCUG00000002249	ENSG00000100612	51635	DHRS7	-0.175045	5.97756	-0.968299	0.341052	0.471798	-5.94469
ENSOCUG00000002250	ENSG00000131067	2686	GGT7	0.754965	1.83797	2.72444	0.0108905	0.044969	-2.72015
ENSOCUG00000002251	ENSG00000198771	92241	RCSD1	-0.237016	7.10237	-0.954481	0.347878	0.478249	-5.92395
ENSOCUG00000002253	ENSG00000102879	11151	CORO1A	0.865137	0.567822	1.19335	0.242586	0.370358	-4.88304
ENSOCUG00000002254	ENSG00000107554	23268	DNMBP	0.00562379	4.36605	0.050108	0.960386	0.9745	-6.33575
ENSOCUG00000002256	ENSG00000130783	84660	CCDC62	-0.369437	0.262271	-1.14057	0.263558	0.3925	-4.84679
ENSOCUG00000002258	ENSG00000169967	10746	MAP3K2	0.934646	1.72226	3.40222	0.00200173	0.0170061	-1.34862
ENSOCUG00000002259	ENSG00000197965	9019	MPZL1	0.889278	3.52935	2.56422	0.015896	0.0564904	-3.27131
ENSOCUG00000002260	ENSG00000131069	55902	ACSS2	0.0219395	6.25975	0.110639	0.912679	0.943146	-6.40839
ENSOCUG00000002261	ENSG00000120054	1369	CPN1	-1.53342	-0.309515	-3.56963	0.00129308	0.0139228	-1.53786
ENSOCUG00000002263	ENSG00000129933	23383	MAU2	0.20246	4.4525	1.42295	0.16562	0.280023	-5.33262
ENSOCUG00000002264	ENSG00000143199	55811	ADCY10	-0.323712	5.3935	-1.68814	0.102315	0.199626	-5.05372
ENSOCUG00000002267	ENSG00000100983	2937	GSS	0.190807	3.70566	0.96361	0.343358	0.473857	-5.75479
ENSOCUG00000002269	ENSG00000108384	5889	RAD51C	-0.454345	0.92091	-1.58543	0.123918	0.227467	-4.43804
ENSOCUG00000002271	ENSG00000102317	5935	RBM3	1.19609	3.54605	4.14679	0.00027606	0.00670109	0.418239
ENSOCUG00000002272	ENSG00000078814	57644	MYH7B	-0.990608	6.74754	-1.48619	0.148224	0.258389	-5.30532
ENSOCUG00000002274	N/A	nan	N/A	0.867275	0.89444	2.06401	0.0482397	0.116909	-3.79064
ENSOCUG00000002278	ENSG00000087157	9489	PGS1	-0.200987	3.14958	-1.32498	0.195717	0.316411	-5.24779
ENSOCUG00000002279	ENSG00000171729	55092	TMEM51	-0.126211	0.474434	-0.305761	0.762012	0.838148	-5.36804
ENSOCUG00000002281	ENSG00000155016	113612	CYP2U1	0.143896	-0.566281	0.347494	0.730777	0.813608	-5.1346
ENSOCUG00000002287	ENSG00000142694	55194	EVA1B	0.232842	0.228816	0.406861	0.687154	0.779938	-5.28342
ENSOCUG00000002289	ENSG00000167397	79001	VKORC1	1.20104	2.17555	2.48572	0.0190607	0.0630089	-3.19914
ENSOCUG00000002290	ENSG00000103507	10295	BCKDK	-0.412911	6.13931	-3.47759	0.00164546	0.0155348	-1.365
ENSOCUG00000002292	ENSG00000141556	6904	TBCD	-0.00868889	5.55194	-0.0993958	0.921521	0.948834	-6.41376
ENSOCUG00000002295	ENSG00000196531	4666	NACA	0.164079	4.46238	1.48859	0.147594	0.257523	-5.3146
ENSOCUG00000002296	ENSG00000137878	145781	GCOM1	-0.819443	6.10328	-5.14554	1.78148e-05	0.00226568	2.9184
ENSOCUG00000002298	ENSG00000139719	65082	VPS33A	-0.275649	4.9971	-2.80827	0.00890145	0.0397007	-2.90272
ENSOCUG00000002299	ENSG00000154380	55740	ENAH	-0.515531	4.95912	-2.46745	0.0198763	0.0644214	-3.63401
ENSOCUG00000002300	ENSG00000103510	84148	KAT8	-0.278811	4.1953	-2.36054	0.0253248	0.0757339	-3.77276
ENSOCUG00000002301	ENSG00000100814	57820	CCNB1IP1	-0.663832	2.01767	-1.65672	0.108561	0.207281	-4.52866
ENSOCUG00000002302	ENSG00000171467	24149	ZNF318	-0.101379	4.51225	-1.05708	0.299364	0.430158	-5.78787
ENSOCUG00000002303	ENSG00000129484	10038	PARP2	-0.247427	3.62987	-1.3532	0.186645	0.305968	-5.36264
ENSOCUG00000002304	ENSG00000130779	6249	CLIP1	-0.340532	8.22862	-1.9602	0.0598287	0.136196	-4.48162
ENSOCUG00000002309	ENSG00000002919	29916	SNX11	-0.405928	2.46211	-2.52171	0.0175438	0.0599589	-3.17438
ENSOCUG00000002310	ENSG00000118503	7128	TNFAIP3	0.447771	3.14962	1.71987	0.0963153	0.190968	-4.70459
ENSOCUG00000002312	ENSG00000129566	7011	TEP1	0.77551	3.63929	3.12028	0.00411643	0.0253115	-2.02655
ENSOCUG00000002315	ENSG00000182541	3985	LIMK2	0.636135	1.66158	1.90196	0.0673414	0.148041	-4.13146
ENSOCUG00000002316	ENSG00000005175	79657	RPAP3	-0.27408	5.74186	-1.58855	0.123211	0.226456	-5.20176
ENSOCUG00000002318	ENSG00000163545	81788	NUAK2	1.91338	-1.57901	2.75249	0.0101828	0.0432153	-3.16036
ENSOCUG00000002320	ENSG00000100100	113791	PIK3IP1	-0.212431	5.70511	-0.818456	0.419897	0.549151	-6.08751
ENSOCUG00000002322	ENSG00000103671	9325	TRIP4	-0.0241805	4.27339	-0.218458	0.828631	0.887366	-6.32984
ENSOCUG00000002323	ENSG00000100105	23598	PATZ1	0.0875388	4.18193	0.648217	0.522041	0.642882	-6.09285
ENSOCUG00000002324	ENSG00000070047	57661	PHRF1	0.0220232	5.9428	0.230557	0.819308	0.880144	-6.39284
ENSOCUG00000002325	ENSG00000180357	23060	ZNF609	0.25622	3.72952	1.60533	0.119461	0.221812	-4.95361
ENSOCUG00000002326	ENSG00000108395	4591	TRIM37	0.218915	2.28034	0.978442	0.3361	0.467262	-5.4996
ENSOCUG00000002332	ENSG00000115459	84173	ELMOD3	-0.471062	5.08384	-3.8475	0.00061867	0.00992868	-0.43332
ENSOCUG00000002334	ENSG00000182628	348235	SKA2	0.0218393	4.23952	0.182306	0.856635	0.906727	-6.31364
ENSOCUG00000002336	ENSG00000109743	683	BST1	1.28751	3.07747	2.32125	0.0276473	0.0800113	-3.6347
ENSOCUG00000002339	ENSG00000185507	3665	IRF7	0.603202	1.8944	1.0042	0.323742	0.45456	-5.42915
ENSOCUG00000002341	ENSG00000042493	822	CAPG	1.23582	2.47174	1.72185	0.0959502	0.190411	-4.56046
ENSOCUG00000002344	ENSG00000012171	7869	SEMA3B	-0.0615639	3.65536	-0.258205	0.798107	0.863766	-6.1546
ENSOCUG00000002346	ENSG00000180198	1104	RCC1	-0.188782	1.77095	-1.09688	0.281887	0.411776	-5.19785
ENSOCUG00000002350	ENSG00000167447	55181	SMG8	0.0721123	3.82823	0.554798	0.583367	0.694798	-6.11475
ENSOCUG00000002352	ENSG00000158773	7391	USF1	-0.159343	4.58532	-1.90649	0.0667298	0.14692	-4.64355
ENSOCUG00000002353	N/A	nan	N/A	-0.609972	3.79074	-4.35353	0.000157199	0.00538282	0.916026
ENSOCUG00000002357	ENSG00000179564	132228	LSMEM2	-1.02243	1.88678	-3.48827	0.00160021	0.0153389	-1.13133
ENSOCUG00000002358	ENSG00000186517	257106	ARHGAP30	1.99372	0.942929	1.88187	0.0701172	0.152183	-4.02013
ENSOCUG00000002359	N/A	nan	N/A	-0.491398	3.68853	-3.66567	0.00100376	0.0123042	-0.754049
ENSOCUG00000002360	N/A	nan	N/A	-0.538813	6.18556	-3.31075	0.0025348	0.0192289	-1.76621
ENSOCUG00000002361	ENSG00000168906	4144	MAT2A	0.235042	5.61749	1.52649	0.137925	0.245226	-5.29038
ENSOCUG00000002362	N/A	nan	N/A	-0.201568	3.58106	-1.64236	0.11152	0.211467	-4.92858
ENSOCUG00000002363	ENSG00000163510	57703	CWC22	0.0395289	2.39786	0.211463	0.834033	0.891341	-5.9161
ENSOCUG00000002368	ENSG00000115486	2677	GGCX	0.973253	3.71152	5.10817	1.97464e-05	0.00229118	2.84993
ENSOCUG00000002372	ENSG00000164040	10424	PGRMC2	0.0705147	6.47702	0.722072	0.476142	0.601659	-6.12946
ENSOCUG00000002375	ENSG00000118640	8673	VAMP8	-0.165246	3.43893	-0.900017	0.375664	0.504786	-5.74904
ENSOCUG00000002376	ENSG00000213397	55559	HAUS7	-0.473527	1.13825	-1.84053	0.0761391	0.161389	-4.16728
ENSOCUG00000002378	ENSG00000143256	5202	PFDN2	-0.713527	5.12506	-5.91558	2.15786e-06	0.000982913	4.92863
ENSOCUG00000002379	ENSG00000142733	9064	MAP3K6	0.323759	1.62099	1.31197	0.200015	0.321749	-4.95597
ENSOCUG00000002380	ENSG00000158793	4817	NIT1	-0.168117	4.81537	-1.4931	0.146415	0.256159	-5.29873
ENSOCUG00000002382	N/A	nan	N/A	-1.01814	0.00749774	-2.20601	0.0356182	0.0947667	-3.60077
ENSOCUG00000002383	ENSG00000139679	10161	LPAR6	1.99641	0.971358	3.43902	0.00181935	0.0162367	-1.37035
ENSOCUG00000002384	ENSG00000170485	4862	NPAS2	-0.137304	0.829868	-0.23977	0.812227	0.874236	-5.41732
ENSOCUG00000002386	ENSG00000145220	55646	LYAR	-0.0168464	3.17121	-0.0986179	0.922133	0.949076	-6.11975
ENSOCUG00000002387	ENSG00000158796	9191	DEDD	-0.16334	3.77056	-1.50743	0.142721	0.251479	-5.12689
ENSOCUG00000002389	ENSG00000143222	51506	UFC1	0.0261914	4.70852	0.209822	0.835301	0.892367	-6.35672
ENSOCUG00000002390	ENSG00000134744	23318	TUT4	-0.182643	6.12028	-1.16133	0.255156	0.383992	-5.75406
ENSOCUG00000002391	ENSG00000167965	64223	MLST8	-0.505156	6.63725	-2.15845	0.0394705	0.101795	-4.23851
ENSOCUG00000002392	N/A	nan	N/A	-0.0133501	5.69521	-0.0988751	0.921931	0.949003	-6.41402
ENSOCUG00000002393	ENSG00000262919	92002	CCNQ	-0.117659	1.50945	-0.516145	0.60974	0.717236	-5.54109
ENSOCUG00000002394	ENSG00000158195	10163	WASF2	0.751594	5.2853	3.52868	0.00143973	0.0146251	-1.22069
ENSOCUG00000002395	ENSG00000143258	27005	USP21	0.0797661	4.27804	0.660521	0.514231	0.635626	-6.0899
ENSOCUG00000002396	ENSG00000118762	5311	PKD2	0.746786	4.82645	2.17536	0.0380601	0.0994843	-4.17856
ENSOCUG00000002397	ENSG00000110344	9354	UBE4A	0.0195038	6.42938	0.120925	0.9046	0.938406	-6.39407
ENSOCUG00000002398	ENSG00000204634	11138	TBC1D8	0.768099	4.37673	4.83052	4.24339e-05	0.00298009	2.12751
ENSOCUG00000002399	ENSG00000130822	139728	PNCK	-1.65401	0.673792	-2.06447	0.0481929	0.11686	-3.77317
ENSOCUG00000002403	ENSG00000143224	5498	PPOX	0.086394	3.13922	0.482069	0.633443	0.736826	-6.00607
ENSOCUG00000002406	ENSG00000061987	23041	MON2	0.304134	4.50319	2.67957	0.0121194	0.0480264	-3.14423
ENSOCUG00000002407	ENSG00000197614	8076	MFAP5	1.16904	6.80776	2.56144	0.0159992	0.0567528	-3.42368
ENSOCUG00000002409	ENSG00000129158	26297	SERGEF	-0.357479	3.21766	-1.61887	0.116506	0.21793	-4.85385
ENSOCUG00000002410	ENSG00000060971	30	ACAA1	0.0183403	3.87663	0.11923	0.905931	0.9387	-6.25972
ENSOCUG00000002411	ENSG00000051825	10198	MPHOSPH9	0.344547	1.39154	1.26579	0.215853	0.340199	-4.91972
ENSOCUG00000002414	ENSG00000153317	50807	ASAP1	1.28646	2.74529	3.76504	0.000771025	0.010714	-0.477054
ENSOCUG00000002417	ENSG00000172936	4615	MYD88	0.820599	1.18546	1.82022	0.0792579	0.166148	-4.17391
ENSOCUG00000002418	ENSG00000166788	113174	SAAL1	0.180377	2.25355	0.80262	0.428846	0.55815	-5.6102
ENSOCUG00000002419	ENSG00000105953	4967	OGDH	-0.297518	9.28968	-2.09106	0.0455665	0.1123	-4.16106
ENSOCUG00000002421	ENSG00000135632	10322	SMYD5	-0.259778	4.67411	-3.02432	0.00523523	0.0291866	-2.40005
ENSOCUG00000002424	N/A	nan	N/A	3.98651	-0.0369283	1.29907	0.204347	0.326454	-4.60284
ENSOCUG00000002425	ENSG00000198626	6262	RYR2	1.01041	0.685928	1.94361	0.061891	0.139549	-3.9511
ENSOCUG00000002426	ENSG00000168824	27065	NSG1	-0.050187	-0.181429	-0.108199	0.914597	0.944219	-5.27902
ENSOCUG00000002428	ENSG00000135617	84279	PRADC1	0.165128	2.47173	0.993831	0.32868	0.459184	-5.43016
ENSOCUG00000002429	ENSG00000135624	10574	CCT7	-0.280782	7.40627	-2.85046	0.00803477	0.0373578	-2.76448
ENSOCUG00000002431	ENSG00000116396	3749	KCNC4	-0.305018	5.67945	-0.995188	0.328031	0.458406	-5.9241
ENSOCUG00000002432	ENSG00000134901	79070	POGLUT2	0.792621	3.92198	3.46716	0.00169081	0.0156505	-1.2969
ENSOCUG00000002434	ENSG00000162775	64783	RBM15	-0.355394	3.77111	-2.55889	0.0160945	0.0569087	-3.26476
ENSOCUG00000002435	ENSG00000086506	3049	HBQ1	1.25069	-0.156026	1.65728	0.108448	0.207228	-4.2549
ENSOCUG00000002436	ENSG00000151287	93081	TEX30	-0.556716	2.86539	-3.78396	0.000733104	0.0106195	-0.457643
ENSOCUG00000002437	ENSG00000160917	10898	CPSF4	0.0579361	2.10413	0.333241	0.741395	0.822025	-5.73832
ENSOCUG00000002438	ENSG00000122741	79269	DCAF10	-0.231084	3.40667	-2.17005	0.0384976	0.100064	-4.0092
ENSOCUG00000002439	ENSG00000115170	90	ACVR1	0.531614	4.50543	2.55074	0.0164024	0.0575671	-3.3913
ENSOCUG00000002441	ENSG00000139697	55206	SBNO1	-0.193536	5.70503	-2.33405	0.02687	0.0787853	-3.91465
ENSOCUG00000002442	ENSG00000146576	79034	C7orf26	0.149772	3.9259	1.18263	0.246741	0.375073	-5.55196
ENSOCUG00000002444	ENSG00000160908	84124	ZNF394	0.296242	0.363659	1.25693	0.218998	0.343828	-4.82874
ENSOCUG00000002445	ENSG00000127483	50809	HP1BP3	0.0686473	6.71786	0.930971	0.359699	0.488596	-5.95424
ENSOCUG00000002447	ENSG00000196652	23660	ZKSCAN5	-0.314312	4.31649	-2.22349	0.0342887	0.0923948	-4.04718
ENSOCUG00000002448	ENSG00000115419	2744	GLS	-0.131357	5.0149	-0.891005	0.380397	0.509436	-5.99907
ENSOCUG00000002449	N/A	nan	N/A	-0.615116	4.44653	-4.12969	0.000289166	0.00689194	0.32548
ENSOCUG00000002451	ENSG00000075151	8672	EIF4G3	-0.377475	7.89532	-1.6996	0.100112	0.196411	-4.94706
ENSOCUG00000002455	ENSG00000115415	6772	STAT1	0.183968	6.8079	1.07693	0.290558	0.420891	-5.80879
ENSOCUG00000002456	ENSG00000117640	56181	MTFR1L	-0.508507	6.6216	-4.76202	5.12403e-05	0.00321103	1.92049
ENSOCUG00000002458	ENSG00000127423	79000	AUNIP	-0.120949	2.39954	-0.517553	0.60877	0.716603	-5.66444
ENSOCUG00000002461	ENSG00000104412	9694	EMC2	-0.22681	5.92589	-1.70151	0.0997498	0.196003	-5.02949
ENSOCUG00000002462	ENSG00000155886	25769	SLC24A2	-0.985292	1.0308	-1.96235	0.059566	0.135845	-3.94783
ENSOCUG00000002463	ENSG00000049656	81037	CLPTM1L	0.0552618	4.26119	0.367935	0.715644	0.801972	-6.24176
ENSOCUG00000002464	N/A	nan	N/A	-0.188294	3.06445	-1.19178	0.24319	0.371183	-5.39651
ENSOCUG00000002468	ENSG00000138182	9585	KIF20B	1.22328	0.0617225	3.00458	0.0054988	0.0299543	-2.20079
ENSOCUG00000002470	ENSG00000067082	1316	KLF6	0.857445	3.38721	5.03528	2.41388e-05	0.00254621	2.64907
ENSOCUG00000002473	ENSG00000185585	169611	OLFML2A	0.510655	5.45148	2.77614	0.00961968	0.0416343	-2.98769
ENSOCUG00000002476	ENSG00000136152	83548	COG3	0.142952	3.31764	0.959377	0.345449	0.475756	-5.67762
ENSOCUG00000002478	ENSG00000196507	85012	TCEAL3	0.618863	-1.04929	0.97703	0.336786	0.46759	-4.78502
ENSOCUG00000002480	N/A	nan	N/A	1.80806	2.75109	1.59754	0.121189	0.223733	-4.76299
ENSOCUG00000002483	ENSG00000197885	28512	NKIRAS1	-0.610542	1.66611	-1.32031	0.197252	0.318275	-4.97354
ENSOCUG00000002484	ENSG00000103248	64779	MTHFSD	-0.012659	3.40123	-0.0547186	0.956745	0.972683	-6.14647
ENSOCUG00000002485	ENSG00000179344	3119	HLA-DQB1	1.75461	2.17418	1.67594	0.104704	0.202446	-4.53549
ENSOCUG00000002486	ENSG00000206384	131873	COL6A6	1.93141	1.85421	1.56807	0.127918	0.232566	-4.59104
ENSOCUG00000002489	ENSG00000204267	6891	TAP2	0.645774	1.97742	2.04702	0.0499888	0.119715	-3.95246
ENSOCUG00000002492	ENSG00000135218	948	CD36	0.464124	7.42759	2.26972	0.0309872	0.0863253	-3.95639
ENSOCUG00000002494	ENSG00000165355	254170	FBXO33	-0.171143	1.86012	-0.87762	0.387499	0.51668	-5.4332
ENSOCUG00000002495	ENSG00000196455	30849	PIK3R4	0.125831	4.94121	1.34701	0.188606	0.308181	-5.50943
ENSOCUG00000002497	ENSG00000138767	246175	CNOT6L	0.558452	2.49258	2.45113	0.0206316	0.0660381	-3.31933
ENSOCUG00000002498	ENSG00000140995	54849	DEF8	-0.0579729	2.79904	-0.392823	0.697377	0.787664	-5.89889
ENSOCUG00000002500	ENSG00000231213	389158	PLSCR5	-1.2135	0.686355	-2.1885	0.036995	0.0974026	-3.62079
ENSOCUG00000002503	N/A	nan	N/A	-0.487972	1.91165	-2.87585	0.00755226	0.0361356	-2.43804
ENSOCUG00000002504	ENSG00000186153	51741	WWOX	0.0104852	0.590047	0.0322862	0.974469	0.98277	-5.50051
ENSOCUG00000002505	ENSG00000091164	9352	TXNL1	-0.553904	6.33059	-4.90255	3.4797e-05	0.00276292	2.28446
ENSOCUG00000002506	N/A	nan	N/A	-0.0102841	8.12304	-0.0640736	0.94936	0.967368	-6.27358
ENSOCUG00000002509	ENSG00000155906	55005	RMND1	0.514511	1.89089	2.32118	0.0276519	0.0800113	-3.5055
ENSOCUG00000002510	ENSG00000074317	6620	SNCB	0.292691	2.96735	0.277971	0.783044	0.852953	-6.06912
ENSOCUG00000002512	ENSG00000091157	23335	WDR7	0.259893	4.64171	2.13791	0.0412465	0.104746	-4.23656
ENSOCUG00000002518	ENSG00000176783	80230	RUFY1	-0.0590495	3.97141	-0.627037	0.535633	0.654068	-6.09804
ENSOCUG00000002519	ENSG00000146476	79624	ARMT1	-0.346982	5.21291	-3.2563	0.00291455	0.0207852	-1.89413
ENSOCUG00000002522	ENSG00000122420	5737	PTGFR	1.5731	2.84059	2.26696	0.031176	0.0866847	-3.74169
ENSOCUG00000002523	ENSG00000077514	10714	POLD3	0.318218	2.9172	2.13337	0.0416483	0.105489	-4.02676
ENSOCUG00000002528	ENSG00000077454	4034	LRCH4	-0.00244264	4.27388	-0.017617	0.986067	0.989735	-6.30064
ENSOCUG00000002530	ENSG00000095303	5742	PTGS1	0.270645	1.51115	0.484763	0.631554	0.735293	-5.44753
ENSOCUG00000002533	ENSG00000176407	56888	KCMF1	-0.579826	6.81839	-4.36307	0.000153153	0.00532045	0.886607
ENSOCUG00000002535	N/A	nan	N/A	-0.206041	0.118026	-0.499416	0.621325	0.726625	-5.26167
ENSOCUG00000002536	ENSG00000178691	23512	SUZ12	-0.169008	3.84677	-1.37108	0.181064	0.29926	-5.3649
ENSOCUG00000002537	ENSG00000169855	6091	ROBO1	2.2315	0.854489	2.43925	0.0211978	0.0671834	-3.20026
ENSOCUG00000002541	ENSG00000176171	664	BNIP3	-0.887684	8.29218	-4.31544	0.000174428	0.00551943	0.814179
ENSOCUG00000002543	ENSG00000055130	8454	CUL1	-0.13152	6.72225	-1.11741	0.273164	0.402425	-5.77644
ENSOCUG00000002548	N/A	nan	N/A	0.501914	-0.773575	0.808168	0.425698	0.554924	-4.90014
ENSOCUG00000002549	ENSG00000071127	9948	WDR1	-0.10803	7.23424	-0.840246	0.407774	0.537476	-6.00254
ENSOCUG00000002551	ENSG00000044459	54875	CNTLN	0.637649	2.57832	3.2958	0.00263404	0.0196634	-1.58094
ENSOCUG00000002553	ENSG00000132205	84034	EMILIN2	1.55319	2.98432	2.20872	0.0354089	0.0943398	-3.77975
ENSOCUG00000002554	ENSG00000009844	51534	VTA1	-0.368094	3.86733	-3.71155	0.000888836	0.0114974	-0.701758
ENSOCUG00000002555	ENSG00000116171	6342	SCP2	-0.314207	5.72675	-3.63757	0.00108116	0.0128662	-0.973639
ENSOCUG00000002556	ENSG00000030110	578	BAK1	0.1159	4.17112	0.639084	0.527879	0.647954	-6.13566
ENSOCUG00000002557	ENSG00000158258	64084	CLSTN2	3.4209	-2.52922	3.44481	0.00179214	0.0160946	-2.5937
ENSOCUG00000002559	ENSG00000112414	57211	ADGRG6	1.32644	2.15711	3.25819	0.00290045	0.0207357	-1.61712
ENSOCUG00000002562	ENSG00000174348	127435	PODN	1.14374	5.53015	2.81345	0.00879053	0.0394266	-2.88838
ENSOCUG00000002563	ENSG00000141504	112483	SAT2	0.253179	1.56573	1.17761	0.248704	0.377415	-5.12237
ENSOCUG00000002572	ENSG00000160233	81543	LRRC3	-0.0968189	0.773641	-0.303742	0.763534	0.839173	-5.43886
ENSOCUG00000002573	ENSG00000137073	55833	UBAP2	-0.168995	7.20978	-0.931609	0.359375	0.488327	-5.93915
ENSOCUG00000002574	ENSG00000127954	79689	STEAP4	1.19152	4.64545	3.67759	0.000972579	0.0121243	-0.828349
ENSOCUG00000002577	ENSG00000121931	55791	LRIF1	0.0922428	2.1248	0.454862	0.652659	0.752166	-5.80539
ENSOCUG00000002580	ENSG00000175344	1139	CHRNA7	0.927969	-0.0248706	1.97285	0.0582973	0.133654	-3.89607
ENSOCUG00000002581	ENSG00000164754	5885	RAD21	0.137428	6.22808	1.01006	0.320978	0.451468	-5.90385
ENSOCUG00000002582	ENSG00000164251	2150	F2RL1	0.976896	-0.643793	1.71922	0.0964341	0.191073	-4.19331
ENSOCUG00000002583	ENSG00000204392	57819	LSM2	-0.0895656	4.56718	-0.738969	0.465977	0.592602	-6.08972
ENSOCUG00000002587	ENSG00000182463	128553	TSHZ2	2.57127	0.822496	3.18151	0.00352605	0.0233075	-2.01065
ENSOCUG00000002591	ENSG00000164323	57587	CFAP97	0.142991	4.54255	1.2495	0.221663	0.346671	-5.62203
ENSOCUG00000002593	ENSG00000143393	5298	PI4KB	0.439644	5.0865	4.1126	0.000302879	0.00707395	0.237854
ENSOCUG00000002594	N/A	nan	N/A	-0.874712	8.13948	-4.27608	0.000194203	0.00573368	0.696175
ENSOCUG00000002595	ENSG00000164236	651746	ANKRD33B	0.858132	-0.402486	1.42353	0.165455	0.27981	-4.48203
ENSOCUG00000002596	ENSG00000163617	57577	CCDC191	0.182896	0.4495	0.553405	0.584307	0.695641	-5.35213
ENSOCUG00000002598	ENSG00000277791	5691	PSMB3	-0.272827	5.82064	-2.6217	0.013895	0.0522272	-3.32628
ENSOCUG00000002601	ENSG00000089737	57062	DDX24	0.121131	1.16342	0.410188	0.68474	0.778162	-5.54994
ENSOCUG00000002603	ENSG00000151576	79691	QTRT2	-0.104431	2.41978	-0.563476	0.577524	0.689759	-5.87302
ENSOCUG00000002604	N/A	nan	N/A	-0.210771	5.67829	-2.52305	0.0174894	0.0598613	-3.53346
ENSOCUG00000002610	ENSG00000185651	7332	UBE2L3	-0.252644	4.65805	-2.21501	0.0349276	0.0934863	-4.10209
ENSOCUG00000002611	ENSG00000139946	57161	PELI2	1.24179	-0.276414	2.45765	0.0203267	0.0653864	-3.32666
ENSOCUG00000002613	ENSG00000038427	1462	VCAN	2.52642	3.66158	2.19187	0.0367266	0.0969379	-3.90498
ENSOCUG00000002619	ENSG00000070269	54916	TMEM260	0.294103	1.829	1.43375	0.16254	0.276167	-4.84299
ENSOCUG00000002623	ENSG00000019102	23584	VSIG2	0.285082	4.5982	1.91614	0.0654414	0.145006	-4.62445
ENSOCUG00000002624	ENSG00000123572	203447	NRK	2.31985	1.94871	2.70547	0.0113951	0.0462175	-2.74921
ENSOCUG00000002626	ENSG00000166407	4004	LMO1	0.113208	0.819252	0.368893	0.714938	0.801413	-5.42153
ENSOCUG00000002627	ENSG00000047932	57120	GOPC	0.225125	3.85853	1.72405	0.0955459	0.19006	-4.83547
ENSOCUG00000002628	ENSG00000128228	23753	SDF2L1	-0.417203	1.05766	-1.08591	0.28663	0.416972	-5.08958
ENSOCUG00000002629	ENSG00000172943	23133	PHF8	0.10901	4.79602	0.834032	0.411209	0.540725	-6.02915
ENSOCUG00000002630	ENSG00000145681	1404	HAPLN1	2.99531	-2.87904	2.18976	0.036894	0.0972249	-3.85162
ENSOCUG00000002631	ENSG00000120458	79684	MSANTD2	0.755533	2.01249	2.42779	0.0217577	0.0683603	-3.33261
ENSOCUG00000002636	ENSG00000164142	729830	FAM160A1	-0.200455	5.42901	-1.03137	0.311052	0.442025	-5.88136
ENSOCUG00000002637	ENSG00000187866	116224	FAM122A	-0.348048	2.79663	-2.11985	0.0428663	0.107611	-3.9649
ENSOCUG00000002638	ENSG00000114744	51122	COMMD2	0.533852	2.20301	3.07836	0.00457379	0.0269116	-2.02738
ENSOCUG00000002640	N/A	nan	N/A	0.367108	4.83687	2.56447	0.0158867	0.0564904	-3.40288
ENSOCUG00000002641	ENSG00000156261	10694	CCT8	-0.175733	7.21774	-1.3327	0.193202	0.313512	-5.4781
ENSOCUG00000002643	ENSG00000130024	55274	PHF10	-0.15154	6.53878	-1.1138	0.274684	0.403755	-5.78149
ENSOCUG00000002647	ENSG00000154133	54538	ROBO4	0.456015	4.71958	2.7095	0.0112863	0.0459328	-3.09489
ENSOCUG00000002652	ENSG00000147799	80728	ARHGAP39	0.1981	1.40458	0.604665	0.550193	0.666717	-5.38914
ENSOCUG00000002653	ENSG00000165282	84720	PIGO	0.938183	3.00897	3.83431	0.00064089	0.0100712	-0.31355
ENSOCUG00000002657	ENSG00000172354	2783	GNB2	0.255811	5.85742	2.08829	0.0458342	0.11272	-4.37624
ENSOCUG00000002658	ENSG00000064655	2139	EYA2	1.95581	-0.282525	2.31126	0.0282684	0.0812343	-3.4451
ENSOCUG00000002660	ENSG00000178033	254228	CALHM5	1.25136	2.78467	3.77944	0.000741995	0.0106333	-0.442183
ENSOCUG00000002662	ENSG00000169439	6383	SDC2	1.13679	4.40131	4.31431	0.000174968	0.00551943	0.815209
ENSOCUG00000002663	ENSG00000146830	64599	GIGYF1	-0.0722872	4.50555	-0.430473	0.670094	0.765794	-6.24244
ENSOCUG00000002665	ENSG00000184967	79050	NOC4L	-0.45047	3.08914	-2.45871	0.0202775	0.0652936	-3.38715
ENSOCUG00000002669	ENSG00000196628	6925	TCF4	0.889777	3.60104	3.72173	0.000865138	0.0113867	-0.620264
ENSOCUG00000002670	ENSG00000170502	53343	NUDT9	-0.270682	5.46826	-2.38595	0.0239186	0.0727275	-3.81162
ENSOCUG00000002671	ENSG00000138413	3417	IDH1	0.681484	5.07717	3.26554	0.00284644	0.0206034	-1.8526
ENSOCUG00000002672	ENSG00000156218	57188	ADAMTSL3	1.83692	2.93938	3.19293	0.00342528	0.0229053	-1.78413
ENSOCUG00000002673	ENSG00000131016	9590	AKAP12	1.87779	4.0617	4.08844	0.000323369	0.00729972	0.285819
ENSOCUG00000002676	ENSG00000115020	200576	PIKFYVE	0.247207	4.05286	1.71016	0.0981192	0.193586	-4.88547
ENSOCUG00000002677	ENSG00000168488	11273	ATXN2L	0.266198	5.36965	1.8518	0.0744552	0.158801	-4.78076
ENSOCUG00000002679	ENSG00000141030	8533	COPS3	-0.399073	6.43575	-3.58841	0.00123075	0.0136785	-1.08321
ENSOCUG00000002682	ENSG00000160124	131076	CCDC58	-0.67964	4.33966	-4.31271	0.000175734	0.00551943	0.770683
ENSOCUG00000002683	ENSG00000178952	7284	TUFM	-0.512259	7.28123	-3.42754	0.00187443	0.0164268	-1.44406
ENSOCUG00000002686	ENSG00000114023	26355	FAM162A	-0.6213	5.24986	-4.10658	0.000307866	0.00710172	0.218492
ENSOCUG00000002688	ENSG00000196296	487	ATP2A1	-0.0861038	13.9817	-0.213342	0.832581	0.890117	-5.73842
ENSOCUG00000002689	ENSG00000100395	83746	L3MBTL2	-0.187179	3.26159	-1.21868	0.232973	0.359227	-5.39795
ENSOCUG00000002690	ENSG00000167107	80221	ACSF2	-0.31262	7.53064	-1.36153	0.184028	0.302662	-5.42594
ENSOCUG00000002694	ENSG00000114030	3836	KPNA1	-0.443925	5.64162	-2.37933	0.0242779	0.0733967	-3.8229
ENSOCUG00000002695	ENSG00000176953	84901	NFATC2IP	-0.147483	3.99171	-1.24022	0.225022	0.350319	-5.52111
ENSOCUG00000002699	ENSG00000138496	83666	PARP9	0.224123	2.55114	0.86587	0.393802	0.523221	-5.63984
ENSOCUG00000002702	ENSG00000136444	55316	RSAD1	-0.201926	2.5143	-0.6012	0.552466	0.668362	-5.70223
ENSOCUG00000002704	ENSG00000100401	5905	RANGAP1	-0.476137	5.22082	-4.47374	0.00011313	0.00463834	1.16436
ENSOCUG00000002705	ENSG00000105137	85360	SYDE1	1.27513	0.910287	3.12452	0.00407263	0.0252025	-1.99391
ENSOCUG00000002706	ENSG00000136449	84073	MYCBPAP	0.617457	1.65655	2.88528	0.00738006	0.0355613	-2.38528
ENSOCUG00000002707	ENSG00000165175	58526	MID1IP1	-0.649768	4.48887	-1.65462	0.108991	0.207791	-4.9924
ENSOCUG00000002712	ENSG00000100403	23264	ZC3H7B	0.258013	4.67917	1.80833	0.0811342	0.168982	-4.80642
ENSOCUG00000002715	ENSG00000105135	10994	ILVBL	0.95697	3.03699	3.60811	0.00116853	0.0133449	-0.86108
ENSOCUG00000002716	ENSG00000151136	121551	BTBD11	1.86034	-0.3186	2.81934	0.008666	0.0390643	-2.86903
ENSOCUG00000002718	ENSG00000115540	25843	MOB4	-0.566551	3.82823	-1.72739	0.0949364	0.189074	-4.78385
ENSOCUG00000002719	ENSG00000049283	55040	EPN3	-0.819141	4.18079	-2.30558	0.0286266	0.0819446	-3.81997
ENSOCUG00000002720	ENSG00000107863	57584	ARHGAP21	0.273428	3.98063	1.75576	0.0898876	0.181796	-4.80966
ENSOCUG00000002722	ENSG00000089053	51433	ANAPC5	-0.126465	6.80641	-1.46692	0.153362	0.265206	-5.34201
ENSOCUG00000002724	ENSG00000136045	11137	PWP1	-0.231992	4.80741	-2.19021	0.0368582	0.0971746	-4.16584
ENSOCUG00000002725	ENSG00000006282	64847	SPATA20	0.498163	-0.241141	1.00154	0.325006	0.45574	-4.95612
ENSOCUG00000002727	ENSG00000169180	23214	XPO6	0.965836	3.48419	3.29294	0.00265346	0.0197613	-1.63787
ENSOCUG00000002728	ENSG00000119906	55719	SLF2	0.27234	4.59031	2.34861	0.0260105	0.0770093	-3.84
ENSOCUG00000002730	ENSG00000137269	55227	LRRC1	1.5929	-0.850138	2.25773	0.0318146	0.0878288	-3.64443
ENSOCUG00000002733	ENSG00000006283	8913	CACNA1G	1.76149	-0.428438	1.88637	0.0694866	0.151239	-4.01298
ENSOCUG00000002736	ENSG00000143434	10500	SEMA6C	0.0473784	7.77513	0.272173	0.787454	0.855908	-6.30062
ENSOCUG00000002737	ENSG00000095539	57715	SEMA4G	0.402164	0.405187	1.11434	0.274454	0.403632	-4.87837
ENSOCUG00000002738	ENSG00000047230	56474	CTPS2	0.0587015	4.03974	0.561028	0.579169	0.691226	-6.15631
ENSOCUG00000002739	ENSG00000172239	10605	PAIP1	-0.660813	7.74335	-3.76744	0.000766106	0.01068	-0.58847
ENSOCUG00000002740	ENSG00000071242	6196	RPS6KA2	-0.75255	6.96221	-3.11659	0.00415478	0.025453	-2.20027
ENSOCUG00000002742	ENSG00000055950	84545	MRPL43	-0.332788	3.19472	-1.9242	0.0643807	0.143297	-4.38133
ENSOCUG00000002743	N/A	nan	N/A	0.107892	5.7927	1.10291	0.279306	0.408867	-5.81897
ENSOCUG00000002744	ENSG00000249853	222537	HS3ST5	-0.849535	3.66894	-3.47717	0.00164725	0.0155391	-1.23772
ENSOCUG00000002746	ENSG00000107815	56652	TWNK	-0.0979612	4.10592	-0.611951	0.545428	0.662503	-6.10155
ENSOCUG00000002748	ENSG00000189171	6284	S100A13	1.18098	2.75235	2.42859	0.0217182	0.0682916	-3.41278
ENSOCUG00000002751	ENSG00000107819	81855	SFXN3	0.576328	3.48928	2.42871	0.0217124	0.0682916	-3.52124
ENSOCUG00000002752	ENSG00000160678	6271	S100A1	-1.46662	6.42302	-3.7983	0.000705601	0.0104843	-0.5493
ENSOCUG00000002754	ENSG00000108846	8714	ABCC3	1.21514	0.315743	1.32927	0.194316	0.314828	-4.62874
ENSOCUG00000002756	ENSG00000160679	26097	CHTOP	-0.509189	5.11687	-2.97955	0.00585119	0.0309723	-2.53401
ENSOCUG00000002759	ENSG00000112246	6492	SIM1	-0.147086	-0.236184	-0.198583	0.844001	0.898106	-5.38938
ENSOCUG00000002760	ENSG00000127946	3092	HIP1	0.450959	4.96022	3.14684	0.0038495	0.0246058	-2.13254
ENSOCUG00000002762	ENSG00000146826	55262	MAP11	-1.05448	2.12561	-4.7741	4.95652e-05	0.00314312	1.81482
ENSOCUG00000002763	ENSG00000054523	23095	KIF1B	-0.399842	8.10586	-2.28666	0.0298509	0.0844162	-3.91979
ENSOCUG00000002764	ENSG00000176390	51379	CRLF3	0.569238	1.16887	2.44861	0.0207506	0.0663276	-3.20298
ENSOCUG00000002765	ENSG00000108848	51747	LUC7L3	0.101775	5.25355	0.640965	0.526673	0.647145	-6.20366
ENSOCUG00000002766	ENSG00000112249	10973	ASCC3	-0.341109	5.39637	-2.83229	0.00839795	0.0383078	-2.8691
ENSOCUG00000002767	ENSG00000135315	22832	CEP162	0.500451	1.93142	2.24122	0.0329872	0.0898897	-3.67554
ENSOCUG00000002768	ENSG00000198408	10724	OGA	0.147249	7.07562	0.819291	0.419428	0.548723	-6.02906
ENSOCUG00000002771	ENSG00000141232	10140	TOB1	-0.289462	6.21995	-1.39529	0.173721	0.289985	-5.47208
ENSOCUG00000002775	ENSG00000165671	64324	NSD1	0.16415	5.93227	1.6636	0.107167	0.205454	-5.08927
ENSOCUG00000002776	ENSG00000120029	79591	ARMH3	-0.190293	4.65911	-1.40728	0.170171	0.285456	-5.38616
ENSOCUG00000002777	ENSG00000132330	51540	SCLY	-0.160348	3.7906	-1.11317	0.274948	0.40403	-5.62557
ENSOCUG00000002778	ENSG00000110066	51111	KMT5B	0.200518	5.22136	1.99919	0.0552169	0.128548	-4.52782
ENSOCUG00000002779	ENSG00000169230	27166	PRELID1	0.454205	3.49324	2.18447	0.0373185	0.0980317	-4.01125
ENSOCUG00000002780	ENSG00000152782	53354	PANK1	-0.447527	4.7386	-1.66193	0.107505	0.205849	-5.08682
ENSOCUG00000002781	ENSG00000120254	25902	MTHFD1L	1.73976	1.55112	3.28007	0.00274246	0.0201397	-1.57673
ENSOCUG00000002782	N/A	nan	N/A	-0.0736665	5.26412	-0.702137	0.488297	0.612311	-6.16428
ENSOCUG00000002784	ENSG00000153767	2960	GTF2E1	-0.0337559	3.87468	-0.312127	0.757219	0.833957	-6.22054
ENSOCUG00000002785	ENSG00000182674	9312	KCNB2	-0.0255969	1.58359	-0.0390997	0.969084	0.979535	-5.70626
ENSOCUG00000002786	ENSG00000105771	56006	SMG9	-0.156311	2.30124	-0.812292	0.423367	0.552502	-5.6032
ENSOCUG00000002788	ENSG00000010932	2326	FMO1	4.3798	-0.0650953	3.29354	0.00264934	0.0197433	-2.63004
ENSOCUG00000002790	ENSG00000100994	5834	PYGB	1.12474	4.05132	3.1897	0.00345354	0.0230031	-1.92652
ENSOCUG00000002791	ENSG00000090013	645	BLVRB	0.541837	4.45536	2.67303	0.0123089	0.0484138	-3.13727
ENSOCUG00000002793	ENSG00000147601	7013	TERF1	-0.127769	2.82274	-0.888523	0.381708	0.510896	-5.69366
ENSOCUG00000002794	ENSG00000157657	114991	ZNF618	0.905146	0.55142	2.72458	0.0108869	0.044969	-2.78853
ENSOCUG00000002795	ENSG00000076258	2329	FMO4	0.798188	1.19889	1.90697	0.0666644	0.146835	-4.06436
ENSOCUG00000002798	ENSG00000100997	26090	ABHD12	0.935317	1.99097	2.65192	0.0129397	0.0498636	-2.86524
ENSOCUG00000002801	ENSG00000129003	54832	VPS13C	0.278152	6.26465	1.98068	0.0573655	0.132118	-4.56384
ENSOCUG00000002802	ENSG00000144554	2177	FANCD2	0.331738	2.56171	1.07315	0.292219	0.422612	-5.372
ENSOCUG00000002803	ENSG00000162642	148423	C1orf52	-0.315017	1.85362	-1.64786	0.110379	0.209723	-4.57654
ENSOCUG00000002805	ENSG00000133805	272	AMPD3	-0.746623	6.61709	-2.80546	0.0089623	0.0399192	-2.91345
ENSOCUG00000002807	ENSG00000110315	50862	RNF141	-0.0340555	2.99493	-0.217725	0.829197	0.887725	-5.9921
ENSOCUG00000002809	ENSG00000144724	5793	PTPRG	0.741762	5.00973	4.19936	0.000239317	0.00623998	0.472272
ENSOCUG00000002811	ENSG00000166860	9880	ZBTB39	-0.00096877	1.63957	-0.00442092	0.996503	0.997105	-5.66106
ENSOCUG00000002813	ENSG00000166856	11318	GPR182	0.910226	-0.350503	2.18569	0.0372201	0.0978398	-3.61179
ENSOCUG00000002814	ENSG00000131747	7153	TOP2A	1.6563	0.224246	2.11332	0.0434665	0.108694	-3.70707
ENSOCUG00000002815	ENSG00000159128	3460	IFNGR2	0.728333	3.96769	2.14393	0.0407185	0.103879	-4.14731
ENSOCUG00000002819	ENSG00000134070	3656	IRAK2	0.490598	1.25207	1.42148	0.166043	0.280371	-4.74559
ENSOCUG00000002820	ENSG00000114405	57415	C3orf14	0.272782	-0.505341	0.659719	0.514738	0.635956	-5.14307
ENSOCUG00000002821	ENSG00000176731	401466	RBIS	-0.460048	2.56749	-1.95256	0.0607701	0.137691	-4.26848
ENSOCUG00000002824	ENSG00000091622	83394	PITPNM3	1.06747	-1.51861	1.92076	0.0648311	0.143996	-4.00476
ENSOCUG00000002827	ENSG00000119912	3416	IDE	-0.224861	5.91381	-1.43321	0.162693	0.276348	-5.42279
ENSOCUG00000002828	ENSG00000141753	3487	IGFBP4	3.18472	4.74971	4.68352	6.35933e-05	0.00356061	1.76425
ENSOCUG00000002832	ENSG00000198920	9851	KIAA0753	0.460102	2.83301	2.32057	0.0276891	0.0800589	-3.65425
ENSOCUG00000002834	ENSG00000100124	129138	ANKRD54	-0.319219	1.29768	-1.426	0.164745	0.278893	-4.72725
ENSOCUG00000002835	ENSG00000118523	1490	CCN2	0.517529	5.65423	1.06517	0.295753	0.426604	-5.85444
ENSOCUG00000002836	ENSG00000100889	5106	PCK2	2.43224	2.65736	2.59537	0.0147808	0.0539484	-2.93384
ENSOCUG00000002838	ENSG00000270647	8148	TAF15	-0.0656892	6.28491	-0.504973	0.617466	0.723639	-6.28084
ENSOCUG00000002839	ENSG00000181555	29072	SETD2	0.146197	5.73566	1.67406	0.105075	0.202691	-5.07393
ENSOCUG00000002840	ENSG00000100897	80344	DCAF11	-0.05877	6.77534	-0.446681	0.658486	0.756701	-6.29706
ENSOCUG00000002844	N/A	nan	N/A	0.79589	1.81534	3.28482	0.00270932	0.0200054	-1.55955
ENSOCUG00000002845	ENSG00000136718	92856	IMP4	-0.268931	3.13185	-1.8642	0.0726391	0.155852	-4.49628
ENSOCUG00000002846	ENSG00000092010	5720	PSME1	0.112272	5.1658	0.734104	0.468891	0.594919	-6.14557
ENSOCUG00000002847	ENSG00000131263	51132	RLIM	-0.00306134	3.24059	-0.0172999	0.986318	0.989816	-6.13567
ENSOCUG00000002849	ENSG00000276409	6358	CCL14	1.30112	1.49469	1.60699	0.119096	0.221367	-4.48016
ENSOCUG00000002851	ENSG00000111252	10019	SH2B3	-0.026109	2.72464	-0.11832	0.906645	0.939185	-5.94149
ENSOCUG00000002852	ENSG00000100908	51016	EMC9	-0.794884	5.49515	-4.32389	0.000170454	0.00545903	0.778853
ENSOCUG00000002855	ENSG00000204842	6311	ATXN2	-0.159891	5.71999	-1.91597	0.0654629	0.145011	-4.68332
ENSOCUG00000002857	ENSG00000100911	5721	PSME2	0.125603	4.367	0.906554	0.372254	0.501133	-5.93948
ENSOCUG00000002859	ENSG00000154736	11096	ADAMTS5	1.50091	2.10864	3.41108	0.00195627	0.0168161	-1.32059
ENSOCUG00000002861	ENSG00000092098	55072	RNF31	-0.168628	5.34514	-1.47786	0.150429	0.261139	-5.35205
ENSOCUG00000002862	ENSG00000115268	6209	RPS15	-0.124163	6.92457	-0.731485	0.470464	0.596394	-6.10835
ENSOCUG00000002863	ENSG00000115267	64135	IFIH1	0.824421	2.09188	2.08429	0.046223	0.113364	-3.95994
ENSOCUG00000002865	ENSG00000131943	83636	C19orf12	-1.05436	3.88793	-4.09759	0.000315456	0.00720962	0.279773
ENSOCUG00000002867	ENSG00000143669	1130	LYST	0.692043	3.15617	3.15837	0.00373894	0.0242227	-1.93799
ENSOCUG00000002869	ENSG00000100918	9985	REC8	-0.382899	0.177906	-0.945746	0.352239	0.481883	-5.04374
ENSOCUG00000002872	ENSG00000125863	8195	MKKS	-0.0833582	5.70523	-0.80467	0.427681	0.557071	-6.09845
ENSOCUG00000002873	ENSG00000107643	5599	MAPK8	-0.194922	4.0224	-1.13685	0.265081	0.394021	-5.63728
ENSOCUG00000002874	ENSG00000112655	5754	PTK7	1.4818	1.93009	2.61865	0.0139953	0.0523876	-2.93016
ENSOCUG00000002876	ENSG00000154114	219899	TBCEL	0.602757	0.823422	1.26648	0.215609	0.339907	-4.76811
ENSOCUG00000002879	ENSG00000107625	79009	DDX50	0.776195	3.39661	4.46879	0.000114674	0.00468506	1.22713
ENSOCUG00000002881	ENSG00000196497	79711	IPO4	-0.332256	5.43123	-3.23028	0.00311473	0.021615	-1.95414
ENSOCUG00000002882	ENSG00000075239	38	ACAT1	-0.486145	8.51164	-1.74867	0.0911283	0.183538	-4.78068
ENSOCUG00000002884	ENSG00000101384	182	JAG1	0.879767	4.42041	3.26734	0.00283339	0.0205408	-1.77853
ENSOCUG00000002885	ENSG00000166971	64400	AKTIP	-0.498556	5.54708	-3.31624	0.00249933	0.0190946	-1.75212
ENSOCUG00000002886	ENSG00000181894	79673	ZNF329	-0.0539336	2.76989	-0.349639	0.729184	0.812749	-5.95005
ENSOCUG00000002887	ENSG00000114541	23150	FRMD4B	0.596657	2.64882	1.5453	0.133323	0.239169	-4.90065
ENSOCUG00000002888	ENSG00000165732	9188	DDX21	0.216653	4.33595	1.74804	0.0912386	0.183664	-4.88949
ENSOCUG00000002891	ENSG00000117601	462	SERPINC1	1.00718	-0.341846	2.50778	0.0181171	0.0613043	-3.17158
ENSOCUG00000002892	ENSG00000112658	6722	SRF	-0.225628	4.94023	-1.72759	0.0948999	0.189067	-4.93119
ENSOCUG00000002894	ENSG00000198954	26128	KIFBP	-0.515375	3.92313	-4.19447	0.000242521	0.00630935	0.508186
ENSOCUG00000002895	ENSG00000100926	10548	TM9SF1	0.22143	4.15583	1.42685	0.164503	0.278651	-5.28256
ENSOCUG00000002897	ENSG00000112659	23113	CUL9	0.678423	3.87187	2.43997	0.0211631	0.0671284	-3.53469
ENSOCUG00000002898	ENSG00000144152	129804	FBLN7	3.33854	3.22105	1.96159	0.0596589	0.135943	-4.15013
ENSOCUG00000002900	ENSG00000122008	51426	POLK	0.10156	4.04689	0.636704	0.529406	0.649128	-6.08504
ENSOCUG00000002902	ENSG00000139318	1848	DUSP6	0.223914	2.60321	0.564043	0.577143	0.689406	-5.81327
ENSOCUG00000002904	ENSG00000254505	29082	CHMP4A	0.487585	1.9703	1.83572	0.0768689	0.162451	-4.33089
ENSOCUG00000002908	N/A	nan	N/A	0.0765463	2.61309	0.422772	0.675639	0.770612	-5.91037
ENSOCUG00000002909	ENSG00000115290	2888	GRB14	-0.802647	5.28415	-3.31197	0.00252688	0.0192007	-1.75561
ENSOCUG00000002910	ENSG00000129559	4738	NEDD8	-0.402599	5.6774	-4.09831	0.000314836	0.00720962	0.187722
ENSOCUG00000002913	ENSG00000085185	63035	BCORL1	0.0968133	3.59881	0.526286	0.602767	0.711486	-6.04229
ENSOCUG00000002914	ENSG00000100938	51292	GMPR2	0.237105	2.80282	1.57537	0.126223	0.230278	-4.87616
ENSOCUG00000002915	ENSG00000196826	nan	AC008758.1	1.20643	0.690669	3.20136	0.00335274	0.0226305	-1.85607
ENSOCUG00000002919	ENSG00000092330	26277	TINF2	-0.164396	3.69394	-1.54726	0.13285	0.238585	-5.07661
ENSOCUG00000002920	ENSG00000156709	9131	AIFM1	-0.637055	6.24974	-4.04564	0.000363061	0.00769835	0.0577371
ENSOCUG00000002924	ENSG00000131981	3958	LGALS3	1.61235	3.85077	2.71454	0.0111513	0.045589	-2.96023
ENSOCUG00000002927	ENSG00000170191	140838	NANP	0.0271862	2.58853	0.151916	0.880325	0.921961	-5.99286
ENSOCUG00000002928	ENSG00000082805	23085	ERC1	0.0461098	5.27341	0.409698	0.685095	0.778413	-6.32653
ENSOCUG00000002929	ENSG00000188782	378807	CATSPER4	0.0957273	-0.326678	0.214712	0.831523	0.889395	-5.22597
ENSOCUG00000002936	ENSG00000100949	5875	RABGGTA	-0.344922	5.32221	-1.0594	0.298325	0.429196	-5.85579
ENSOCUG00000002937	ENSG00000189045	728780	ANKDD1B	0.947681	-1.0388	0.639234	0.527783	0.647954	-4.8763
ENSOCUG00000002939	ENSG00000178950	2580	GAK	0.403227	3.7415	2.65217	0.012932	0.0498504	-3.10784
ENSOCUG00000002940	ENSG00000152359	134359	POC5	0.447634	2.8864	2.14843	0.0403276	0.103135	-3.9574
ENSOCUG00000002942	ENSG00000157379	115817	DHRS1	-0.0707189	5.41808	-0.36247	0.719679	0.805637	-6.35178
ENSOCUG00000002943	ENSG00000104824	3191	HNRNPL	-0.0627022	6.58872	-0.72738	0.472935	0.598741	-6.12931
ENSOCUG00000002945	ENSG00000005102	4222	MEOX1	1.15867	1.59629	1.97861	0.0576107	0.132531	-4.01707
ENSOCUG00000002948	ENSG00000196943	161424	NOP9	-0.137151	3.41054	-1.01194	0.320094	0.450899	-5.66534
ENSOCUG00000002949	ENSG00000122873	55847	CISD1	-0.582915	7.19287	-3.23506	0.00307694	0.0214942	-1.90646
ENSOCUG00000002950	N/A	nan	N/A	-0.00463602	4.8012	-0.0295512	0.976631	0.984009	-6.38433
ENSOCUG00000002951	ENSG00000114686	11222	MRPL3	-0.218778	5.30157	-2.29705	0.0291728	0.0830451	-3.98349
ENSOCUG00000002952	ENSG00000072401	7321	UBE2D1	-0.810436	5.3179	-3.7713	0.000758275	0.0106333	-0.638749
ENSOCUG00000002954	ENSG00000108349	22794	CASC3	0.110735	5.86847	1.2963	0.205286	0.327503	-5.59706
ENSOCUG00000002955	ENSG00000104388	5862	RAB2A	-0.153719	5.46994	-1.67938	0.104026	0.201707	-5.06516
ENSOCUG00000002958	ENSG00000129467	196883	ADCY4	0.794655	2.52507	2.82372	0.00857439	0.038787	-2.5526
ENSOCUG00000002960	ENSG00000117262	653519	GPR89A	0.0972269	4.31108	0.725791	0.473894	0.599693	-6.05799
ENSOCUG00000002961	ENSG00000138442	55759	WDR12	-0.436601	3.99042	-3.48619	0.00160896	0.0153414	-1.26248
ENSOCUG00000002963	ENSG00000106609	55069	TMEM248	0.185586	3.9704	1.00377	0.323949	0.454673	-5.76755
ENSOCUG00000002964	ENSG00000135049	23287	AGTPBP1	-0.358099	4.89615	-1.30755	0.20149	0.323218	-5.51162
ENSOCUG00000002965	ENSG00000198740	22834	ZNF652	0.0987155	3.14721	0.474153	0.639008	0.741441	-5.89496
ENSOCUG00000002966	ENSG00000104447	7227	TRPS1	1.14714	2.23174	3.03235	0.00513156	0.0288756	-2.10049
ENSOCUG00000002970	ENSG00000137414	51439	FAM8A1	0.292081	1.80646	1.24199	0.224379	0.349675	-5.01692
ENSOCUG00000002972	ENSG00000138604	26035	GLCE	0.712204	2.92951	2.41991	0.0221505	0.0692195	-3.45074
ENSOCUG00000002973	ENSG00000185920	5727	PTCH1	1.0173	2.31458	3.8853	0.000559088	0.0095382	-0.22138
ENSOCUG00000002974	ENSG00000107821	81621	KAZALD1	2.4993	-0.491455	2.01917	0.0529771	0.124712	-3.87654
ENSOCUG00000002975	ENSG00000116266	6814	STXBP3	-0.15494	4.70426	-1.23907	0.22544	0.35083	-5.64154
ENSOCUG00000002976	ENSG00000117868	57488	ESYT2	0.268175	4.69796	1.45051	0.157848	0.270175	-5.34335
ENSOCUG00000002977	ENSG00000127328	117177	RAB3IP	0.280505	2.60663	1.77229	0.0870534	0.177822	-4.54917
ENSOCUG00000002981	N/A	nan	N/A	-0.501022	4.52054	-1.17491	0.249767	0.378437	-5.70952
ENSOCUG00000002983	ENSG00000162641	254268	AKNAD1	-0.934268	0.658398	-2.02538	0.0522979	0.123512	-3.85616
ENSOCUG00000002984	ENSG00000088387	23348	DOCK9	0.694711	5.86182	5.51777	6.40064e-06	0.00140126	3.89274
ENSOCUG00000002988	ENSG00000129244	482	ATP1B2	0.339153	2.70242	1.42612	0.164711	0.278879	-4.98999
ENSOCUG00000002991	ENSG00000121940	23155	CLCC1	-0.125978	5.39221	-1.76878	0.0876478	0.178453	-4.92384
ENSOCUG00000002993	ENSG00000085433	22911	WDR47	-0.400526	4.73458	-3.36597	0.0021986	0.0178644	-1.60604
ENSOCUG00000002994	ENSG00000151468	83643	CCDC3	1.59304	-0.0693577	1.98606	0.0567345	0.130977	-3.88108
ENSOCUG00000002996	N/A	nan	N/A	-0.266586	7.73483	-2.04192	0.0505252	0.12048	-4.35745
ENSOCUG00000002997	ENSG00000136950	81873	ARPC5L	-0.722917	3.89963	-4.26449	0.000200433	0.00579469	0.696863
ENSOCUG00000002998	ENSG00000162878	91461	PKDCC	-0.508423	4.58281	-1.76976	0.0874811	0.178265	-4.81402
ENSOCUG00000003001	ENSG00000116783	51086	TNNI3K	-0.125074	-0.218616	-0.302301	0.764621	0.839903	-5.19831
ENSOCUG00000003002	ENSG00000166913	7529	YWHAB	0.685348	4.83977	3.25984	0.00288823	0.0206922	-1.85436
ENSOCUG00000003003	ENSG00000266412	8031	NCOA4	-0.0229019	7.16249	-0.219912	0.827509	0.886577	-6.32665
ENSOCUG00000003006	ENSG00000070018	4040	LRP6	0.900342	4.4403	3.8347	0.000640221	0.0100712	-0.407422
ENSOCUG00000003008	ENSG00000115232	3676	ITGA4	1.74977	-0.548978	1.40034	0.172218	0.288098	-4.47958
ENSOCUG00000003009	ENSG00000106344	55131	RBM28	0.159486	4.88671	1.73327	0.0938713	0.187726	-4.95818
ENSOCUG00000003010	ENSG00000265972	10628	TXNIP	0.184873	8.43506	0.800918	0.429815	0.559097	-5.91485
ENSOCUG00000003012	ENSG00000025772	10953	TOMM34	-0.107882	3.7148	-0.691876	0.494621	0.618108	-5.97653
ENSOCUG00000003015	ENSG00000106348	3614	IMPDH1	1.15168	2.741	3.81594	0.000673132	0.0102498	-0.356757
ENSOCUG00000003016	ENSG00000101109	6789	STK4	0.201476	1.96398	1.44349	0.159799	0.272589	-4.86719
ENSOCUG00000003018	ENSG00000271601	128077	LIX1L	1.47755	1.54772	2.75795	0.0100503	0.042847	-2.62966
ENSOCUG00000003020	ENSG00000066926	2235	FECH	-0.305931	3.99328	-1.70549	0.0989965	0.194853	-4.90111
ENSOCUG00000003021	ENSG00000188452	375298	CERKL	1.26439	-0.527496	1.48026	0.149789	0.260218	-4.48975
ENSOCUG00000003023	ENSG00000027847	11285	B4GALT7	0.202155	2.52569	1.07408	0.291809	0.422177	-5.40268
ENSOCUG00000003025	ENSG00000134440	4677	NARS1	-0.106405	5.49374	-1.15305	0.258481	0.387187	-5.76508
ENSOCUG00000003026	ENSG00000109606	1665	DHX15	0.452712	5.81074	5.4245	8.26868e-06	0.00162613	3.64796
ENSOCUG00000003027	ENSG00000154144	84897	TBRG1	-0.708739	4.04538	-4.23287	0.000218462	0.00595002	0.602705
ENSOCUG00000003028	ENSG00000107960	79991	STN1	0.412507	0.675662	1.14106	0.263357	0.392415	-5.00175
ENSOCUG00000003029	ENSG00000131779	8799	PEX11B	-0.0531282	2.72415	-0.380227	0.7066	0.795336	-5.89962
ENSOCUG00000003031	ENSG00000137563	8836	GGH	0.731929	0.902405	1.59917	0.120827	0.223205	-4.52712
ENSOCUG00000003032	ENSG00000143127	8515	ITGA10	1.01238	0.130768	2.0354	0.0512173	0.121753	-3.81809
ENSOCUG00000003035	ENSG00000065613	9748	SLK	0.293394	4.75129	1.90058	0.0675297	0.148371	-4.66775
ENSOCUG00000003036	ENSG00000110013	54414	SIAE	-0.226168	2.98567	-0.812915	0.423015	0.552306	-5.66977
ENSOCUG00000003038	ENSG00000116791	1429	CRYZ	-0.646376	4.8792	-3.77066	0.000759555	0.0106333	-0.623838
ENSOCUG00000003039	N/A	nan	N/A	-0.328758	-0.0842369	-1.03924	0.307443	0.438516	-4.9482
ENSOCUG00000003040	ENSG00000156140	9508	ADAMTS3	3.51876	-1.54491	3.22233	0.00317843	0.0219389	-2.76708
ENSOCUG00000003042	ENSG00000119383	5524	PTPA	-0.121516	4.52547	-1.36871	0.181797	0.300222	-5.44254
ENSOCUG00000003043	ENSG00000162623	127253	TYW3	-0.074561	1.20504	-0.32891	0.744632	0.824188	-5.58367
ENSOCUG00000003044	ENSG00000064199	53340	SPA17	-0.570117	-0.626011	-1.09023	0.284759	0.414874	-4.86477
ENSOCUG00000003045	ENSG00000143570	27173	SLC39A1	0.386743	3.47003	1.36672	0.182413	0.300816	-5.2431
ENSOCUG00000003046	ENSG00000123737	5393	EXOSC9	-0.402092	4.30816	-3.13038	0.00401292	0.0250299	-2.1535
ENSOCUG00000003047	ENSG00000100526	1033	CDKN3	0.908117	1.66732	2.17764	0.0378729	0.0991962	-3.761
ENSOCUG00000003048	ENSG00000171368	11076	TPPP	-0.85548	1.3515	-1.67129	0.105626	0.203287	-4.30956
ENSOCUG00000003050	ENSG00000186141	10623	POLR3C	0.0803657	3.10997	0.432863	0.668377	0.764584	-6.02098
ENSOCUG00000003052	ENSG00000118596	9194	SLC16A7	-0.992262	4.82559	-2.04463	0.0502393	0.120045	-4.42324
ENSOCUG00000003053	ENSG00000138686	55212	BBS7	0.614612	2.02628	2.50623	0.0181822	0.0613063	-3.14919
ENSOCUG00000003055	ENSG00000265491	27246	RNF115	-0.297724	4.17668	-1.45132	0.157626	0.269928	-5.29258
ENSOCUG00000003056	ENSG00000254087	4067	LYN	1.05614	1.99784	3.39119	0.00205975	0.0172785	-1.32799
ENSOCUG00000003057	ENSG00000135709	9764	KIAA0513	-0.52624	4.81101	-2.61762	0.0140292	0.0524592	-3.29549
ENSOCUG00000003059	ENSG00000117151	1486	CTBS	1.06443	1.66028	2.51482	0.0178253	0.0605669	-3.1119
ENSOCUG00000003060	ENSG00000131979	2643	GCH1	-0.0948156	0.674924	-0.263204	0.794289	0.860839	-5.42462
ENSOCUG00000003061	ENSG00000185518	9899	SV2B	-0.361248	0.799142	-0.341007	0.735603	0.817392	-5.47732
ENSOCUG00000003062	ENSG00000145388	57721	METTL14	0.332357	3.08064	2.27571	0.0305808	0.0856716	-3.78482
ENSOCUG00000003063	ENSG00000112294	7915	ALDH5A1	-0.597892	6.2604	-2.7505	0.0102315	0.0433874	-3.04038
ENSOCUG00000003064	ENSG00000124789	9972	NUP153	0.0929162	6.24907	0.929826	0.360281	0.489101	-5.97707
ENSOCUG00000003068	N/A	nan	N/A	0.0244054	7.71789	0.27726	0.783584	0.853141	-6.26398
ENSOCUG00000003071	ENSG00000134324	23175	LPIN1	-0.122813	5.93545	-0.617774	0.541637	0.65911	-6.23009
ENSOCUG00000003073	ENSG00000070831	998	CDC42	-0.528339	2.38432	-1.88627	0.0695012	0.151242	-4.29742
ENSOCUG00000003078	ENSG00000134817	187	APLNR	0.817164	3.09958	2.46632	0.0199274	0.0645319	-3.30998
ENSOCUG00000003083	ENSG00000204977	10206	TRIM13	0.0115811	2.69599	0.0779045	0.938449	0.960214	-6.01319
ENSOCUG00000003091	ENSG00000121281	113	ADCY7	0.849365	2.33249	1.70824	0.0984779	0.194062	-4.54798
ENSOCUG00000003095	ENSG00000163507	57650	CIP2A	0.665041	0.105774	1.70953	0.098237	0.193752	-4.2596
ENSOCUG00000003096	ENSG00000168781	9677	PPIP5K1	-0.593471	6.75073	-2.03266	0.0515105	0.122198	-4.45011
ENSOCUG00000003097	ENSG00000204256	6046	BRD2	0.371968	5.66824	4.44505	0.000122379	0.00484571	1.08419
ENSOCUG00000003098	ENSG00000154447	57630	SH3RF1	0.714872	4.09891	3.52927	0.00143749	0.0146181	-1.17599
ENSOCUG00000003101	ENSG00000136240	11014	KDELR2	0.961007	3.79288	3.82603	0.000655232	0.010136	-0.394858
ENSOCUG00000003102	ENSG00000166164	29117	BRD7	-0.324826	6.4096	-4.80923	4.49958e-05	0.00303539	2.04185
ENSOCUG00000003105	ENSG00000198919	9666	DZIP3	0.441337	3.25496	2.06449	0.0481917	0.11686	-4.18981
ENSOCUG00000003108	ENSG00000145014	93109	TMEM44	1.26661	-1.07391	1.93968	0.0623873	0.140314	-3.99259
ENSOCUG00000003110	ENSG00000164169	90826	PRMT9	0.123492	3.7455	0.813384	0.422751	0.552205	-5.91447
ENSOCUG00000003116	ENSG00000211751	nan	TRBC1	1.22751	-1.44767	1.47157	0.15211	0.26362	-4.4127
ENSOCUG00000003119	ENSG00000108433	9570	GOSR2	0.124512	2.41219	0.704531	0.486827	0.611391	-5.68108
ENSOCUG00000003122	ENSG00000014216	823	CAPN1	-0.0459469	6.1829	-0.319545	0.751647	0.829974	-6.36699
ENSOCUG00000003124	ENSG00000071205	79658	ARHGAP10	-0.0618406	5.21019	-0.310976	0.758085	0.83462	-6.35352
ENSOCUG00000003125	ENSG00000092439	54822	TRPM7	0.878646	4.27833	6.66458	2.87673e-07	0.000556312	6.8016
ENSOCUG00000003126	ENSG00000163811	23160	WDR43	0.0971572	4.11543	1.05603	0.299839	0.430679	-5.76089
ENSOCUG00000003129	ENSG00000134987	134430	WDR36	0.0218345	4.10316	0.169544	0.866568	0.913158	-6.28957
ENSOCUG00000003131	ENSG00000155542	133383	SETD9	-0.518819	3.90897	-3.49679	0.00156503	0.0152062	-1.21657
ENSOCUG00000003133	N/A	nan	N/A	-0.0641282	2.99353	-0.34184	0.734982	0.816959	-5.96433
ENSOCUG00000003134	ENSG00000155545	166968	MIER3	0.193089	3.12979	1.15956	0.255866	0.384616	-5.44666
ENSOCUG00000003136	ENSG00000165219	26130	GAPVD1	0.215998	4.77135	2.4767	0.0194592	0.063616	-3.58305
ENSOCUG00000003137	ENSG00000151623	4306	NR3C2	0.0196622	5.94553	0.104326	0.917642	0.946268	-6.4147
ENSOCUG00000003139	ENSG00000076201	25930	PTPN23	0.165948	5.57787	1.62652	0.114861	0.215758	-5.145
ENSOCUG00000003141	ENSG00000107651	11196	SEC23IP	-0.0182703	5.31417	-0.174195	0.862945	0.911048	-6.40257
ENSOCUG00000003142	ENSG00000169083	367	AR	0.115801	3.41132	0.728364	0.472342	0.598317	-5.82507
ENSOCUG00000003143	ENSG00000285932	nan	AL133353.2	-0.495073	4.7315	-3.1547	0.00377384	0.0243618	-2.09231
ENSOCUG00000003144	ENSG00000172331	669	BPGM	-0.395173	5.40039	-0.738918	0.466007	0.592602	-6.14512
ENSOCUG00000003145	ENSG00000076248	7374	UNG	-0.319507	4.13829	-1.82504	0.0785086	0.165054	-4.73478
ENSOCUG00000003148	ENSG00000119929	51076	CUTC	-0.445833	4.77489	-2.01884	0.0530135	0.12477	-4.46582
ENSOCUG00000003150	ENSG00000175348	56674	TMEM9B	-0.0659814	5.22523	-0.517208	0.609008	0.716811	-6.27853
ENSOCUG00000003152	ENSG00000114650	22937	SCAP	0.0636124	5.14618	0.648699	0.521734	0.642572	-6.18778
ENSOCUG00000003153	ENSG00000071575	28951	TRIB2	-0.0519616	4.18125	-0.113426	0.910489	0.941845	-6.29413
ENSOCUG00000003155	ENSG00000122861	5328	PLAU	1.23929	4.79759	2.37204	0.0246793	0.0743723	-3.76584
ENSOCUG00000003157	ENSG00000164465	285761	DCBLD1	0.149428	2.2724	1.10851	0.276922	0.406234	-5.32813
ENSOCUG00000003160	ENSG00000103326	6650	CAPN15	0.373511	3.26599	2.21891	0.0346327	0.0929979	-3.85989
ENSOCUG00000003163	ENSG00000035403	7414	VCL	0.474873	6.14287	3.81128	0.00068156	0.0103105	-0.534145
ENSOCUG00000003165	ENSG00000175356	57758	SCUBE2	2.17419	4.24539	4.34155	0.000162427	0.0053898	0.898074
ENSOCUG00000003168	N/A	nan	N/A	0.745659	6.08859	3.1967	0.00339261	0.0228286	-2.02825
ENSOCUG00000003169	ENSG00000093167	9209	LRRFIP2	-0.741347	7.50547	-4.45938	0.000117669	0.00474428	1.15568
ENSOCUG00000003170	ENSG00000126524	51119	SBDS	-0.606257	7.09509	-4.6905	6.2385e-05	0.00351385	1.7475
ENSOCUG00000003173	ENSG00000198874	55253	TYW1	-0.0780996	3.87889	-0.602208	0.551804	0.667979	-6.05637
ENSOCUG00000003174	ENSG00000152767	10160	FARP1	-0.195586	5.4383	-1.04977	0.302655	0.433651	-5.87303
ENSOCUG00000003176	ENSG00000116670	10459	MAD2L2	-0.0280434	2.72664	-0.187534	0.852573	0.903994	-6.00626
ENSOCUG00000003178	ENSG00000198911	6721	SREBF2	-0.121525	5.40738	-1.03008	0.31165	0.442642	-5.88408
ENSOCUG00000003179	ENSG00000102572	8428	STK24	-0.155468	4.97594	-1.79898	0.0826344	0.171338	-4.85272
ENSOCUG00000003181	ENSG00000162378	79699	ZYG11B	0.0139563	6.13217	0.0669252	0.947109	0.965499	-6.4185
ENSOCUG00000003182	ENSG00000146859	55281	TMEM140	-0.604173	3.46053	-2.65452	0.0128604	0.0496736	-3.03571
ENSOCUG00000003185	ENSG00000173546	1464	CSPG4	0.276086	3.63982	0.936254	0.35702	0.486266	-5.75845
ENSOCUG00000003186	ENSG00000165704	3251	HPRT1	-0.560093	5.16367	-4.63797	7.20783e-05	0.00362345	1.58648
ENSOCUG00000003187	ENSG00000088320	28954	REM1	-0.189365	2.39312	-0.525374	0.603393	0.711935	-5.83142
ENSOCUG00000003188	ENSG00000167522	29123	ANKRD11	0.0681064	5.15156	0.60104	0.552571	0.668419	-6.21526
ENSOCUG00000003189	ENSG00000168303	136647	MPLKIP	-0.395172	2.22277	-2.64727	0.0130826	0.0502202	-2.92459
ENSOCUG00000003190	ENSG00000101294	81502	HM13	0.694047	4.30541	3.5097	0.00151306	0.0150448	-1.21327
ENSOCUG00000003191	ENSG00000175600	79783	SUGCT	-0.709249	0.932854	-2.50153	0.01838	0.0616051	-3.09337
ENSOCUG00000003196	ENSG00000169504	25932	CLIC4	-0.103014	7.58079	-0.383302	0.704344	0.793755	-6.23525
ENSOCUG00000003198	ENSG00000151338	145282	MIPOL1	-0.228583	4.0168	-1.558	0.130284	0.235355	-5.10413
ENSOCUG00000003199	ENSG00000074695	3998	LMAN1	-0.0264787	6.21081	-0.207407	0.837169	0.893704	-6.38703
ENSOCUG00000003200	ENSG00000170162	245806	VGLL2	-0.772255	5.3846	-2.3046	0.0286887	0.0820092	-3.95541
ENSOCUG00000003201	ENSG00000171552	598	BCL2L1	-0.274347	3.47469	-1.48702	0.148007	0.258166	-5.14943
ENSOCUG00000003202	ENSG00000100106	11078	TRIOBP	0.88672	2.60268	3.02418	0.00523714	0.0291866	-2.15989
ENSOCUG00000003203	ENSG00000088325	22974	TPX2	0.0274048	3.41506	0.132038	0.895883	0.932616	-6.18155
ENSOCUG00000003204	ENSG00000006432	4293	MAP3K9	0.4894	0.268158	1.30015	0.203981	0.326022	-4.66677
ENSOCUG00000003208	ENSG00000107099	81704	DOCK8	0.748516	3.23982	1.89136	0.0687934	0.150209	-4.45334
ENSOCUG00000003209	ENSG00000183287	147372	CCBE1	2.41819	0.783532	3.05468	0.00485326	0.0279189	-2.20665
ENSOCUG00000003211	ENSG00000175309	85007	PHYKPL	0.0825225	2.5459	0.682683	0.500326	0.623286	-5.74266
ENSOCUG00000003213	ENSG00000059378	64761	PARP12	0.943185	1.22704	2.19053	0.036833	0.0971524	-3.62775
ENSOCUG00000003214	ENSG00000174808	685	BTC	-0.671298	0.929867	-2.2648	0.0313243	0.0869721	-3.4825
ENSOCUG00000003215	ENSG00000187678	81848	SPRY4	0.83866	0.377808	1.07982	0.28929	0.419602	-4.79974
ENSOCUG00000003217	ENSG00000050767	91522	COL23A1	1.60328	2.65408	4.4189	0.000131465	0.00504918	1.06209
ENSOCUG00000003220	ENSG00000171659	2857	GPR34	1.15326	-1.18371	1.09082	0.2845	0.414635	-4.67507
ENSOCUG00000003221	ENSG00000006459	80853	KDM7A	0.437319	3.40529	3.35065	0.0022873	0.0182428	-1.48478
ENSOCUG00000003226	ENSG00000129518	55837	EAPP	0.0911524	4.67597	0.873472	0.389716	0.5191	-6.00286
ENSOCUG00000003227	ENSG00000131620	55107	ANO1	0.451398	0.218948	1.46653	0.153467	0.265219	-4.51505
ENSOCUG00000003228	ENSG00000113240	57396	CLK4	0.0583313	4.66059	0.28699	0.776199	0.847805	-6.33491
ENSOCUG00000003231	ENSG00000132405	57533	TBC1D14	0.484538	3.41105	2.64223	0.0132393	0.0505813	-3.0731
ENSOCUG00000003233	ENSG00000146054	81786	TRIM7	-0.328544	6.24473	-1.8159	0.0799352	0.167055	-4.84926
ENSOCUG00000003234	ENSG00000167645	90522	YIF1B	0.109714	3.64964	0.527266	0.602095	0.710838	-6.06651
ENSOCUG00000003236	ENSG00000077157	4660	PPP1R12B	-0.397835	6.30053	-1.6572	0.108463	0.207228	-5.09669
ENSOCUG00000003237	ENSG00000146063	90933	TRIM41	-0.206844	4.44687	-2.00955	0.0540453	0.126582	-4.42994
ENSOCUG00000003245	N/A	nan	N/A	0.00754671	9.56171	0.0777002	0.93861	0.960294	-6.1149
ENSOCUG00000003246	ENSG00000137573	23213	SULF1	1.56944	2.8058	2.75098	0.0102197	0.0433563	-2.76026
ENSOCUG00000003247	ENSG00000260314	4360	MRC1	1.78814	2.83444	1.89273	0.0686041	0.149908	-4.30227
ENSOCUG00000003248	ENSG00000184378	84517	ACTRT3	-0.237431	-0.362774	-0.679113	0.502552	0.625344	-5.10008
ENSOCUG00000003249	ENSG00000157240	8321	FZD1	1.92662	1.34309	3.04434	0.00498028	0.0282988	-2.15506
ENSOCUG00000003250	ENSG00000182636	4692	NDN	0.0515727	3.18135	0.355723	0.724671	0.809323	-6.06975
ENSOCUG00000003251	ENSG00000130818	79088	ZNF426	-0.46183	3.51227	-1.90379	0.0670939	0.147525	-4.53525
ENSOCUG00000003252	ENSG00000085274	55892	MYNN	-0.131527	4.07987	-1.19011	0.243835	0.371924	-5.60193
ENSOCUG00000003254	ENSG00000138769	8999	CDKL2	0.4223	4.12072	1.7521	0.0905262	0.182565	-4.79219
ENSOCUG00000003255	ENSG00000117906	5955	RCN2	0.0545554	4.04371	0.567842	0.574595	0.687535	-6.13277
ENSOCUG00000003257	ENSG00000138050	80745	THUMPD2	0.149281	2.65671	0.483602	0.632368	0.735797	-5.83285
ENSOCUG00000003258	ENSG00000178741	9377	COX5A	-0.72957	8.11502	-3.88454	0.000560222	0.0095382	-0.286566
ENSOCUG00000003262	ENSG00000138757	9908	G3BP2	0.0369431	6.80203	0.213707	0.832299	0.889979	-6.37819
ENSOCUG00000003263	ENSG00000137571	81796	SLCO5A1	-0.357042	4.91347	-1.45905	0.155502	0.2675	-5.33718
ENSOCUG00000003265	ENSG00000173276	49854	ZBTB21	-0.141772	2.39439	-0.585207	0.56302	0.676756	-5.69118
ENSOCUG00000003266	ENSG00000169375	25942	SIN3A	0.609898	4.16303	4.87809	3.72225e-05	0.00285455	2.25234
ENSOCUG00000003267	ENSG00000143420	2029	ENSA	0.131116	3.96642	0.97865	0.335999	0.467177	-5.7537
ENSOCUG00000003271	ENSG00000109458	2549	GAB1	1.30292	3.90344	7.21328	6.81013e-08	0.000267073	8.06529
ENSOCUG00000003273	ENSG00000005961	3674	ITGA2B	0.14282	3.2094	0.694824	0.4928	0.616358	-5.89688
ENSOCUG00000003275	ENSG00000143452	84072	HORMAD1	-1.36167	2.91078	-3.27058	0.00280998	0.0204672	-1.67684
ENSOCUG00000003276	ENSG00000125813	5075	PAX1	2.16394	-0.413619	3.38993	0.00206652	0.0173125	-1.93693
ENSOCUG00000003282	ENSG00000169398	5747	PTK2	0.421848	4.86854	4.07713	0.000333424	0.00735499	0.159891
ENSOCUG00000003283	ENSG00000157107	115548	FCHO2	0.404742	4.61212	2.47062	0.0197322	0.0642313	-3.60493
ENSOCUG00000003284	ENSG00000157224	9069	CLDN12	0.0883046	0.958763	0.296682	0.768864	0.842827	-5.40659
ENSOCUG00000003285	ENSG00000155849	9844	ELMO1	1.04477	3.04791	2.90725	0.00699317	0.0344991	-2.45798
ENSOCUG00000003287	ENSG00000134825	746	TMEM258	-0.212814	4.17183	-1.46722	0.153281	0.265149	-5.22634
ENSOCUG00000003290	ENSG00000168496	2237	FEN1	-0.0689731	2.64453	-0.536574	0.595732	0.705573	-5.88746
ENSOCUG00000003291	ENSG00000186566	23131	GPATCH8	0.298169	5.03486	2.28417	0.0300156	0.084717	-3.99024
ENSOCUG00000003292	N/A	nan	N/A	0.293158	3.67272	1.33574	0.192217	0.312447	-5.25006
ENSOCUG00000003294	ENSG00000162923	80232	WDR26	-0.581284	7.30581	-4.75512	5.22231e-05	0.00322311	1.91628
ENSOCUG00000003295	N/A	nan	N/A	-1.23809	-0.678053	-1.71798	0.0966634	0.191364	-4.19305
ENSOCUG00000003296	ENSG00000114902	28972	SPCS1	-0.507562	4.40167	-3.42307	0.00189632	0.0165728	-1.42168
ENSOCUG00000003298	ENSG00000149257	871	SERPINH1	0.899325	4.6174	2.54408	0.0166581	0.0582319	-3.4214
ENSOCUG00000003299	ENSG00000173253	10655	DMRT2	-0.661852	3.88989	-2.22747	0.0339928	0.0918963	-3.93877
ENSOCUG00000003303	ENSG00000112149	9308	CD83	0.746841	-0.314352	0.971213	0.339625	0.470395	-4.84857
ENSOCUG00000003309	ENSG00000112237	892	CCNC	0.456488	1.7441	2.40829	0.0227413	0.0702787	-3.32754
ENSOCUG00000003313	ENSG00000113083	4015	LOX	2.33441	3.65983	2.59667	0.014736	0.0538865	-3.14896
ENSOCUG00000003316	ENSG00000168350	123099	DEGS2	1.01161	0.167908	2.01545	0.0533884	0.125373	-3.83943
ENSOCUG00000003319	ENSG00000204252	3111	HLA-DOA	1.57102	-0.941933	1.72674	0.0950544	0.189277	-4.18275
ENSOCUG00000003320	ENSG00000137145	55667	DENND4C	0.396155	5.0953	3.83704	0.000636215	0.0100414	-0.45968
ENSOCUG00000003322	ENSG00000164318	133584	EGFLAM	0.200141	4.5504	1.42898	0.163895	0.277941	-5.36317
ENSOCUG00000003323	ENSG00000088756	79822	ARHGAP28	1.23264	2.16592	2.50156	0.018379	0.0616051	-3.17343
ENSOCUG00000003324	ENSG00000089902	23186	RCOR1	0.374973	2.48146	2.23516	0.0334268	0.0908273	-3.73526
ENSOCUG00000003326	ENSG00000178163	85460	ZNF518B	0.0322186	4.36597	0.284987	0.777718	0.84911	-6.29893
ENSOCUG00000003327	ENSG00000137776	79811	SLTM	0.00969606	5.79046	0.0671549	0.946928	0.965497	-6.41766
ENSOCUG00000003328	ENSG00000158158	26504	CNNM4	-0.104781	2.63921	-0.615714	0.542976	0.660255	-5.70777
ENSOCUG00000003333	ENSG00000113594	3977	LIFR	0.16952	4.8237	0.910942	0.369977	0.49882	-5.93937
ENSOCUG00000003336	ENSG00000137154	6194	RPS6	4.58338	1.13903	0.721253	0.476638	0.60205	-4.84777
ENSOCUG00000003337	ENSG00000126254	79171	RBM42	-0.168436	5.17986	-1.64285	0.111419	0.211362	-5.11145
ENSOCUG00000003338	ENSG00000157450	54778	RNF111	0.0114071	3.95273	0.105906	0.9164	0.94551	-6.2402
ENSOCUG00000003340	N/A	nan	N/A	0.817144	2.29276	3.33863	0.0023593	0.0185215	-1.44273
ENSOCUG00000003341	ENSG00000182253	23336	SYNM	-0.499764	9.22903	-2.07958	0.0466845	0.11427	-4.19335
ENSOCUG00000003342	ENSG00000076053	10179	RBM7	-0.197813	4.96947	-2.2251	0.0341686	0.0922425	-4.11365
ENSOCUG00000003344	ENSG00000131203	3620	IDO1	-1.21257	2.6711	-2.06326	0.0483162	0.116989	-4.09367
ENSOCUG00000003347	ENSG00000168758	54910	SEMA4C	0.892886	2.9735	3.50707	0.00152352	0.0150831	-1.09801
ENSOCUG00000003348	ENSG00000125375	27109	DMAC2L	-0.448983	5.38152	-3.14024	0.00391428	0.0247776	-2.171
ENSOCUG00000003350	ENSG00000181610	51649	MRPS23	-0.460712	4.5572	-3.02891	0.00517572	0.0289975	-2.3644
ENSOCUG00000003351	ENSG00000196937	10447	FAM3C	0.112213	2.22269	0.440197	0.663119	0.760413	-5.80509
ENSOCUG00000003354	ENSG00000180891	404093	CUEDC1	-0.773017	6.84326	-4.20466	0.000235893	0.00619635	0.47349
ENSOCUG00000003358	ENSG00000131966	55860	ACTR10	-0.112291	6.69857	-1.14881	0.260197	0.389196	-5.73893
ENSOCUG00000003362	ENSG00000172901	206338	LVRN	0.312667	2.34461	0.635461	0.530204	0.649626	-5.72708
ENSOCUG00000003365	ENSG00000040933	3631	INPP4A	-0.0722665	3.48874	-0.380086	0.706703	0.795336	-6.10865
ENSOCUG00000003367	ENSG00000137462	7097	TLR2	2.2476	-0.559228	2.58189	0.0152543	0.0550358	-3.11026
ENSOCUG00000003368	ENSG00000142453	10498	CARM1	-0.305315	4.06976	-2.83429	0.00835709	0.0382363	-2.74802
ENSOCUG00000003369	ENSG00000155008	139322	APOOL	-0.424344	4.35863	-2.98493	0.00577374	0.0307447	-2.46293
ENSOCUG00000003370	ENSG00000175806	4482	MSRA	-0.554841	4.68981	-3.64569	0.00105821	0.0127106	-0.926485
ENSOCUG00000003371	ENSG00000143416	8991	SELENBP1	1.269	5.15445	3.66158	0.00101469	0.0123931	-0.888059
ENSOCUG00000003372	ENSG00000156219	419	ART3	1.02242	6.31652	3.909	0.000524631	0.00915382	-0.281644
ENSOCUG00000003373	ENSG00000107669	11101	ATE1	-0.387336	6.55376	-3.03462	0.00510257	0.0288103	-2.40239
ENSOCUG00000003377	ENSG00000135929	1593	CYP27A1	0.372576	4.67222	1.81175	0.0805903	0.168091	-4.80163
ENSOCUG00000003378	N/A	nan	N/A	0.329705	3.214	2.60952	0.0142984	0.0529917	-3.12963
ENSOCUG00000003379	ENSG00000138750	53371	NUP54	0.0941726	3.30209	0.745859	0.461869	0.589556	-5.88939
ENSOCUG00000003380	ENSG00000160867	2264	FGFR4	-0.0659314	2.58316	-0.165604	0.869639	0.914981	-6.01586
ENSOCUG00000003381	ENSG00000130733	78992	YIPF2	-0.0323244	4.68923	-0.220938	0.826718	0.886053	-6.33807
ENSOCUG00000003383	ENSG00000071073	11320	MGAT4A	-0.358434	4.3217	-2.36259	0.0252081	0.0755007	-3.78294
ENSOCUG00000003384	ENSG00000115592	53632	PRKAG3	-0.256909	4.68357	-0.630439	0.533437	0.652432	-6.10437
ENSOCUG00000003385	ENSG00000142444	90580	TIMM29	-0.348622	1.52396	-0.678216	0.503112	0.625883	-5.44004
ENSOCUG00000003387	ENSG00000102781	84056	KATNAL1	0.447491	0.096194	1.30554	0.202165	0.323831	-4.67787
ENSOCUG00000003388	ENSG00000138760	950	SCARB2	0.0451902	8.15355	0.503115	0.618755	0.724535	-6.14009
ENSOCUG00000003390	ENSG00000006712	54623	PAF1	0.0166857	5.56524	0.195597	0.846315	0.899496	-6.4011
ENSOCUG00000003391	ENSG00000198865	100129792	CCDC152	0.212762	-0.743688	0.503239	0.618669	0.724507	-5.16844
ENSOCUG00000003392	N/A	nan	N/A	-0.348442	0.728187	-0.886871	0.382581	0.511652	-5.20625
ENSOCUG00000003396	ENSG00000063322	55588	MED29	-0.448686	5.30868	-2.78991	0.00930564	0.040899	-2.95459
ENSOCUG00000003397	ENSG00000145703	10788	IQGAP2	0.754004	1.28493	1.71737	0.0967758	0.191554	-4.3529
ENSOCUG00000003399	ENSG00000118418	9324	HMGN3	-0.292932	5.84841	-1.99803	0.0553495	0.128726	-4.54077
ENSOCUG00000003400	ENSG00000128016	7538	ZFP36	0.733112	2.95638	1.32757	0.19487	0.31544	-5.05752
ENSOCUG00000003401	ENSG00000124786	51000	SLC35B3	0.465853	2.14771	1.97546	0.0579849	0.133043	-4.1719
ENSOCUG00000003403	ENSG00000150337	2209	FCGR1A	1.41731	-0.820321	1.17746	0.248766	0.377459	-4.68502
ENSOCUG00000003404	ENSG00000112893	4124	MAN2A1	0.883045	3.81426	2.15298	0.0399366	0.102473	-4.11523
ENSOCUG00000003405	ENSG00000151690	54842	MFSD6	0.96729	1.84515	2.47461	0.0195529	0.0638178	-3.14517
ENSOCUG00000003409	ENSG00000138663	51138	COPS4	-0.548622	7.46261	-3.5868	0.00123598	0.0136905	-1.04311
ENSOCUG00000003413	ENSG00000189362	100131211	NEMP2	0.792448	-0.277298	1.6843	0.103061	0.200526	-4.22809
ENSOCUG00000003414	ENSG00000032742	8100	IFT88	0.0646339	3.4645	0.49101	0.627185	0.731379	-6.0767
ENSOCUG00000003418	ENSG00000173193	54625	PARP14	0.529267	3.45991	1.40984	0.169423	0.284612	-5.22538
ENSOCUG00000003419	ENSG00000181826	768211	RELL1	-0.19627	4.5709	-1.05994	0.298083	0.429007	-5.82896
ENSOCUG00000003420	ENSG00000020577	23034	SAMD4A	-0.838899	7.9359	-7.20793	6.90527e-08	0.000267073	8.14035
ENSOCUG00000003425	ENSG00000090863	2734	GLG1	0.280872	6.94204	2.08522	0.0461326	0.113215	-4.34133
ENSOCUG00000003426	ENSG00000179314	23302	WSCD1	0.109755	3.81849	0.417685	0.679312	0.773661	-6.09594
ENSOCUG00000003429	N/A	nan	N/A	-0.157154	4.88949	-1.66531	0.106823	0.205041	-5.06566
ENSOCUG00000003430	ENSG00000169087	79663	HSPBAP1	-0.0357011	2.08583	-0.19839	0.84415	0.89811	-5.85153
ENSOCUG00000003431	ENSG00000153162	654	BMP6	0.817949	4.05408	2.15789	0.039518	0.101834	-4.12116
ENSOCUG00000003432	ENSG00000100425	23774	BRD1	0.343215	3.47507	2.09561	0.0451302	0.111518	-4.12996
ENSOCUG00000003434	ENSG00000138463	84925	SLC49A4	-0.423236	5.9229	-2.30592	0.0286053	0.0819446	-3.96965
ENSOCUG00000003439	ENSG00000173402	1605	DAG1	-0.337678	8.59609	-3.08	0.00455505	0.0268422	-2.17918
ENSOCUG00000003441	ENSG00000117480	2166	FAAH	-0.275881	1.38255	-0.991293	0.329896	0.460458	-5.1649
ENSOCUG00000003444	ENSG00000126107	79654	HECTD3	-0.246502	4.55427	-2.32323	0.0275259	0.0798259	-3.86235
ENSOCUG00000003446	N/A	nan	N/A	0.141652	1.66336	0.709604	0.483723	0.608861	-5.54377
ENSOCUG00000003448	ENSG00000205593	414918	DENND6B	0.261099	3.02154	1.29708	0.205022	0.327173	-5.27584
ENSOCUG00000003450	ENSG00000101413	58490	RPRD1B	-0.0118136	3.408	-0.0779084	0.938446	0.960214	-6.14305
ENSOCUG00000003451	ENSG00000163660	57018	CCNL1	0.752613	3.82416	3.60542	0.00117685	0.0133687	-0.94731
ENSOCUG00000003452	ENSG00000163644	152926	PPM1K	-0.465812	4.24695	-2.00441	0.0546238	0.127551	-4.40882
ENSOCUG00000003453	ENSG00000086598	10959	TMED2	0.0665174	5.50361	0.754222	0.456911	0.584321	-6.1336
ENSOCUG00000003456	ENSG00000111364	57696	DDX55	-0.241566	3.7056	-1.48268	0.149149	0.259379	-5.17835
ENSOCUG00000003458	ENSG00000198056	5557	PRIM1	0.0778252	0.734864	0.209639	0.835443	0.892436	-5.49116
ENSOCUG00000003462	ENSG00000111361	1967	EIF2B1	-0.183089	3.26891	-1.56087	0.129607	0.234577	-4.97794
ENSOCUG00000003464	ENSG00000137216	55362	TMEM63B	-0.0953987	5.63765	-0.859169	0.397426	0.52707	-6.05373
ENSOCUG00000003468	ENSG00000106993	55664	CDC37L1	-0.774466	5.02131	-4.43465	0.000125915	0.00493578	1.06155
ENSOCUG00000003469	N/A	nan	N/A	0.621387	4.84598	2.66611	0.0125123	0.0488383	-3.19812
ENSOCUG00000003472	ENSG00000111358	2967	GTF2H3	-0.110545	3.45368	-0.933387	0.358472	0.4875	-5.75867
ENSOCUG00000003473	ENSG00000106018	7434	VIPR2	2.14506	1.0191	2.31797	0.0278502	0.0803446	-3.4195
ENSOCUG00000003475	ENSG00000148730	1979	EIF4EBP2	-0.0773532	7.52349	-0.867866	0.392727	0.522271	-5.98382
ENSOCUG00000003476	ENSG00000168778	79867	TCTN2	-0.272594	2.7467	-1.15609	0.257257	0.385852	-5.36417
ENSOCUG00000003477	ENSG00000173281	79660	PPP1R3B	-1.65389	1.58259	-2.04372	0.0503357	0.120178	-3.83803
ENSOCUG00000003478	ENSG00000187144	374955	SPATA21	-0.167144	1.83558	-0.691479	0.494867	0.618344	-5.53025
ENSOCUG00000003479	ENSG00000174059	947	CD34	0.904337	5.12765	2.71859	0.0110439	0.045344	-3.08115
ENSOCUG00000003481	ENSG00000111404	79785	RERGL	0.485575	1.57897	1.57856	0.125488	0.22937	-4.67415
ENSOCUG00000003482	ENSG00000076356	5362	PLXNA2	0.614685	4.01578	3.757	0.000787706	0.0107966	-0.565159
ENSOCUG00000003483	ENSG00000182670	7267	TTC3	0.428568	5.86999	3.96558	0.000450591	0.0084326	-0.146512
ENSOCUG00000003484	ENSG00000119688	5826	ABCD4	0.207327	2.8943	1.22529	0.230509	0.35664	-5.35326
ENSOCUG00000003488	ENSG00000021776	9716	AQR	0.232423	4.69185	2.07073	0.0475629	0.115756	-4.36801
ENSOCUG00000003491	ENSG00000055813	114800	CCDC85A	-0.309361	3.05214	-1.79218	0.0837418	0.172985	-4.66033
ENSOCUG00000003495	N/A	nan	N/A	0.438714	2.35362	2.02261	0.0525997	0.124028	-4.08249
ENSOCUG00000003496	ENSG00000146067	54540	FAM193B	0.434598	2.69365	2.27291	0.0307704	0.0860396	-3.70016
ENSOCUG00000003499	ENSG00000134824	9415	FADS2	0.278371	5.39312	1.69424	0.101137	0.19779	-5.01968
ENSOCUG00000003504	ENSG00000154760	146857	SLFN13	0.185944	2.85702	0.695537	0.49236	0.616055	-5.844
ENSOCUG00000003505	N/A	nan	N/A	0.122931	2.64847	0.61492	0.543493	0.660745	-5.76652
ENSOCUG00000003506	ENSG00000155876	10670	RRAGA	-0.164301	5.19083	-1.76172	0.0888574	0.180184	-4.93001
ENSOCUG00000003507	ENSG00000147874	54801	HAUS6	0.678058	1.24677	2.97822	0.00587046	0.0310273	-2.19924
ENSOCUG00000003512	ENSG00000100060	4242	MFNG	0.247829	3.10738	0.984584	0.333125	0.463827	-5.61522
ENSOCUG00000003513	N/A	nan	N/A	0.827322	-1.05594	1.43993	0.160798	0.273971	-4.49479
ENSOCUG00000003516	ENSG00000163754	2992	GYG1	-0.836428	8.70974	-3.52007	0.00147255	0.0148457	-1.14621
ENSOCUG00000003517	ENSG00000100065	29775	CARD10	0.232923	3.45966	1.44886	0.158306	0.270718	-5.14916
ENSOCUG00000003518	ENSG00000196730	1612	DAPK1	0.618565	2.92741	2.67453	0.012265	0.0483228	-2.91784
ENSOCUG00000003519	ENSG00000006740	9912	ARHGAP44	-0.565503	0.732876	-1.34666	0.188717	0.30832	-4.76499
ENSOCUG00000003520	ENSG00000071794	6596	HLTF	0.267465	4.4659	1.40189	0.171761	0.287665	-5.40742
ENSOCUG00000003521	ENSG00000151150	288	ANK3	-0.179112	7.28447	-0.996873	0.327227	0.457944	-5.8539
ENSOCUG00000003525	ENSG00000116691	60672	MIIP	-0.193607	3.2753	-1.22345	0.231191	0.357192	-5.38629
ENSOCUG00000003526	ENSG00000163755	84343	HPS3	-0.400718	4.6592	-3.36418	0.00220882	0.0178848	-1.59935
ENSOCUG00000003527	ENSG00000187555	7874	USP7	-0.276132	7.11243	-2.49431	0.0186883	0.062221	-3.54573
ENSOCUG00000003528	ENSG00000168874	84913	ATOH8	-0.501518	3.46676	-1.85533	0.0739343	0.157956	-4.58714
ENSOCUG00000003532	ENSG00000128739	6638	SNRPN	-0.601668	4.05606	-2.72567	0.0108587	0.0449014	-2.98677
ENSOCUG00000003533	ENSG00000113319	5924	RASGRF2	-0.048686	1.4807	-0.143502	0.886905	0.926762	-5.55458
ENSOCUG00000003534	ENSG00000154001	5529	PPP2R5E	-0.131698	4.18461	-1.41158	0.168915	0.283997	-5.35435
ENSOCUG00000003535	ENSG00000047457	1356	CP	2.37973	1.37797	2.73427	0.0106376	0.0443985	-2.67805
ENSOCUG00000003536	ENSG00000132970	10810	WASF3	1.27984	2.2726	4.00465	0.000405552	0.00803006	0.0614698
ENSOCUG00000003537	ENSG00000188342	2963	GTF2F2	-0.144522	2.34701	-0.672463	0.506713	0.628853	-5.73689
ENSOCUG00000003542	ENSG00000163762	116441	TM4SF18	0.762931	2.10122	2.23129	0.0337104	0.0913363	-3.66613
ENSOCUG00000003543	ENSG00000166704	80095	ZNF606	0.0728688	2.32728	0.339172	0.73697	0.818528	-5.88636
ENSOCUG00000003547	ENSG00000144029	64969	MRPS5	-0.385807	5.45092	-2.85022	0.0080395	0.0373578	-2.83017
ENSOCUG00000003553	ENSG00000097033	51100	SH3GLB1	-0.135922	5.70746	-0.920391	0.365104	0.494203	-6.00071
ENSOCUG00000003554	N/A	nan	N/A	-0.0547178	4.77854	-0.643272	0.525197	0.645536	-6.17577
ENSOCUG00000003561	ENSG00000275111	7549	ZNF2	-0.100498	3.12009	-0.709962	0.483505	0.608669	-5.85345
ENSOCUG00000003567	ENSG00000121413	65982	ZSCAN18	0.198284	3.76159	1.33265	0.193219	0.313512	-5.36136
ENSOCUG00000003568	ENSG00000196437	148266	ZNF569	-0.0367396	2.96563	-0.283133	0.779124	0.850064	-6.06324
ENSOCUG00000003569	ENSG00000112972	3157	HMGCS1	-0.122582	4.50339	-0.806684	0.426539	0.555895	-6.0156
ENSOCUG00000003571	N/A	nan	N/A	0.224142	0.807916	0.644013	0.524723	0.645227	-5.20764
ENSOCUG00000003573	ENSG00000136295	80727	TTYH3	0.819003	2.53509	2.43526	0.0213911	0.0675984	-3.33744
ENSOCUG00000003574	ENSG00000138430	29789	OLA1	-0.0983398	6.16747	-0.639064	0.527892	0.647954	-6.20667
ENSOCUG00000003576	ENSG00000145934	57451	TENM2	2.09684	-1.50805	2.59375	0.014837	0.0541193	-3.36156
ENSOCUG00000003580	N/A	nan	N/A	-0.0449546	2.10941	-0.196524	0.845596	0.898979	-5.80466
ENSOCUG00000003582	ENSG00000111667	8078	USP5	-0.252752	6.01928	-2.60462	0.0144637	0.0533299	-3.3601
ENSOCUG00000003584	N/A	nan	N/A	-0.0110877	4.68444	-0.0644603	0.949054	0.967142	-6.37887
ENSOCUG00000003587	ENSG00000108175	57178	ZMIZ1	0.51735	5.51427	2.85038	0.00803632	0.0373578	-2.82288
ENSOCUG00000003588	ENSG00000107938	26098	EDRF1	0.348962	3.60071	2.62439	0.0138076	0.0520498	-3.15308
ENSOCUG00000003591	N/A	nan	N/A	-0.373918	7.18627	-1.7564	0.0897763	0.181666	-4.8991
ENSOCUG00000003592	ENSG00000111676	1822	ATN1	-0.0376177	6.06233	-0.301732	0.765051	0.840136	-6.37438
ENSOCUG00000003593	ENSG00000197142	51703	ACSL5	1.20191	1.20896	2.36935	0.0248287	0.0746148	-3.32797
ENSOCUG00000003594	ENSG00000162745	25903	OLFML2B	2.25319	3.36388	2.5006	0.0184193	0.0616618	-3.26486
ENSOCUG00000003596	ENSG00000006007	51573	GDE1	-0.419687	3.77682	-2.73332	0.0106618	0.0444289	-2.93445
ENSOCUG00000003598	ENSG00000107371	51010	EXOSC3	-0.322259	3.1586	-2.21832	0.0346769	0.0930519	-3.87934
ENSOCUG00000003599	ENSG00000111679	5777	PTPN6	0.282402	0.642956	0.459866	0.649106	0.749784	-5.38279
ENSOCUG00000003600	ENSG00000111752	1911	PHC1	-0.178885	3.45765	-1.3997	0.172409	0.288314	-5.22788
ENSOCUG00000003601	ENSG00000103540	9738	CCP110	-0.132123	5.4286	-1.10887	0.276771	0.406143	-5.81094
ENSOCUG00000003602	ENSG00000023041	64429	ZDHHC6	-0.18286	4.23494	-1.72265	0.0958029	0.190273	-4.92091
ENSOCUG00000003603	ENSG00000126749	10436	EMG1	-0.245806	3.44303	-1.85839	0.0734857	0.157287	-4.55545
ENSOCUG00000003604	ENSG00000151532	143187	VTI1A	-0.41815	2.75614	-2.50214	0.0183541	0.0615886	-3.27427
ENSOCUG00000003607	ENSG00000146416	51390	AIG1	-0.109105	5.0801	-0.797855	0.431562	0.560992	-6.08889
ENSOCUG00000003608	ENSG00000100592	23002	DAAM1	-0.0140727	3.58028	-0.0707164	0.944118	0.963829	-6.16974
ENSOCUG00000003609	ENSG00000162994	130162	CLHC1	-0.140422	0.992659	-0.537335	0.595213	0.705368	-5.47496
ENSOCUG00000003611	ENSG00000124279	79072	FASTKD3	-0.132281	2.40127	-0.790314	0.435881	0.565213	-5.61688
ENSOCUG00000003612	ENSG00000128191	54487	DGCR8	0.0998067	4.12643	1.24602	0.222918	0.348071	-5.5361
ENSOCUG00000003613	N/A	nan	N/A	-0.0975685	8.16898	-0.802705	0.428798	0.55815	-5.94204
ENSOCUG00000003615	ENSG00000124275	4552	MTRR	-0.401866	3.1582	-3.02706	0.0051996	0.0291156	-2.22822
ENSOCUG00000003617	ENSG00000085760	4528	MTIF2	-0.3945	4.84392	-2.38195	0.0241348	0.0731906	-3.78629
ENSOCUG00000003619	ENSG00000081248	779	CACNA1S	-0.13427	9.59872	-0.50361	0.618412	0.7244	-6.03345
ENSOCUG00000003620	ENSG00000115355	55704	CCDC88A	0.944007	3.36834	3.84455	0.000623567	0.00996929	-0.323911
ENSOCUG00000003623	ENSG00000150093	3688	ITGB1	0.182104	7.631	1.32138	0.196901	0.317929	-5.47593
ENSOCUG00000003624	ENSG00000133119	5983	RFC3	-0.225406	3.79252	-1.8804	0.0703243	0.152487	-4.61324
ENSOCUG00000003626	ENSG00000182329	100652824	KIAA2012	-0.523636	-0.49704	-0.771939	0.446514	0.574578	-4.95146
ENSOCUG00000003627	ENSG00000121957	29899	GPSM2	-0.103841	6.07174	-0.777159	0.443477	0.571677	-6.10666
ENSOCUG00000003630	ENSG00000178028	55929	DMAP1	-0.493302	5.50338	-3.23086	0.00311008	0.0216085	-1.95697
ENSOCUG00000003631	ENSG00000055044	51602	NOP58	0.198951	4.28268	1.99766	0.0553926	0.12875	-4.47549
ENSOCUG00000003633	ENSG00000151892	2674	GFRA1	1.07532	-0.814791	1.7919	0.0837875	0.173018	-4.11781
ENSOCUG00000003634	ENSG00000169564	5093	PCBP1	-0.156502	8.68475	-1.48982	0.147272	0.257194	-5.15383
ENSOCUG00000003636	ENSG00000198959	7052	TGM2	-0.131499	5.51843	-0.715176	0.480326	0.60572	-6.16004
ENSOCUG00000003637	ENSG00000128849	84952	CGNL1	2.29919	1.91491	3.24977	0.00296354	0.0209927	-1.67276
ENSOCUG00000003639	ENSG00000146592	9586	CREB5	0.693579	-0.136771	1.11634	0.273613	0.402732	-4.77877
ENSOCUG00000003642	ENSG00000143379	9869	SETDB1	0.27164	4.92336	2.39148	0.0236221	0.0721662	-3.77502
ENSOCUG00000003644	ENSG00000108578	642	BLMH	-0.323329	6.57631	-2.41977	0.0221572	0.069222	-3.72845
ENSOCUG00000003646	ENSG00000140497	10066	SCAMP2	0.432582	4.61642	2.76326	0.0099227	0.0424376	-2.96419
ENSOCUG00000003647	ENSG00000144048	8446	DUSP11	-0.208521	3.45461	-1.86959	0.0718612	0.15485	-4.57657
ENSOCUG00000003648	ENSG00000108039	7511	XPNPEP1	0.237443	4.54177	2.33205	0.0269903	0.0789116	-3.86025
ENSOCUG00000003654	ENSG00000163673	85443	DCLK3	0.389017	0.958141	1.0572	0.299313	0.430158	-5.03672
ENSOCUG00000003657	ENSG00000124356	10617	STAMBP	-0.350908	4.23055	-3.80204	0.000698587	0.0104186	-0.517658
ENSOCUG00000003662	ENSG00000114554	5361	PLXNA1	0.276541	4.88612	1.59652	0.121418	0.224022	-5.12938
ENSOCUG00000003663	ENSG00000163017	72	ACTG2	0.791515	2.72127	2.30549	0.0286322	0.0819446	-3.59919
ENSOCUG00000003664	ENSG00000100416	55687	TRMU	-0.175342	2.00613	-1.02982	0.311765	0.442714	-5.37129
ENSOCUG00000003666	ENSG00000114956	1716	DGUOK	1.05024	0.860521	3.69676	0.000924426	0.0117732	-0.801836
ENSOCUG00000003672	ENSG00000131323	7187	TRAF3	0.270826	3.20906	1.43755	0.161467	0.274868	-5.09124
[truncated: 9,648 more rows]

## Sheet: wk4
ENSEMBL	GENEID	ENTREZID	SYMBOL	logFC	AveExpr	t	P.Value	adj.P.Val	B
[truncated: 11,603 more rows]

[truncated: 1 more sheets: wk8]
